# Supplementary material for: Carboxydotrophy potential of uncultivated Hydrothermarchaeota from the subseafloor crustal biosphere
Source: ISME J. 2019 Feb 7;13(6):1457–68. doi: 10.1038/s41396-019-0352-9 (PMC6775978; doi:10.1038/s41396-019-0352-9)
Supplement: Supplementary file 2 — Supplemental Excel File [file 41396_2019_352_MOESM2_ESM.xlsx]

## Sheet: Table S1
Table S1. Locations where Candidatus Hydrothermarchaeota has been previously detected by 16S rRNA gene sequencing, relative abundance of Hydrothermarchaeota (Hydrotherm) 16S rRNA genes within the sequence library, and in situ temperature (temp) and methane presence. Relative abundances are reported as the percentages of the sequenced archaeal communities when archaeal-specific primers were utiliz…
Site Description	Location	Lat & Long	% Hydrotherm.	Temp.	Methane*	Source
Deep Ocean, cool sediments (>900m depth)
Deep-sea seawater	NE Pacific Ocean	47.7N 127.63W	0.01	2 ˚C	NR	Huber et al., 2006
Microbial mats at low temperature vent	Southern Mariana Trough	13.098N 143.68E	0.21	<40 °C	NR	Kato et al., 2009
Low temperature hydrothermal field	Lau Basin Spreading Center	20.666S 176.18W	0.09	0 °C	Present	Li et al., 2012
Colonization system deployed 2 m from vent	Fugen Chimney, Central Indian Ridge	25.320S 70.040W	0.02	2 °C	Present	Takai et al., 2004
Metal rich deep-sea sediments	Peru Basin, ODP Leg 201, Site 1231	12.021S 81.904W	0.01	2 °C	Trace	Sørensen et al. 2004
Deep-sea sediments	Sea of Marmara	40.78N 29.101E	0.21	14 ˚C	Present	Quaiser et al. 2011
Sediments of deep-sea hydrothermal seep area	Mississippi Canyon, Gulf of Mexico	28.857N 88.492W	0.01	6 °C	Trace	Lloyd et al., 2010
Oligotrophic deep-sea sediments	South China Sea	7.0375N 11.551E	0.02	NR	NR	Wang et al., 2014
Oligotrophic deep-sea sediments	South China Sea	8.825N 11.441E	< 1%	NR	NR	Wang et al., 2014
Oligotrophic deep-sea sediments	South China Sea	18.455N 116.25E	< 1%	NR	NR	Wang et al., 2014
Deep sea sediments	South China Sea	17.961N 114.95E	0.01	NR	NR	Wang et al., 2010
Atlantic deep-Sea Sediments	Continental rise, Long-term Ecosystem Observatory	39.332N 71.333W	0.02	2 °C	NR	Ventiani et al., 1999
Atlantic deep-Sea Sediments	Atlantis Canyon	37.387N 68.832W	0.04	NR	NR	Ventiani et al., 1999
Deep-sea sediments	Guaymas Basin	27.424N 111.50W	0.09	3 °C	Present	Vigneron et al., 2013
Deep-sea sediments	Omakere Ridge Hikurangi Margin (New Zealand)	40.023S 177.81E	0.01	NR	BD	Ruff et al., 2013
Deep-sea, non-seep sediments	Sonora Margin, Guaymas Basin	27.424N 111.50W	0.05	NR	BD	Cruaud et al., 2015
Shallow Marine Sediments, cool sediments (<900m depth)
Surface Sediments	South China Sea	18.998N 111.48E	0.14	17 °C	NR	Li et al., 2012
Shallow sediments	South China Sea	20.495N 114.97E	0.01	NR	NR	Wang et al., 2014
Shallow sediments	South China Sea	22.008N 113.99E	0.02	NR	NR	Wang et al., 2014
Temperate brackish estuarine sediments	Douro River estuary	41.133N 8.666W	0.07	NR	NR	Abreu et al., 2001
Deltaic Muds+	Gulf of Papua, New Guinea	8.0001S 157.45E	50% +	NR	NR	Todorov et al., 2006
Shallow Sediments	Canterbury Basin, New Zealand	44.940S 172.02W	0.17	< 9° C	Present	Ciobanu et al., 2014
Shallow Sediments	Gulf of Mexico	28.875 N 90.428 W	< 1%	NR	NR	Devereux et al., 2015
Marine Hydrothermal Systems
Kazan mud volcano	Mediterranean cold seep	35.416N 30.561E	0.03	14 ˚C	Present	Heijs et al., 2007
Microbial mats at low temperature vent	Southern Mariana Trough	12.952N 143.61E	0.73	33 ˚C	NR	Kato et al., 2009
Sulfide structure of active hydrothermal vent	Southern Mariana Trough	12.919N 143.61E	0.03	270 °C	NR	Kato et al., 2010
Sulfide structure of active hydrothermal vent	Southern Mariana Trough	12.953N 143.61E	0.02	107 °C	NR	Kato et al., 2010
Black smoker vent Iheya Basin	Middle Okinawa Through	27.787N 126.89E	0.02	300 °C	Present	Takai and Horikoshi, 1999
Water simmering sediments	Iheya Basin, Middle Okinawa Through	27.546N 126.97E	0.33	100 °C	NR	Takai and Horikoshi, 1999
Clear smoker Chimney	Myojin Knoll, Izu-Ogasawara arc	32.103N 139.86E	0.33	100 °C	NR	Takai and Horikoshi, 1999
Black smoker chimney	Myojin Knoll, Izu-Ogasawara arc	32.103N 139.86E	0.01	180 °C	NR	Takai and Horikoshi, 1999
Black rust exposed to hyperthermal fluids	Juan de Fuca Ridge, IODP CORK at 1026B	27.766N 127.76W	0.03	58 °C	NR	Nakagawa et al., 2006
Active black smoker chimney Structure	Brothers Volcano, Kermadec Arc	34.862S 179.05E	0.93	247 °C	Present	Takai et al., 2009
Active black smoker chimney Structure	Brothers Volcano, Kermadec Arc	34.862S 179.05E	0.98	290 °C	Present	Takai et al., 2009
Active chimney vent	Mothra Field, Juan de Fuca Ridge, NE Pacific	48.916N 129.1W	0.27	302 °C	NR	Schrenk et al., 2003
Carbonate/metal rich sediments	Rainbow hydrothermal vent, Mid-Atlantic Ridge	36.229N 33.9W	0.05	365 °C	NR	Nercessian et al., 2005
Hydrothermally inﬂuenced sediments	Yonaguni Knoll IV, Southern Okinawa Trough	24.841N 122.86E	0.07	5 °C	Present	Nunoura et al., 2010
Hydrothermal Sediments	Guaymas Basin	27.007N 111.40W	0.05	32 °C	Present	Biddle et al., 2012
Crustal fluids	Baby Bare Seamount, NE Pacific Ocean	47.7N 127.78W	0.02	20 ˚C	NR	Huber et al., 2006
Inactive chimney structures
Inactive chimney structure	Iheya North, Middle Okinawa Trough	27.791N 126.89E	0.57	3 °C	NR	Suzuki et al., 2004
Inactive chimney structure	Kairei Field on Hakuho Knoll, Central Indian Ridge	25.319S 70.040E	0.86	3 °C	NR	Suzuki et al., 2004
Cold Seeps / Gas Hydrate Sediments
Potential gas hydrate bearing sediments	Good Weather Ridge, SW Taiwan	22.277N 120.02E	0.03	3 °C	Present	Mei-Chin Lai, 2011
Cold seep sediments	Formosa Canyon, Northern South China Sea	21.307N 119.19E	0.08	NR	Present	Zhang et al., 2012
Siboglinid tubeworms in cold seep sediments	Storegga Slide, Norway	63.754N 4.9811E	0.02	NR	Trace	Lazar et al., 2010
Active cold seep sediment	Sea of Marmara (Turkey)	40.727N 29.126E	< 1%	NR	Present	Chevalier et al., 2012
Sediments of potential gas hydrate deposits	Qiongdongnan Bain in South China Sea	18.033N 111.06E	0.07	NR	NR	Jiang et al., 2007
Methane seep in tropical sea	Timor Sea, Australia	13.657S 124.71E	0.06	28 °C	Present	Wasmund et al,. 2009
Sediments of potential gas hydrate area	Nothern slope of South China Sea	118.88N 22.133E	0.06	NR	NR	Liao et al., 2009
Hypersaline Environments
Hypersaline sediments	Napoli mud volcano	33.723N 24.683E	0.01	NR	Present	lazar et al., 2011
Anoxic sediments of hypersaline lake	Salton Sea, California	33.416N 115.91W	< 1%	24 °C	Trace	Swan et al., 2010
Deep-sea anoxic brines	Red Sea	21.408N 38.093E	0.5	68 °C	Present	Siam et al., 2012
Thermal Terrestrial Environments
Geothermal water sample	Terrestruak Springs	40.75N 23.5E	<1	35 °C	BD	Kormas et al., 2009
Thermal Spring	Cebolla Hot Spring, Colorado	38.273N 107.09W	0.01	41 °C	NR	Colman et al., 2014
Arctic sulfidic, thermal springs	Archipelago, Svalbard	76.7N 16.233E	0.06	5 °C	NR	Reigstad et al., 2011
Microbial mat of mixed hydrothermal and meteoric stream	El Tatio Geyser Field	22.05S 68W	< 1%	65 °C	Preset	Frank 2012
Cool Terrestrial Environments
Terrestrial borehole biofilm	Evander Mine, South Africa	26.434S 29.017E	0.74	40 °C	Present	MacLean et al., 2007
Arsenic Rich Ground water	Hetao Basin of Inner Mongolia, China	41.05N 107.18E	< 1%	NR	BD	Li et al. 2013
Mangrove Soil	Dongzhaigana National Nature Reserve, China	19.955N 110.58E	< 1%	NR	NR	Yan et al., 2006
Lake Environments
Water column samples from artiﬁcial lake	Sep Reservoir, France	46.016N 3.0166E	0.03	17 °C	NR	Hugoni et al., 2012
Tropical lake water column	Lake Challa, East Africa	1.3166S 37.7E	< 1%	22 °C	NR	Buckles et al. 2013
* Methane concentraions: NR = not reported, BD = below detection, trace <10μM
+ Uses Univerial primers (91 clones total, 2 of which are archaeal, 1 = Hydrothermarchaeota)

## Sheet: TableS4
Table S4. Names, accession numbers, and checkM statistics (Parks et al., 2015) of genomes used to build the phylogenomic tree shown in Figure 1b.
		CheckM Results
genome	Genome Source	Marker_lineage	#_genomes	#_markers	#_marker_sets	0	1	2	3	4	5+	Completeness	Contamination	Strain_heterogeneity	Genomes pass dereplicated step?	GTDB-taxonomy-release83
637000129	IMG	f__Halobacteriaceae_(UID96)	40	417	263	3	414	0	0	0	0	99.3	0	0	Y	d__Archaea;p__Halobacterota;c__Halobacteria;o__Halobacteriales;f__Haloferacaceae;g__Haloquadratum;s__Haloquadratum_walsbyi
637000161	IMG	p__Euryarchaeota_(UID49)	95	228	153	1	227	0	0	0	0	99.35	0	0	Y	d__Archaea;p__Halobacterota;c__Methanosarcinia;o__Methanosarcinales;f__Methanosarcinaceae;g__Methanococcoides;s__Methanococcoides_burtonii
637000163	IMG	p__Euryarchaeota_(UID3)	148	188	125	3	185	0	0	0	0	97.6	0	0	Y	d__Archaea;p__Euryarchaeota;c__Methanobacteria;o__Methanobacteriales;f__Methanobacteriaceae;g__Methanosphaera;s__Methanosphaera_stadtmanae
637000164	IMG	p__Euryarchaeota_(UID54)	90	234	153	2	231	1	0	0	0	99.02	0.33	0	Y	d__Archaea;p__Halobacterota;c__Methanomicrobia;o__Methanomicrobiales;f__Methanospirillaceae;g__Methanospirillum;s__Methanospirillum_hungatei
637000187	IMG	f__Halobacteriaceae_(UID84)	60	359	235	3	353	3	0	0	0	99.29	1.28	0	Y	d__Archaea;p__Halobacterota;c__Halobacteria;o__Halobacteriales;f__Haloarculaceae;g__Natronomonas;s__Natronomonas_pharaonis
638154502	IMG	p__Euryarchaeota_(UID49)	95	228	153	0	228	0	0	0	0	100	0	0	Y	d__Archaea;p__Halobacterota;c__Archaeoglobi;o__Archaeoglobales;f__Archaeoglobaceae;g__Archaeoglobus;s__Archaeoglobus_fulgidus
638154503	IMG	f__Halobacteriaceae_(UID85)	51	395	250	2	393	0	0	0	0	99.53	0	0	Y	d__Archaea;p__Halobacterota;c__Halobacteria;o__Halobacteriales;f__Haloarculaceae;g__Haloarcula;s__Haloarcula_marismortui
638154504	IMG	f__Halobacteriaceae_(UID84)	60	359	235	3	356	0	0	0	0	99.42	0	0	Y	d__Archaea;p__Halobacterota;c__Halobacteria;o__Halobacteriales;f__Halobacteriaceae;g__Halobacterium;s__Halobacterium_salinarum
638154505	IMG	p__Euryarchaeota_(UID5)	32	308	210	1	307	0	0	0	0	99.52	0	0	Y	d__Archaea;p__Euryarchaeota;c__Methanococci;o__Methanococcales;f__Methanocaldococcaceae;g__Methanocaldococcus;s__Methanocaldococcus_jannaschii
638154507	IMG	p__Euryarchaeota_(UID3)	148	188	125	5	181	2	0	0	0	96.74	1.6	0	Y	d__Archaea;p__Euryarchaeota;c__Methanopyri;o__Methanopyrales;f__Methanopyraceae;g__Methanopyrus;s__Methanopyrus_kandleri
638154508	IMG	p__Euryarchaeota_(UID49)	95	228	153	1	226	1	0	0	0	99.84	0.03	0	Y	d__Archaea;p__Halobacterota;c__Methanosarcinia;o__Methanosarcinales;f__Methanosarcinaceae;g__Methanosarcina;s__Methanosarcina_acetivorans
638154510	IMG	p__Euryarchaeota_(UID3)	148	188	125	0	184	3	1	0	0	100	0.31	16.67	Y	d__Archaea;p__Euryarchaeota;c__Methanobacteria;o__Methanobacteriales;f__Methanothermobacteraceae;g__Methanothermobacter;s__Methanothermobacter_thermautotrophicus
638154511	IMG	k__Archaea_(UID2)	207	149	107	31	118	0	0	0	0	73.13	0	0	Y	d__Archaea;p__Nanoarchaeota;c__Nanoarchaeia;o__Nanoarchaeales;f__Nanoarchaeaceae;g__Nanoarchaeum;s__Nanoarchaeum_equitans
638154512	IMG	p__Euryarchaeota_(UID3)	148	186	123	1	185	0	0	0	0	99.59	0	0	Y	d__Archaea;p__Thermoplasmatota;c__Thermoplasmata;o__Thermoplasmatales;f__Thermoplasmataceae;g__Picrophilus;s__Picrophilus_torridus
638154513	IMG	k__Archaea_(UID146)	59	174	136	0	173	1	0	0	0	100	0.74	0	Y	d__Archaea;p__Crenarchaeota;c__Thermoprotei;o__Thermoproteales;f__Thermoproteaceae;g__Pyrobaculum;s__Pyrobaculum_aerophilum
638154514	IMG	p__Euryarchaeota_(UID4)	45	299	202	0	299	0	0	0	0	100	0	0	Y	d__Archaea;p__Euryarchaeota;c__Thermococci;o__Thermococcales;f__Thermococcaceae;g__Pyrococcus;s__Pyrococcus_abyssi
638154519	IMG	c__Thermoprotei_(UID147)	54	217	168	0	217	0	0	0	0	100	0	0	Y	d__Archaea;p__Crenarchaeota;c__Thermoprotei;o__Sulfolobales;f__Sulfolobaceae;g__Sulfolobus_C;s__Sulfolobus_C_tokodaii
638154520	IMG	p__Euryarchaeota_(UID4)	45	299	202	0	299	0	0	0	0	100	0	0	Y	d__Archaea;p__Euryarchaeota;c__Thermococci;o__Thermococcales;f__Thermococcaceae;g__Thermococcus;s__Thermococcus_kodakarensis
638154521	IMG	p__Euryarchaeota_(UID3)	148	186	123	5	181	0	0	0	0	97.52	0	0	Y	d__Archaea;p__Thermoplasmatota;c__Thermoplasmata;o__Thermoplasmatales;f__Thermoplasmataceae;g__Thermoplasma;s__Thermoplasma_acidophilum
638154522	IMG	p__Euryarchaeota_(UID3)	148	186	123	3	183	0	0	0	0	97.97	0	0	Y	d__Archaea;p__Thermoplasmatota;c__Thermoplasmata;o__Thermoplasmatales;f__Thermoplasmataceae;g__Thermoplasma;s__Thermoplasma_volcanium
638341092	IMG	p__Euryarchaeota_(UID3)	148	186	123	3	182	1	0	0	0	98.74	0.81	0	Y	d__Archaea;p__Thermoplasmatota;c__Thermoplasmata;o__Thermoplasmatales;f__Thermoplasmataceae;g__Ferroplasma;s__Ferroplasma_acidarmanus
639633038	IMG	p__Euryarchaeota_(UID49)	95	228	153	0	228	0	0	0	0	100	0	0	Y	d__Archaea;p__Halobacterota;c__Methanosarcinia;o__Methanotrichales;f__Methanotrichaceae;g__Methanosaeta;s__Methanosaeta_thermophila
639633053	IMG	k__Archaea_(UID146)	59	174	136	0	174	0	0	0	0	100	0	0	Y	d__Archaea;p__Crenarchaeota;c__Thermoprotei;o__Thermoproteales;f__Thermoproteaceae;g__Pyrobaculum;s__Pyrobaculum_islandicum
639633064	IMG	k__Archaea_(UID146)	59	174	136	2	170	2	0	0	0	98.53	0.74	0	Y	d__Archaea;p__Crenarchaeota;c__Thermoprotei;o__Thermofilales;f__Thermofilaceae;g__Thermofilum;s__Thermofilum_pendens
640069314	IMG	c__Thermoprotei_(UID148)	41	245	158	3	239	3	0	0	0	98.73	1.42	0	Y	d__Archaea;p__Crenarchaeota;c__Thermoprotei;o__Desulfurococcales;f__Pyrodictiaceae;g__Hyperthermus;s__Hyperthermus_butylicus
640069316	IMG	p__Euryarchaeota_(UID5)	32	308	210	1	307	0	0	0	0	99.52	0	0	Y	d__Archaea;p__Euryarchaeota;c__Methanococci;o__Methanococcales;f__Methanococcaceae;g__Methanococcus;s__Methanococcus_maripaludis_A
640069317	IMG	p__Euryarchaeota_(UID54)	90	232	151	2	230	0	0	0	0	99.54	0	0	Y	d__Archaea;p__Halobacterota;c__Methanomicrobia;o__Methanomicrobiales;f__Methanocorpusculaceae;g__Methanocorpusculum;s__Methanocorpusculum_labreanum
640069318	IMG	p__Euryarchaeota_(UID54)	90	234	153	1	219	14	0	0	0	99.35	1.31	92.86	Y	d__Archaea;p__Halobacterota;c__Methanomicrobia;o__Methanomicrobiales;f__Methanocullaceae;g__Methanoculleus;s__Methanoculleus_marisnigri
640069326	IMG	k__Archaea_(UID146)	59	174	136	0	174	0	0	0	0	100	0	0	Y	d__Archaea;p__Crenarchaeota;c__Thermoprotei;o__Thermoproteales;f__Thermoproteaceae;g__Pyrobaculum;s__Pyrobaculum_calidifontis
640069332	IMG	c__Thermoprotei_(UID148)	41	245	158	2	243	0	0	0	0	98.73	0	0	Y	d__Archaea;p__Crenarchaeota;c__Thermoprotei;o__Desulfurococcales;f__Desulfurococcaceae;g__Staphylothermus;s__Staphylothermus_marinus
640427121	IMG	p__Euryarchaeota_(UID3)	148	188	125	0	188	0	0	0	0	100	0	0	Y	d__Archaea;p__Euryarchaeota;c__Methanobacteria;o__Methanobacteriales;f__Methanobacteriaceae;g__Methanobrevibacter_A;s__Methanobrevibacter_A_smithii
640427135	IMG	k__Archaea_(UID146)	59	174	136	0	174	0	0	0	0	100	0	0	Y	d__Archaea;p__Crenarchaeota;c__Thermoprotei;o__Thermoproteales;f__Thermoproteaceae;g__Pyrobaculum;s__Pyrobaculum_arsenaticum
640753014	IMG	p__Euryarchaeota_(UID54)	90	234	153	2	230	2	0	0	0	99.54	1.31	0	Y	d__Archaea;p__Halobacterota;c__Methanomicrobia;o__Methanomicrobiales;f__Methanoregulaceae;g__Methanoregula;s__Methanoregula_boonei
640753029	IMG	c__Thermoprotei_(UID148)	41	245	158	1	242	2	0	0	0	99.37	0.84	0	Y	d__Archaea;p__Crenarchaeota;c__Thermoprotei;o__Desulfurococcales;f__Ignicoccaceae;g__Ignicoccus_A;s__Ignicoccus_A_hospitalis
640753034	IMG	p__Euryarchaeota_(UID5)	32	308	210	3	305	0	0	0	0	99.03	0	0	Y	d__Archaea;p__Euryarchaeota;c__Methanococci;o__Methanococcales;f__Methanococcaceae;g__Methanococcus_A;s__Methanococcus_A_aeolicus
640753035	IMG	p__Euryarchaeota_(UID5)	32	308	210	2	306	0	0	0	0	99.5	0	0	Y	d__Archaea;p__Euryarchaeota;c__Methanococci;o__Methanococcales;f__Methanococcaceae;g__Methanococcus;s__Methanococcus_maripaludis
640753036	IMG	p__Euryarchaeota_(UID5)	32	308	210	2	306	0	0	0	0	99.5	0	0	Y	d__Archaea;p__Euryarchaeota;c__Methanococci;o__Methanococcales;f__Methanococcaceae;g__Methanococcus;s__Methanococcus_vannielii
641228483	IMG	k__Archaea_(UID146)	59	174	136	1	173	0	0	0	0	99.26	0	0	Y	d__Archaea;p__Crenarchaeota;c__Thermoprotei;o__Thermoproteales;f__Thermocladiaceae;g__Caldivirga;s__Caldivirga_maquilingensis
641228496	IMG	p__Euryarchaeota_(UID5)	32	308	210	1	307	0	0	0	0	99.98	0	0	Y	d__Archaea;p__Euryarchaeota;c__Methanococci;o__Methanococcales;f__Methanococcaceae;g__Methanococcus;s__Methanococcus_maripaludis_C
641228499	IMG	k__Archaea_(UID2)	207	145	103	0	144	1	0	0	0	100	0.97	0	Y	d__Archaea;p__Crenarchaeota;c__Nitrososphaeria;o__Nitrososphaerales;f__Nitrosopumilaceae;g__Nitrosopumilus;s__Nitrosopumilus_maritimus
641522611	IMG	k__Archaea_(UID2)	207	149	107	9	138	1	1	0	0	93.39	2.8	0	Y	d__Archaea;p__Crenarchaeota;c__Korarchaeia;o__Korarchaeales;f__Korarchaeaceae;g__Korarchaeum;s__Korarchaeum_cryptofilum
641522613	IMG	k__Archaea_(UID2)	207	145	103	2	143	0	0	0	0	99.03	0	0	Y	d__Archaea;p__Crenarchaeota;c__Nitrososphaeria;o__Nitrososphaerales;f__Nitrosopumilaceae;g__Cenarchaeum;s__Cenarchaeum_symbiosum
641522657	IMG	k__Archaea_(UID146)	59	174	136	0	174	0	0	0	0	100	0	0	Y	d__Archaea;p__Crenarchaeota;c__Thermoprotei;o__Thermoproteales;f__Thermoproteaceae;g__Pyrobaculum;s__Pyrobaculum_neutrophilum
643348525	IMG	p__Euryarchaeota_(UID54)	90	233	152	1	232	0	0	0	0	99.84	0	0	Y	d__Archaea;p__Halobacterota;c__Methanomicrobia;o__Methanomicrobiales;f__Methanoregulaceae;g__Methanosphaerula;s__Methanosphaerula_palustris
643348540	IMG	c__Thermoprotei_(UID148)	41	245	158	0	245	0	0	0	0	100	0	0	Y	d__Archaea;p__Crenarchaeota;c__Thermoprotei;o__Desulfurococcales;f__Desulfurococcaceae;g__Desulfurococcus;s__Desulfurococcus_amylolyticus
643348580	IMG	p__Euryarchaeota_(UID4)	45	299	202	7	292	0	0	0	0	97.52	0	0	Y	d__Archaea;p__Euryarchaeota;c__Thermococci;o__Thermococcales;f__Thermococcaceae;g__Thermococcus;s__Thermococcus_onnurineus
643692025	IMG	f__Halobacteriaceae_(UID96)	40	417	263	2	415	0	0	0	0	99.76	0	0	Y	d__Archaea;p__Halobacterota;c__Halobacteria;o__Halobacteriales;f__Haloferacaceae;g__Halorubrum;s__Halorubrum_lacusprofundi
643692046	IMG	c__Thermoprotei_(UID147)	54	217	168	1	216	0	0	0	0	99.4	0	0	Y	d__Archaea;p__Crenarchaeota;c__Thermoprotei;o__Sulfolobales;f__Sulfolobaceae;g__Sulfolobus_A;s__Sulfolobus_A_islandicus
643692049	IMG	c__Thermoprotei_(UID147)	54	217	168	1	216	0	0	0	0	99.4	0	0	Y	d__Archaea;p__Crenarchaeota;c__Thermoprotei;o__Sulfolobales;f__Sulfolobaceae;g__Sulfolobus_A;s__Sulfolobus_A_islandicus
643886144	IMG	p__Euryarchaeota_(UID3)	148	188	125	0	187	1	0	0	0	100	0.8	0	Y	d__Archaea;p__Euryarchaeota;c__Methanobacteria;o__Methanobacteriales;f__Methanobacteriaceae;g__Methanobrevibacter_A;s__Methanobrevibacter_A_smithii
643886215	IMG	p__Euryarchaeota_(UID3)	148	188	125	0	188	0	0	0	0	100	0	0	Y	d__Archaea;p__Euryarchaeota;c__Methanobacteria;o__Methanobacteriales;f__Methanobacteriaceae;g__Methanobrevibacter_A;s__Methanobrevibacter_A_smithii
644736372	IMG	f__Halobacteriaceae_(UID85)	51	395	250	1	394	0	0	0	0	99.93	0	0	Y	d__Archaea;p__Halobacterota;c__Halobacteria;o__Halobacteriales;f__Haloarculaceae;g__Halomicrobium;s__Halomicrobium_mukohataei
644736373	IMG	f__Halobacteriaceae_(UID85)	51	395	250	6	385	4	0	0	0	98.25	0.87	0	Y	d__Archaea;p__Halobacterota;c__Halobacteria;o__Halobacteriales;f__Haloarculaceae;g__Halorhabdus;s__Halorhabdus_utahensis
644736385	IMG	p__Euryarchaeota_(UID5)	32	308	210	1	307	0	0	0	0	99.52	0	0	Y	d__Archaea;p__Euryarchaeota;c__Methanococci;o__Methanococcales;f__Methanocaldococcaceae;g__Methanocaldococcus;s__Methanocaldococcus_fervens
644736411	IMG	p__Euryarchaeota_(UID4)	45	299	202	0	299	0	0	0	0	100	0	0	Y	d__Archaea;p__Euryarchaeota;c__Thermococci;o__Thermococcales;f__Thermococcaceae;g__Thermococcus;s__Thermococcus_gammatolerans
644736412	IMG	p__Euryarchaeota_(UID4)	45	299	202	3	296	0	0	0	0	98.51	0	0	Y	d__Archaea;p__Euryarchaeota;c__Thermococci;o__Thermococcales;f__Thermococcaceae;g__Thermococcus_A;s__Thermococcus_A_sibiricus
646311906	IMG	p__Euryarchaeota_(UID49)	95	228	153	1	227	0	0	0	0	99.84	0	0	Y	d__Archaea;p__Halobacterota;c__Archaeoglobi;o__Archaeoglobales;f__Archaeoglobaceae;g__Archaeoglobus_B;s__Archaeoglobus_B_profundus
646311934	IMG	f__Halobacteriaceae_(UID96)	40	417	263	3	410	4	0	0	0	99.49	0.95	0	Y	d__Archaea;p__Halobacterota;c__Halobacteria;o__Halobacteriales;f__Haloferacaceae;g__Haloterrigena;s__Haloterrigena_turkmenica
646311943	IMG	p__Euryarchaeota_(UID3)	148	188	125	2	183	3	0	0	0	99.14	1.6	0	Y	d__Archaea;p__Euryarchaeota;c__Methanobacteria;o__Methanobacteriales;f__Methanobacteriaceae;g__Methanobrevibacter;s__Methanobrevibacter_ruminantium
646311944	IMG	p__Euryarchaeota_(UID5)	32	308	210	1	307	0	0	0	0	99.52	0	0	Y	d__Archaea;p__Euryarchaeota;c__Methanococci;o__Methanococcales;f__Methanocaldococcaceae;g__Methanocaldococcus;s__Methanocaldococcus_vulcanius
646564501	IMG	p__Euryarchaeota_(UID3)	148	187	124	0	187	0	0	0	0	100	0	0	Y	d__Archaea;p__Thermoplasmatota;c__Thermoplasmata;o__Acidiprofundales;f__Aciduliprofundaceae;g__Aciduliprofundum;s__Aciduliprofundum_boonei
646564534	IMG	p__Euryarchaeota_(UID49)	95	228	153	0	228	0	0	0	0	100	0	0	Y	d__Archaea;p__Halobacterota;c__Archaeoglobi;o__Archaeoglobales;f__Archaeoglobaceae;g__Ferroglobus;s__Ferroglobus_placidus
646564536	IMG	f__Halobacteriaceae_(UID96)	40	417	263	2	415	0	0	0	0	99.57	0	0	Y	d__Archaea;p__Halobacterota;c__Halobacteria;o__Halobacteriales;f__Haloferacaceae;g__Haloferax;s__Haloferax_volcanii
646564547	IMG	p__Euryarchaeota_(UID5)	32	308	210	2	306	0	0	0	0	99.05	0	0	Y	d__Archaea;p__Euryarchaeota;c__Methanococci;o__Methanococcales;f__Methanocaldococcaceae;g__Methanocaldococcus_A;s__Methanocaldococcus_A_infernus
646564548	IMG	p__Euryarchaeota_(UID5)	32	308	210	1	307	0	0	0	0	99.52	0	0	Y	d__Archaea;p__Euryarchaeota;c__Methanococci;o__Methanococcales;f__Methanocaldococcaceae;g__Methanocaldococcus;s__GCF_000025525.1
646564549	IMG	p__Euryarchaeota_(UID5)	32	308	210	2	306	0	0	0	0	99.05	0	0	Y	d__Archaea;p__Euryarchaeota;c__Methanococci;o__Methanococcales;f__Methanococcaceae;g__Methanococcus;s__Methanococcus_voltae
646564550	IMG	p__Euryarchaeota_(UID49)	95	228	153	3	225	0	0	0	0	99.35	0	0	Y	d__Archaea;p__Halobacterota;c__Methanosarcinia;o__Methanosarcinales;f__Methanosarcinaceae;g__Methanohalophilus;s__Methanohalophilus_mahii
646564555	IMG	f__Halobacteriaceae_(UID96)	40	417	263	5	412	0	0	0	0	99.17	0	0	Y	d__Archaea;p__Halobacterota;c__Halobacteria;o__Halobacteriales;f__Haloferacaceae;g__Natrialba;s__Natrialba_magadii
646564573	IMG	c__Thermoprotei_(UID148)	41	245	158	1	244	0	0	0	0	99.37	0	0	Y	d__Archaea;p__Crenarchaeota;c__Thermoprotei;o__Desulfurococcales;f__Desulfurococcaceae;g__Staphylothermus;s__Staphylothermus_hellenicus
646564583	IMG	c__Thermoprotei_(UID148)	41	245	158	2	243	0	0	0	0	98.73	0	0	Y	d__Archaea;p__Crenarchaeota;c__Thermoprotei;o__Desulfurococcales;f__Desulfurococcaceae;g__Thermosphaera;s__Thermosphaera_aggregans
648028003	IMG	c__Thermoprotei_(UID148)	41	245	158	1	244	0	0	0	0	99.37	0	0	Y	d__Archaea;p__Crenarchaeota;c__Thermoprotei;o__Desulfurococcales;f__Acidilobaceae;g__Acidilobus;s__Acidilobus_saccharovorans
648028029	IMG	f__Halobacteriaceae_(UID84)	60	359	235	2	357	0	0	0	0	99.84	0	0	Y	d__Archaea;p__Halobacterota;c__Halobacteria;o__Halobacteriales;f__Halococcaceae;g__Halalkalicoccus;s__Halalkalicoccus_jeotgali
648028035	IMG	c__Thermoprotei_(UID148)	41	245	158	0	245	0	0	0	0	100	0	0	Y	d__Archaea;p__Crenarchaeota;c__Thermoprotei;o__Desulfurococcales;f__Ignisphaeraceae;g__Ignisphaera;s__Ignisphaera_aggregans
648028039	IMG	p__Euryarchaeota_(UID49)	95	228	153	0	227	0	0	1	0	100	1.96	0	Y	d__Archaea;p__Halobacterota;c__Methanosarcinia;o__Methanosarcinales;f__Methanosarcinaceae;g__Methanohalobium;s__Methanohalobium_evestigatum
648028040	IMG	p__Euryarchaeota_(UID54)	90	234	153	1	231	2	0	0	0	99.67	1.31	0	Y	d__Archaea;p__Halobacterota;c__Methanomicrobia;o__Methanomicrobiales;f__Methanomicrobiaceae;g__Methanolacinia;s__Methanolacinia_petrolearia
648028041	IMG	p__Euryarchaeota_(UID3)	148	188	125	0	188	0	0	0	0	100	0	0	Y	d__Archaea;p__Euryarchaeota;c__Methanobacteria;o__Methanobacteriales;f__Methanothermobacteraceae;g__Methanothermobacter;s__Methanothermobacter_marburgensis
648028062	IMG	k__Archaea_(UID146)	59	174	136	1	172	1	0	0	0	99.26	0.74	0	Y	d__Archaea;p__Crenarchaeota;c__Thermoprotei;o__Thermoproteales;f__Thermocladiaceae;g__Vulcanisaeta;s__Vulcanisaeta_distributa
649633040	IMG	c__Thermoprotei_(UID148)	41	245	158	0	244	1	0	0	0	100	0.63	0	Y	d__Archaea;p__Crenarchaeota;c__Thermoprotei;o__Desulfurococcales;f__Desulfurococcaceae;g__Desulfurococcus;s__Desulfurococcus_mucosus
649633053	IMG	f__Halobacteriaceae_(UID96)	40	417	263	1	415	1	0	0	0	99.92	0.05	0	Y	d__Archaea;p__Halobacterota;c__Halobacteria;o__Halobacteriales;f__Haloferacaceae;g__Halogeometricum;s__Halogeometricum_borinquense
649633067	IMG	p__Euryarchaeota_(UID3)	148	188	125	0	188	0	0	0	0	100	0	0	Y	d__Archaea;p__Euryarchaeota;c__Methanobacteria;o__Methanobacteriales;f__Methanothermaceae;g__Methanothermus;s__Methanothermus_fervidus
650377981	IMG	c__Thermoprotei_(UID147)	54	217	168	1	216	0	0	0	0	99.4	0	0	Y	d__Archaea;p__Crenarchaeota;c__Thermoprotei;o__Sulfolobales;f__Sulfolobaceae;g__Sulfolobus_A;s__Sulfolobus_A_islandicus
650377985	IMG	k__Archaea_(UID146)	59	174	136	0	173	1	0	0	0	100	0.74	0	Y	d__Archaea;p__Crenarchaeota;c__Thermoprotei;o__Thermoproteales;f__Thermocladiaceae;g__Vulcanisaeta;s__Vulcanisaeta_moutnovskia
650716001	IMG	c__Thermoprotei_(UID147)	54	217	168	1	216	0	0	0	0	99.4	0	0	Y	d__Archaea;p__Crenarchaeota;c__Thermoprotei;o__Sulfolobales;f__Sulfolobaceae;g__Acidianus;s__Acidianus_hospitalis
650716051	IMG	c__Thermoprotei_(UID147)	54	217	168	0	216	1	0	0	0	100	0.6	0	Y	d__Archaea;p__Crenarchaeota;c__Thermoprotei;o__Sulfolobales;f__Sulfolobaceae;g__Metallosphaera;s__Metallosphaera_cuprina
650716052	IMG	p__Euryarchaeota_(UID3)	148	188	125	1	187	0	0	0	0	99.2	0	0	Y	d__Archaea;p__Euryarchaeota;c__Methanobacteria;o__Methanobacteriales;f__Methanobacteriaceae;g__Methanobacterium_B;s__Methanobacterium_B_lacus
650716053	IMG	p__Euryarchaeota_(UID3)	148	188	125	1	186	1	0	0	0	99.73	0.8	0	Y	d__Archaea;p__Euryarchaeota;c__Methanobacteria;o__Methanobacteriales;f__Methanobacteriaceae;g__Methanobacterium_C;s__Methanobacterium_C_paludis
650716054	IMG	p__Euryarchaeota_(UID49)	95	228	153	1	226	1	0	0	0	99.35	0.65	0	Y	d__Archaea;p__Halobacterota;c__Methanosarcinia;o__Methanotrichales;f__Methanotrichaceae;g__Methanothrix;s__Methanothrix_concilii
650716055	IMG	p__Euryarchaeota_(UID5)	32	308	210	2	306	0	0	0	0	99.05	0	0	Y	d__Archaea;p__Euryarchaeota;c__Methanococci;o__Methanococcales;f__Methanococcaceae;g__Methanothermococcus_A;s__Methanothermococcus_A_okinawensis
650716056	IMG	p__Euryarchaeota_(UID5)	32	308	210	1	307	0	0	0	0	99.52	0	0	Y	d__Archaea;p__Euryarchaeota;c__Methanococci;o__Methanococcales;f__Methanococcaceae;g__Methanotorris;s__Methanotorris_igneus
650716079	IMG	p__Euryarchaeota_(UID4)	45	299	202	0	298	1	0	0	0	100	0.5	0	Y	d__Archaea;p__Euryarchaeota;c__Thermococci;o__Thermococcales;f__Thermococcaceae;g__Pyrococcus;s__GCF_000211475.1
650716080	IMG	p__Euryarchaeota_(UID4)	45	299	202	0	299	0	0	0	0	100	0	0	Y	d__Archaea;p__Euryarchaeota;c__Thermococci;o__Thermococcales;f__Thermococcaceae;g__Pyrococcus_A;s__Pyrococcus_A_yayanosii
650716096	IMG	p__Euryarchaeota_(UID4)	45	299	202	1	298	0	0	0	0	99.5	0	0	Y	d__Archaea;p__Euryarchaeota;c__Thermococci;o__Thermococcales;f__Thermococcaceae;g__Thermococcus_B;s__Thermococcus_B_barophilus
650716097	IMG	p__Euryarchaeota_(UID4)	45	299	202	0	299	0	0	0	0	100	0	0	Y	d__Archaea;p__Euryarchaeota;c__Thermococci;o__Thermococcales;f__Thermococcaceae;g__Thermococcus;s__GCF_000221185.1
650716098	IMG	k__Archaea_(UID146)	59	174	136	0	174	0	0	0	0	100	0	0	Y	d__Archaea;p__Crenarchaeota;c__Thermoprotei;o__Thermoproteales;f__Thermoproteaceae;g__Thermoproteus;s__Thermoproteus_uzoniensis
651053028	IMG	f__Halobacteriaceae_(UID96)	40	417	263	3	413	1	0	0	0	99.3	0.38	0	Y	d__Archaea;p__Halobacterota;c__Halobacteria;o__Halobacteriales;f__Haloferacaceae;g__Haloquadratum;s__Haloquadratum_walsbyi
651324018	IMG	k__Archaea_(UID2)	207	145	103	1	144	0	0	0	0	99.51	0	0	Y	d__Archaea;p__Crenarchaeota;c__Nitrososphaeria;o__Nitrososphaerales;f__Nitrosopumilaceae;g__Nitrosoarchaeum;s__Nitrosoarchaeum_limnia
651324076	IMG	k__Archaea_(UID2)	207	145	103	0	145	0	0	0	0	100	0	0	Y	d__Archaea;p__Crenarchaeota;c__Nitrososphaeria;o__Nitrososphaerales;f__Nitrosopumilaceae;g__Nitrosoarchaeum;s__Nitrosoarchaeum_koreensis
2263082000	IMG	k__Archaea_(UID2)	207	145	103	13	130	2	0	0	0	89.16	0.97	100	Y	d__Archaea;p__Crenarchaeota;c__Nitrososphaeria;o__UBA164;f__UBA164;g__UBA160
2264265207	IMG	p__Euryarchaeota_(UID49)	95	228	153	76	141	11	0	0	0	60.95	4.68	18.18	Y	d__Archaea;p__Halobacterota;c__Methanosarcinia;o__Methanotrichales;f__Methanotrichaceae
2264265211	IMG	k__Archaea_(UID2)	207	149	107	49	93	7	0	0	0	63.08	4.12	28.57	Y	d__Archaea;p__Nanoarchaeota;c__UBA10117;o__GW2011-AR20;f__GW2011-AR20
2264867017	IMG	k__Archaea_(UID2)	207	145	103	2	143	0	0	0	0	98.06	0	0	Y	d__Archaea;p__Crenarchaeota;c__Nitrososphaeria;o__Caldiarchaeales;f__Caldiarchaeaceae;g__Caldiarchaeum;s__Caldiarchaeum_subterraneum
2264867063	IMG	k__Archaea_(UID2)	207	149	107	65	84	0	0	0	0	57.01	0	0	Y	d__Archaea;p__Nanoarchaeota;c__UBA10117;o__Pacearchaeales;f__GW2011-AR1;g__RBG-13-33-26
2264867067	IMG	k__Archaea_(UID2)	207	149	107	12	137	0	0	0	0	90.19	0	0	Y	d__Archaea;p__Microarchaeota;c__Iainarchaeia;o__Iainarchaeales;f__Iainarchaeaceae;g__Iainarchaeum;s__Iainarchaeum_andersonii
2264867070	IMG	k__Archaea_(UID2)	207	149	107	40	109	0	0	0	0	73.11	0	0	Y	d__Archaea;p__Nanoarchaeota;c__UBA10117;o__SCGC-AAA011-G17;f__SCGC-AAA011-G17;g__SCGC-AAA011-G17;s__SCGC-AAA011-G17_sp1
2264867215	IMG	k__Archaea_(UID2)	207	149	107	53	95	1	0	0	0	62.31	0.93	0	Y	d__Archaea;p__Altiarchaeota;c__Altiarchaeia;o__SCGC-AAA252-I15;f__SCGC-AAA252-I15;g__SCGC-AAA252-I15;s__GCA_000402775.1
2264867229	IMG	k__Archaea_(UID2)	207	145	103	64	80	1	0	0	0	56.55	0.49	100	Y	d__Archaea;p__Crenarchaeota;c__Nitrososphaeria;o__Caldiarchaeales;f__JGI-0000106-J15;g__JGI-0000106-J15;s__GCA_000405685.1
2501025505	IMG	p__Euryarchaeota_(UID4)	45	299	202	0	299	0	0	0	0	100	0	0	Y	d__Archaea;p__Euryarchaeota;c__Thermococci;o__Thermococcales;f__Thermococcaceae;g__Palaeococcus;s__Palaeococcus_ferrophilus
2502082092	IMG	f__Halobacteriaceae_(UID84)	60	359	235	56	291	12	0	0	0	86.78	3.48	16.67	Y	d__Archaea;p__Halobacterota;c__Halobacteria;o__Halobacteriales;f__Haloarculaceae;g__Halovenus;s__GCA_000416085.1
2502082094	IMG	k__Archaea_(UID2)	207	149	107	40	106	2	1	0	0	73.52	2.8	40	Y	d__Archaea;p__Nanoarchaeota;c__Nanohaloarchaea;o__J07AB43;f__J07AB43;g__Nanosalina;s__GCA_000220375.1
2502171154	IMG	p__Euryarchaeota_(UID3)	148	187	124	3	183	1	0	0	0	97.98	0.81	0	Y	d__Archaea;p__Thermoplasmatota;c__Thermoplasmata;o__Methanomassiliicoccales;f__Methanomethylophilaceae;g__Methanomethylophilus;s__GCF_000350305.1
2502422326	IMG	k__Archaea_(UID2)	207	149	107	35	109	4	1	0	0	75.39	3.74	42.86	Y	d__Archaea;p__Nanoarchaeota;c__Nanohaloarchaea;o__J07AB43;f__J07AB43;g__Nanosalina;s__GCA_000220375.1
2502422327	IMG	k__Archaea_(UID2)	207	149	107	27	113	9	0	0	0	78.58	7.48	66.67	Y	d__Archaea;p__Nanoarchaeota;c__Nanohaloarchaea;o__J07AB43;f__J07AB43
2502790017	IMG	p__Euryarchaeota_(UID49)	95	228	153	1	227	0	0	0	0	99.35	0	0	Y	d__Archaea;p__Halobacterota;c__Methanosarcinia;o__Methanosarcinales;f__Methanosarcinaceae;g__Methanosalsum;s__Methanosalsum_zhilinae
2503044002	IMG	c__Thermoprotei_(UID148)	41	245	158	1	242	2	0	0	0	99.68	1.27	100	Y	d__Archaea;p__Crenarchaeota;c__Thermoprotei;o__Desulfurococcales;f__Acidilobaceae;g__Acidilobus;s__Acidilobus_sp1
2503044003	IMG	c__Thermoprotei_(UID148)	41	245	158	2	243	0	0	0	0	99.05	0	0	Y	d__Archaea;p__Crenarchaeota;c__Thermoprotei;o__Desulfurococcales;f__Acidilobaceae;g__Acidilobus;s__Acidilobus_sp1
2503044004	IMG	c__Thermoprotei_(UID148)	41	245	158	11	218	16	0	0	0	94.87	5.74	0	Y	d__Archaea;p__Crenarchaeota;c__Thermoprotei;o__Desulfurococcales;f__Acidilobaceae;g__Acidilobus;s__Acidilobus_sp1
2503044005	IMG	c__Thermoprotei_(UID148)	41	245	158	6	237	2	0	0	0	97.08	1.27	0	Y	d__Archaea;p__Crenarchaeota;c__Thermoprotei;o__Desulfurococcales;f__Acidilobaceae;g__Acidilobus;s__GCA_000495695.1
2504136002	IMG	p__Euryarchaeota_(UID49)	95	228	153	1	227	0	0	0	0	99.35	0	0	Y	d__Archaea;p__Halobacterota;c__Archaeoglobi;o__Archaeoglobales;f__Archaeoglobaceae;g__Archaeoglobus_C;s__Archaeoglobus_C_veneficus
2504136013	IMG	c__Thermoprotei_(UID148)	41	245	158	1	243	1	0	0	0	99.37	0.63	100	Y	d__Archaea;p__Crenarchaeota;c__Thermoprotei;o__Desulfurococcales;f__Acidilobaceae;g__Acidilobus
2504756013	IMG	k__Archaea_(UID146)	59	174	136	7	164	3	0	0	0	94.85	2.21	0	Y	d__Archaea;p__Crenarchaeota;c__Thermoprotei;o__Geoarchaeales;f__Geoarchaeaceae;g__AAA261-N23;s__GCA_000375685.1
2505313007	IMG	k__Archaea_(UID146)	59	174	136	45	104	25	0	0	0	76.63	15.56	4	Y	d__Archaea;p__Crenarchaeota;c__Thermoprotei;o__Thermoproteales;f__Thermocladiaceae;g__Vulcanisaeta;s__GCA_001516705.1
2505313009	IMG	k__Archaea_(UID146)	59	174	136	20	154	0	0	0	0	87.68	0	0	Y	d__Archaea;p__Crenarchaeota;c__Thermoprotei;o__Thermoproteales;f__Thermoproteaceae;g__Thermoproteus;s__GCA_001516655.1
2505313011	IMG	c__Thermoprotei_(UID147)	54	217	168	77	138	2	0	0	0	66.71	0.6	0	Y	d__Archaea;p__Crenarchaeota;c__Thermoprotei;o__Sulfolobales;f__Sulfolobaceae;g__Sulfolobus
2505313064	IMG	k__Archaea_(UID146)	59	174	136	72	85	17	0	0	0	53.31	6.62	0	Y	d__Archaea;p__Crenarchaeota;c__Thermoprotei;o__Thermoproteales;f__Thermoproteaceae
2505679005	IMG	c__Thermoprotei_(UID148)	41	245	158	2	241	2	0	0	0	99.05	0.79	0	Y	d__Archaea;p__Crenarchaeota;c__Thermoprotei;o__Desulfurococcales;f__Pyrodictiaceae;g__Pyrolobus;s__Pyrolobus_fumarii
2505679052	IMG	c__Thermoprotei_(UID148)	41	245	158	4	240	1	0	0	0	97.47	0.63	0	Y	d__Archaea;p__Crenarchaeota;c__Thermoprotei;o__Desulfurococcales;f__Ignisphaeraceae
2505679073	IMG	p__Euryarchaeota_(UID49)	95	228	153	0	228	0	0	0	0	100	0	0	Y	d__Archaea;p__Halobacterota;c__Methanosarcinia;o__Methanocellales;f__Methanocellaceae;g__Methanocella_A;s__Methanocella_A_arvoryzae
2505679075	IMG	p__Euryarchaeota_(UID49)	95	228	153	0	227	1	0	0	0	100	0.65	0	Y	d__Archaea;p__Halobacterota;c__Methanosarcinia;o__Methanocellales;f__Methanocellaceae;g__Methanocella;s__Methanocella_paludicola
2506381025	IMG	p__Euryarchaeota_(UID54)	90	234	153	0	233	1	0	0	0	100	0.65	0	Y	d__Archaea;p__Halobacterota;c__Methanomicrobia;o__Methanomicrobiales;f__Methanomicrobiaceae;g__Methanoplanus;s__Methanoplanus_limicola
2506520034	IMG	f__Halobacteriaceae_(UID96)	40	417	263	2	414	1	0	0	0	99.57	0.38	0	Y	d__Archaea;p__Halobacterota;c__Halobacteria;o__Halobacteriales;f__Haloferacaceae;g__Halopiger_B;s__Halopiger_B_xanaduensis
2506520039	IMG	p__Euryarchaeota_(UID5)	32	308	210	1	307	0	0	0	0	99.52	0	0	Y	d__Archaea;p__Euryarchaeota;c__Methanococci;o__Methanococcales;f__Methanococcaceae;g__Methanotorris;s__Methanotorris_formicicus
2506520044	IMG	f__Halobacteriaceae_(UID85)	51	395	250	2	391	2	0	0	0	99.73	0.8	0	Y	d__Archaea;p__Halobacterota;c__Halobacteria;o__Halobacteriales;f__Haloferacaceae;g__Natronococcus;s__Natronococcus_occultus
2506783009	IMG	f__Halobacteriaceae_(UID85)	51	395	250	8	386	1	0	0	0	98.25	0.4	0	Y	d__Archaea;p__Halobacterota;c__Halobacteria;o__Halobacteriales;f__Haloferacaceae;g__Halovivax;s__Halovivax_ruber
2506783034	IMG	f__Halobacteriaceae_(UID96)	40	417	263	120	289	8	0	0	0	68.53	1.48	50	Y	d__Archaea;p__Halobacterota;c__Halobacteria;o__Halobacteriales;f__Haloferacaceae;g__J07HB67;s__GCA_000416105.1
2506783047	IMG	f__Halobacteriaceae_(UID84)	60	359	235	4	354	1	0	0	0	98.65	0.43	0	Y	d__Archaea;p__Halobacterota;c__Halobacteria;o__Halobacteriales;f__Halobacteriaceae;g__Halobacterium;s__GCF_000230955.2
2506783051	IMG	f__Halobacteriaceae_(UID96)	40	417	263	3	404	10	0	0	0	99.19	2.76	30	Y	d__Archaea;p__Halobacterota;c__Halobacteria;o__Halobacteriales;f__Haloferacaceae;g__Halohasta;s__Halohasta_litchfieldiae
2506783052	IMG	f__Halobacteriaceae_(UID96)	40	417	263	8	404	5	0	0	0	97.28	1.71	0	Y	d__Archaea;p__Halobacterota;c__Halobacteria;o__Halobacteriales;f__Haloferacaceae;g__Halolamina;s__GCF_000224475.1
2506783068	IMG	p__Euryarchaeota_(UID54)	90	234	153	2	231	1	0	0	0	99.54	0.65	0	Y	d__Archaea;p__Halobacterota;c__Methanomicrobia;o__Methanomicrobiales;f__Methanofollaceae;g__Methanofollis;s__Methanofollis_liminatans
2507262043	IMG	p__Euryarchaeota_(UID54)	90	234	153	3	231	0	0	0	0	99.02	0	0	Y	d__Archaea;p__Halobacterota;c__Methanomicrobia;o__Methanomicrobiales;f__Methanoregulaceae;g__Methanolinea;s__Methanolinea_tarda
2508501014	IMG	f__Halobacteriaceae_(UID96)	40	417	263	3	414	0	0	0	0	99.44	0	0	Y	d__Archaea;p__Halobacterota;c__Halobacteria;o__Halobacteriales;f__Haloferacaceae;g__Haloferax;s__Haloferax_denitrificans
2508501015	IMG	f__Halobacteriaceae_(UID96)	40	417	263	4	413	0	0	0	0	99.06	0	0	Y	d__Archaea;p__Halobacterota;c__Halobacteria;o__Halobacteriales;f__Haloferacaceae;g__Haloferax;s__Haloferax_sulfurifontis
2508501017	IMG	f__Halobacteriaceae_(UID85)	51	395	250	2	392	1	0	0	0	99.53	0.4	0	Y	d__Archaea;p__Halobacterota;c__Halobacteria;o__Halobacteriales;f__Haloarculaceae;g__Haloarcula;s__Haloarcula_sinaiiensis
2508501020	IMG	f__Halobacteriaceae_(UID96)	40	417	263	4	412	1	0	0	0	99.36	0.19	0	Y	d__Archaea;p__Halobacterota;c__Halobacteria;o__Halobacteriales;f__Haloferacaceae;g__Haloferax;s__Haloferax_mucosum
2508501049	IMG	c__Thermoprotei_(UID147)	54	217	168	0	217	0	0	0	0	100	0	0	Y	d__Archaea;p__Crenarchaeota;c__Thermoprotei;o__Sulfolobales;f__Sulfolobaceae;g__Metallosphaera;s__Metallosphaera_yellowstonensis
2508501105	IMG	p__Euryarchaeota_(UID54)	90	234	153	1	233	0	0	0	0	99.87	0	0	Y	d__Archaea;p__Halobacterota;c__Methanomicrobia;o__Methanomicrobiales;f__Methanoregulaceae;g__Methanoregula;s__Methanoregula_formicica
2508501109	IMG	p__Euryarchaeota_(UID3)	148	187	124	0	187	0	0	0	0	100	0	0	Y	d__Archaea;p__Thermoplasmatota;c__Thermoplasmata;o__Acidiprofundales;f__Aciduliprofundaceae;g__Aciduliprofundum;s__GCF_000327505.1
2509601008	IMG	p__Euryarchaeota_(UID49)	95	228	153	1	226	1	0	0	0	99.84	0.33	0	Y	d__Archaea;p__Halobacterota;c__Methanosarcinia;o__Methanosarcinales;f__Methanosarcinaceae;g__Methanomethylovorans;s__Methanomethylovorans_hollandica
2509601048	IMG	f__Halobacteriaceae_(UID96)	40	417	263	1	416	0	0	0	0	99.95	0	0	Y	d__Archaea;p__Halobacterota;c__Halobacteria;o__Halobacteriales;f__Haloferacaceae;g__Natrinema;s__Natrinema_pellirubrum
2510065005	IMG	p__Euryarchaeota_(UID4)	45	299	202	4	291	4	0	0	0	98.02	1.98	25	Y	d__Archaea;p__Euryarchaeota;c__Thermococci;o__Thermococcales;f__Thermococcaceae;g__Thermococcus_A;s__GCF_000430485.1
2510065009	IMG	c__Thermoprotei_(UID148)	41	245	158	3	240	2	0	0	0	98.73	0.63	100	Y	d__Archaea;p__Crenarchaeota;c__Thermoprotei;o__Desulfurococcales;f__Acidilobaceae;g__Caldisphaera;s__Caldisphaera_lagunensis
2510065023	IMG	k__Archaea_(UID2)	207	145	103	0	142	3	0	0	0	100	2.91	0	Y	d__Archaea;p__Crenarchaeota;c__Nitrososphaeria;o__Nitrososphaerales;f__Nitrososphaeraceae;g__Nitrososphaera;s__Nitrososphaera_gargensis
2510065051	IMG	f__Halobacteriaceae_(UID85)	51	395	250	0	395	0	0	0	0	100	0	0	Y	d__Archaea;p__Halobacterota;c__Halobacteria;o__Halobacteriales;f__Haloferacaceae;g__Halostagnicola;s__Halostagnicola_larsenii
2510461022	IMG	f__Halobacteriaceae_(UID96)	40	417	263	1	416	0	0	0	0	99.62	0	0	Y	d__Archaea;p__Halobacterota;c__Halobacteria;o__Halobacteriales;f__Haloferacaceae;g__Natronobacterium;s__Natronobacterium_gregoryi
2511231053	IMG	p__Euryarchaeota_(UID4)	45	299	202	0	299	0	0	0	0	100	0	0	Y	d__Archaea;p__Euryarchaeota;c__Thermococci;o__Thermococcales;f__Thermococcaceae;g__Thermococcus;s__GCF_000151205.2
2511231093	IMG	k__Archaea_(UID146)	59	174	136	0	173	1	0	0	0	100	0.74	100	Y	d__Archaea;p__Crenarchaeota;c__Thermoprotei;o__Thermoproteales;f__Thermoproteaceae;g__Thermoproteus;s__Thermoproteus_tenax
2511231109	IMG	p__Euryarchaeota_(UID5)	32	308	210	2	306	0	0	0	0	99.5	0	0	Y	d__Archaea;p__Euryarchaeota;c__Methanococci;o__Methanococcales;f__Methanococcaceae;g__Methanococcus;s__Methanococcus_maripaludis_B
2511231117	IMG	k__Archaea_(UID146)	59	174	136	0	174	0	0	0	0	100	0	0	Y	d__Archaea;p__Crenarchaeota;c__Thermoprotei;o__Thermoproteales;f__Thermoproteaceae;g__Pyrobaculum;s__Pyrobaculum_ferrireducens
2511231210	IMG	p__Euryarchaeota_(UID49)	95	227	152	0	227	0	0	0	0	100	0	0	Y	d__Archaea;p__Halobacterota;c__Methanosarcinia;o__Methanotrichales;f__Methanotrichaceae;g__Methanothrix_A;s__Methanothrix_A_harundinacea_A
2512047006	IMG	f__Halobacteriaceae_(UID96)	40	417	263	9	404	4	0	0	0	97.54	1.52	0	Y	d__Archaea;p__Halobacterota;c__Halobacteria;o__Halobacteriales;f__Haloferacaceae;g__Halobonum;s__Halobonum_tyrrellensis
2512047039	IMG	k__Archaea_(UID146)	59	174	136	0	174	0	0	0	0	100	0	0	Y	d__Archaea;p__Crenarchaeota;c__Thermoprotei;o__Thermoproteales;f__Thermoproteaceae;g__Pyrobaculum;s__Pyrobaculum_oguniense
2512564055	IMG	p__Euryarchaeota_(UID49)	95	228	153	0	228	0	0	0	0	100	0	0	Y	d__Archaea;p__Halobacterota;c__Methanosarcinia;o__Methanocellales;f__Methanocellaceae;g__Methanocella;s__Methanocella_conradii
2512875005	IMG	f__Halobacteriaceae_(UID96)	40	417	263	76	340	1	0	0	0	82.33	0.38	100	Y	d__Archaea;p__Halobacterota;c__Halobacteria;o__Halobacteriales;f__Haloferacaceae;g__Haloquadratum;s__Haloquadratum_walsbyi_A
2512875006	IMG	f__Halobacteriaceae_(UID96)	40	417	263	38	376	3	0	0	0	93.82	0.76	33.33	Y	d__Archaea;p__Halobacterota;c__Halobacteria;o__Halobacteriales;f__Haloferacaceae;g__Haloquadratum;s__Haloquadratum_walsbyi_B
2512875007	IMG	f__Halobacteriaceae_(UID96)	40	417	263	29	295	91	2	0	0	92.73	21.67	35.05	Y	d__Archaea;p__Halobacterota;c__Halobacteria;o__Halobacteriales;f__Haloferacaceae;g__Halonotius
2512875008	IMG	f__Halobacteriaceae_(UID96)	40	417	263	29	373	15	0	0	0	92.47	3.85	66.67	Y	d__Archaea;p__Halobacterota;c__Halobacteria;o__Halobacteriales;f__Haloferacaceae;g__Halonotius;s__GCA_000416025.1
2512875009	IMG	f__Halobacteriaceae_(UID96)	40	417	263	136	281	0	0	0	0	69.97	0	0	Y	d__Archaea;p__Halobacterota;c__Halobacteria;o__Halobacteriales;f__Haloferacaceae;g__Haloquadratum;s__GCA_000416005.1
2512875011	IMG	f__Halobacteriaceae_(UID96)	40	417	263	175	239	3	0	0	0	56.54	0.76	100	Y	d__Archaea;p__Halobacterota;c__Halobacteria;o__Halobacteriales;f__Haloferacaceae;g__J07HR59;s__J07HR59_sp1
2513020047	IMG	c__Thermoprotei_(UID148)	41	245	158	0	245	0	0	0	0	100	0	0	Y	d__Archaea;p__Crenarchaeota;c__Thermoprotei;o__Desulfurococcales;f__Desulfurococcaceae;g__Desulfurococcus;s__Desulfurococcus_amylolyticus
2513237066	IMG	k__Archaea_(UID2)	207	145	103	27	116	2	0	0	0	78.56	1.94	50	Y	d__Archaea;p__Crenarchaeota;c__Nitrososphaeria;o__Nitrososphaerales;f__Nitrosopumilaceae;g__Nitrosopelagicus
2513237068	IMG	k__Archaea_(UID2)	207	145	103	52	93	0	0	0	0	70.28	0	0	Y	d__Archaea;p__Crenarchaeota;c__Nitrososphaeria;o__Nitrososphaerales;f__Nitrosopumilaceae;g__Nitrosopelagicus;s__GCA_000402075.1
2513237177	IMG	c__Thermoprotei_(UID148)	41	245	158	2	242	1	0	0	0	99.53	0.63	0	Y	d__Archaea;p__Crenarchaeota;c__Thermoprotei;o__Desulfurococcales;f__Fervidicoccaceae;g__Fervidicoccus;s__Fervidicoccus_fontis
2513237398	IMG	p__Euryarchaeota_(UID4)	45	299	202	1	286	12	0	0	0	99.5	5.45	91.67	Y	d__Archaea;p__Euryarchaeota;c__Thermococci;o__Thermococcales;f__Thermococcaceae;g__Thermococcus_A;s__Thermococcus_A_litoralis
2515075008	IMG	p__Euryarchaeota_(UID49)	95	228	153	1	227	0	0	0	0	99.67	0	0	Y	d__Archaea;p__Halobacterota;c__Methanosarcinia;o__Methanosarcinales;f__Methanosarcinaceae;g__Methanolobus;s__Methanolobus_tindarius
2516493037	IMG	k__Archaea_(UID2)	207	145	103	13	130	2	0	0	0	92.39	1.94	0	Y	d__Archaea;p__Crenarchaeota;c__Nitrososphaeria;o__Nitrososphaerales;f__Nitrosopumilaceae;g__Nitrosopumilus;s__Nitrosopumilus_salaria
2516653036	IMG	p__Euryarchaeota_(UID3)	148	188	125	5	182	1	0	0	0	96.53	0.06	100	Y	d__Archaea;p__Euryarchaeota;c__Methanobacteria;o__Methanobacteriales;f__Methanobacteriaceae;g__Methanobacterium;s__GCA_000309865.1
2516653072	IMG	f__Halobacteriaceae_(UID84)	60	359	235	3	353	3	0	0	0	99.08	0.85	0	Y	d__Archaea;p__Halobacterota;c__Halobacteria;o__Halobacteriales;f__Haloadaptaceae;g__Haladaptatus;s__Haladaptatus_paucihalophilus
2516653073	IMG	f__Halobacteriaceae_(UID85)	51	395	250	1	393	1	0	0	0	99.93	0.4	100	Y	d__Archaea;p__Halobacterota;c__Halobacteria;o__Halobacteriales;f__Haloarculaceae;g__Halomicrobium;s__Halomicrobium_katesii
2517093008	IMG	p__Euryarchaeota_(UID5)	32	308	210	3	304	1	0	0	0	98.81	0.24	0	Y	d__Archaea;p__Euryarchaeota;c__Methanococci;o__Methanococcales;f__Methanocaldococcaceae;g__Methanocaldococcus_A;s__Methanocaldococcus_A_villosus
2517093029	IMG	f__Halobacteriaceae_(UID96)	40	417	263	4	413	0	0	0	0	99.11	0	0	Y	d__Archaea;p__Halobacterota;c__Halobacteria;o__Halobacteriales;f__Haloferacaceae;g__Natrinema;s__Natrinema_gari
2517093039	IMG	p__Euryarchaeota_(UID4)	45	299	202	1	298	0	0	0	0	99.5	0	0	Y	d__Archaea;p__Euryarchaeota;c__Thermococci;o__Thermococcales;f__Thermococcaceae;g__Pyrococcus;s__Pyrococcus_furiosus
2517287024	IMG	f__Halobacteriaceae_(UID96)	40	417	263	4	412	1	0	0	0	99.36	0.03	0	Y	d__Archaea;p__Halobacterota;c__Halobacteria;o__Halobacteriales;f__Haloferacaceae;g__Natronorubrum;s__Natronorubrum_tibetense
2517287030	IMG	f__Halobacteriaceae_(UID96)	40	417	263	4	410	0	3	0	0	98.8	0.89	11.11	Y	d__Archaea;p__Halobacterota;c__Halobacteria;o__Halobacteriales;f__Haloferacaceae;g__Haloplanus;s__Haloplanus_natans
2517572169	IMG	p__Euryarchaeota_(UID3)	148	188	125	74	108	6	0	0	0	51.42	1.81	83.33	Y	d__Archaea;p__Thermoplasmatota;c__E2;o__DHVEG-1
2518645512	IMG	f__Halobacteriaceae_(UID96)	40	417	263	53	362	2	0	0	0	85.2	0.2	50	Y	d__Archaea;p__Halobacterota;c__Halobacteria;o__Halobacteriales;f__Haloferacaceae;g__A07HB70;s__GCA_000496195.1
2518645513	IMG	f__Halobacteriaceae_(UID96)	40	417	263	139	271	7	0	0	0	70.42	1.82	85.71	Y	d__Archaea;p__Halobacterota;c__Halobacteria;o__Halobacteriales;f__Haloferacaceae;g__J07HR59;s__J07HR59_sp1
2518645514	IMG	f__Halobacteriaceae_(UID96)	40	417	263	24	385	8	0	0	0	95.51	2.79	12.5	Y	d__Archaea;p__Halobacterota;c__Halobacteria;o__Halobacteriales;f__Haloferacaceae;g__Halorubrum;s__GCA_000496175.1
2518645528	IMG	p__Euryarchaeota_(UID49)	95	228	153	1	225	2	0	0	0	99.67	1.31	0	Y	d__Archaea;p__Halobacterota;c__Methanosarcinia;o__Methanosarcinales;f__Methanoperedenaceae;g__Methanoperedens;s__Methanoperedens_nitroreducens
2518645542	IMG	p__Euryarchaeota_(UID49)	95	228	153	7	220	1	0	0	0	96.9	0.65	0	Y	d__Archaea;p__Halobacterota;c__Methanosarcinia;o__UBA590;f__UBA590;g__UBA590;s__GCA_002509385.1
2518645553	IMG	p__Euryarchaeota_(UID4)	45	299	202	0	299	0	0	0	0	100	0	0	Y	d__Archaea;p__Euryarchaeota;c__Thermococci;o__Thermococcales;f__Thermococcaceae;g__Thermococcus;s__Thermococcus_cleftensis
2518645576	IMG	k__Archaea_(UID2)	207	145	103	3	142	0	0	0	0	97.09	0	0	Y	d__Archaea;p__Crenarchaeota;c__Nitrososphaeria;o__Nitrososphaerales;f__Nitrosopumilaceae;g__Nitrosopumilus;s__Nitrosopumilus_sediminis
2518645582	IMG	p__Euryarchaeota_(UID3)	148	187	124	2	185	0	0	0	0	98.39	0	0	Y	d__Archaea;p__Thermoplasmatota;c__Thermoplasmata;o__Methanomassiliicoccales;f__Methanomassiliicoccaceae;g__Methanomassiliicoccus;s__Methanomassiliicoccus_luminyensis
2519103099	IMG	p__Euryarchaeota_(UID49)	95	228	153	1	227	0	0	0	0	99.84	0	0	Y	d__Archaea;p__Halobacterota;c__Methanosarcinia;o__Methanosarcinales;f__Methanosarcinaceae;g__Methanolobus_A;s__Methanolobus_A_psychrophilus
2519103186	IMG	p__Euryarchaeota_(UID5)	32	308	210	0	308	0	0	0	0	100	0	0	Y	d__Archaea;p__Euryarchaeota;c__Methanococci;o__Methanococcales;f__Methanococcaceae;g__Methanothermococcus;s__Methanothermococcus_thermolithotrophicus
2519899514	IMG	k__Archaea_(UID2)	207	145	103	31	113	1	0	0	0	83.98	0.97	0	Y	d__Archaea;p__Crenarchaeota;c__Nitrososphaeria;o__UBA164
2519899733	IMG	p__Euryarchaeota_(UID3)	148	188	125	2	186	0	0	0	0	98.93	0	0	Y	d__Archaea;p__Euryarchaeota;c__Methanobacteria;o__Methanobacteriales;f__Methanobacteriaceae;g__Methanobacterium;s__Methanobacterium_formicicum_A
2521172705	IMG	c__Thermoprotei_(UID148)	41	245	158	0	245	0	0	0	0	100	0	0	Y	d__Archaea;p__;c__;o__;f__;g__;s__GCF_000264495.1
2521172713	IMG	f__Halobacteriaceae_(UID96)	40	417	263	4	413	0	0	0	0	99.25	0	0	Y	d__Archaea;p__Halobacterota;c__Halobacteria;o__Halobacteriales;f__Haloferacaceae;g__Haloferax;s__Haloferax_mediterranei
2521172719	IMG	p__Euryarchaeota_(UID4)	45	299	202	0	299	0	0	0	0	100	0	0	Y	d__Archaea;p__Euryarchaeota;c__Thermococci;o__Thermococcales;f__Thermococcaceae;g__Pyrococcus;s__GCF_000263735.1
2522125034	IMG	c__Thermoprotei_(UID147)	54	217	168	8	208	1	0	0	0	96.39	0.6	100	Y	d__Archaea;p__Crenarchaeota;c__Thermoprotei;o__Sulfolobales;f__Sulfolobaceae;g__Acd1;s__GCA_000389735.1
2522125035	IMG	c__Thermoprotei_(UID147)	54	217	168	86	131	0	0	0	0	66.71	0	0	Y	d__Archaea;p__Crenarchaeota;c__Thermoprotei;o__Sulfolobales;f__Sulfolobaceae;g__Sulfolobus
2522125074	IMG	p__Euryarchaeota_(UID49)	95	228	153	0	228	0	0	0	0	100	0	0	Y	d__Archaea;p__Halobacterota;c__Archaeoglobi;o__Archaeoglobales;f__Archaeoglobaceae;g__Archaeoglobus_A;s__Archaeoglobus_A_sulfaticallidus
2522572136	IMG	c__Thermoprotei_(UID147)	54	217	168	9	207	1	0	0	0	95.04	0.6	0	Y	d__Archaea;p__Crenarchaeota;c__Thermoprotei;o__Sulfolobales;f__Sulfolobaceae
2522572144	IMG	p__Euryarchaeota_(UID3)	148	187	124	9	177	1	0	0	0	95.94	0.81	0	Y	d__Archaea;p__Thermoplasmatota;c__Thermoplasmata;o__Thermoplasmatales;f__GCA-001856825
2522572194	IMG	k__Archaea_(UID2)	207	149	107	37	110	2	0	0	0	67.52	0.93	100	Y	d__Archaea;p__Nanoarchaeota;c__Nanoarchaeia;o__Nanoarchaeales;f__Nanopusillaceae;g__Nanopusillus;s__Nanopusillus_stetteri
2524023089	IMG	p__Euryarchaeota_(UID3)	148	188	125	1	186	1	0	0	0	99.2	0.8	0	Y	d__Archaea;p__Euryarchaeota;c__Methanobacteria;o__Methanobacteriales;f__Methanobacteriaceae;g__Methanobrevibacter
2524023200	IMG	k__Archaea_(UID2)	207	149	107	32	117	0	0	0	0	76.64	0	0	Y	d__Archaea;p__Crenarchaeota;c__UBA168;o__UBA168
2524023239	IMG	k__Archaea_(UID2)	207	149	107	16	133	0	0	0	0	88.32	0	0	Y	d__Archaea;p__Crenarchaeota;c__UBA168;o__UBA168
2524614637	IMG	c__Thermoprotei_(UID147)	54	217	168	1	216	0	0	0	0	99.4	0	0	Y	d__Archaea;p__Crenarchaeota;c__Thermoprotei;o__Sulfolobales;f__Sulfolobaceae;g__Acd1;s__GCA_000389735.1
2524614668	IMG	p__Euryarchaeota_(UID54)	90	232	151	4	227	1	0	0	0	98.21	0.66	0	Y	d__Archaea;p__Halobacterota;c__Methanomicrobia;o__Methanomicrobiales;f__Methanocorpusculaceae;g__Methanocorpusculum;s__Methanocorpusculum_bavaricum
2524614823	IMG	f__Halobacteriaceae_(UID96)	40	417	263	5	412	0	0	0	0	99.25	0	0	Y	d__Archaea;p__Halobacterota;c__Halobacteria;o__Halobacteriales;f__Haloferacaceae;g__Halorubrum;s__Halorubrum_saccharovorum
2527291500	IMG	k__Archaea_(UID2)	207	145	103	4	137	4	0	0	0	97.33	2.09	100	Y	d__Archaea;p__Crenarchaeota;c__Nitrososphaeria;o__Nitrososphaerales;f__Nitrosopumilaceae;g__Nitrosopelagicus;s__GCA_000402075.1
2527291509	IMG	k__Archaea_(UID2)	207	145	103	30	110	5	0	0	0	82.65	4.37	100	Y	d__Archaea;p__Crenarchaeota;c__Nitrososphaeria;o__Caldiarchaeales;f__JGI-OTU-1;g__JGI-OTU-1;s__JGI-OTU-1_sp1
2527291512	IMG	k__Archaea_(UID2)	207	145	103	64	78	3	0	0	0	59.87	1.94	66.67	Y	d__Archaea;p__Crenarchaeota;c__Nitrososphaeria;o__Caldiarchaeales;f__JGI-OTU-1
2527291513	IMG	k__Archaea_(UID146)	59	174	136	17	155	2	0	0	0	88.24	1.47	0	Y	d__Archaea;p__Crenarchaeota;c__Thermoprotei;o__Geoarchaeales;f__Geoarchaeaceae;g__SCGC-AAA471-B05;s__SCGC-AAA471-B05_sp1
2528768014	IMG	f__Halobacteriaceae_(UID96)	40	417	263	67	339	11	0	0	0	85	2.85	54.55	Y	d__Archaea;p__Halobacterota;c__Halobacteria;o__Halobacteriales;f__Haloferacaceae;g__Halonotius;s__GCA_000416025.1
2529292733	IMG	f__Halobacteriaceae_(UID84)	60	359	235	3	353	3	0	0	0	99.08	0.88	0	Y	d__Archaea;p__Halobacterota;c__Halobacteria;o__Halobacteriales;f__Halococcaceae;g__Halococcus;s__Halococcus_hamelinensis
2529293001	IMG	f__Halobacteriaceae_(UID96)	40	417	263	6	410	1	0	0	0	98.1	0.13	0	Y	d__Archaea;p__Halobacterota;c__Halobacteria;o__Halobacteriales;f__Haloferacaceae;g__Natrinema;s__Natrinema_pallidum
2529293002	IMG	f__Halobacteriaceae_(UID96)	40	417	263	5	410	2	0	0	0	98.92	0.46	0	Y	d__Archaea;p__Halobacterota;c__Halobacteria;o__Halobacteriales;f__Haloferacaceae;g__Natronolimnobius_A;s__Natronolimnobius_A_innermongolicus
2529293100	IMG	f__Halobacteriaceae_(UID96)	40	417	263	2	415	0	0	0	0	99.43	0	0	Y	d__Archaea;p__Halobacterota;c__Halobacteria;o__Halobacteriales;f__Haloferacaceae;g__Halobiforma;s__Halobiforma_lacisalsi
2531839093	IMG	f__Halobacteriaceae_(UID84)	60	359	235	7	352	0	0	0	0	97.8	0	0	Y	d__Archaea;p__Halobacterota;c__Halobacteria;o__Halobacteriales;f__Halococcaceae;g__Halococcus;s__Halococcus_morrhuae
2531839260	IMG	f__Halobacteriaceae_(UID96)	40	417	263	5	412	0	0	0	0	99.17	0	0	Y	d__Archaea;p__Halobacterota;c__Halobacteria;o__Halobacteriales;f__Haloferacaceae;g__Natrialba;s__Natrialba_hulunbeirensis
2531839261	IMG	f__Halobacteriaceae_(UID96)	40	417	263	3	411	3	0	0	0	99.42	0.55	0	Y	d__Archaea;p__Halobacterota;c__Halobacteria;o__Halobacteriales;f__Haloferacaceae;g__Natrialba;s__Natrialba_aegyptia
2531839487	IMG	f__Halobacteriaceae_(UID85)	51	395	250	4	386	5	0	0	0	99	2	0	Y	d__Archaea;p__Halobacterota;c__Halobacteria;o__Halobacteriales;f__Haloarculaceae;g__Halosimplex;s__Halosimplex_carlsbadense
2531839655	IMG	f__Halobacteriaceae_(UID85)	51	395	250	2	393	0	0	0	0	99.53	0	0	Y	d__Archaea;p__Halobacterota;c__Halobacteria;o__Halobacteriales;f__Haloarculaceae;g__Haloarcula;s__Haloarcula_californiae
2534681901	IMG	f__Halobacteriaceae_(UID96)	40	417	263	4	413	0	0	0	0	98.8	0	0	Y	d__Archaea;p__Halobacterota;c__Halobacteria;o__Halobacteriales;f__Haloferacaceae;g__Natrinema;s__Natrinema_thermotolerans
2534681902	IMG	f__Halobacteriaceae_(UID85)	51	395	250	1	394	0	0	0	0	99.93	0	0	Y	d__Archaea;p__Halobacterota;c__Halobacteria;o__Halobacteriales;f__Haloarculaceae;g__Haloarcula;s__Haloarcula_japonica
2534682115	IMG	f__Halobacteriaceae_(UID96)	40	417	263	4	412	1	0	0	0	99.3	0.38	0	Y	d__Archaea;p__Halobacterota;c__Halobacteria;o__Halobacteriales;f__Haloferacaceae;g__Halorubrum;s__Halorubrum_lipolyticum
2537561866	IMG	f__Halobacteriaceae_(UID96)	40	417	263	5	410	2	0	0	0	98.61	0.76	0	Y	d__Archaea;p__Halobacterota;c__Halobacteria;o__Halobacteriales;f__Haloferacaceae;g__Halogranum;s__Halogranum_salarium
2537561868	IMG	f__Halobacteriaceae_(UID96)	40	417	263	4	413	0	0	0	0	99.06	0	0	Y	d__Archaea;p__Halobacterota;c__Halobacteria;o__Halobacteriales;f__Haloferacaceae;g__Haloferax;s__Haloferax_sp1
2537561915	IMG	k__Archaea_(UID2)	207	145	103	1	138	6	0	0	0	99.03	5.83	83.33	Y	d__Archaea;p__Crenarchaeota;c__Nitrososphaeria;o__Nitrososphaerales;f__Nitrosopumilaceae;g__Nitrosoarchaeum;s__Nitrosoarchaeum_limnia
2540341077	IMG	p__Euryarchaeota_(UID49)	95	228	153	5	222	1	0	0	0	97.06	0.65	0	Y	d__Archaea;p__Halobacterota;c__Methanosarcinia;o__Methanosarcinales;f__Methanosarcinaceae;g__Methanosarcina;s__Methanosarcina_mazei
2540341082	IMG	f__Halobacteriaceae_(UID84)	60	359	235	1	350	8	0	0	0	99.57	2.77	37.5	Y	d__Archaea;p__Halobacterota;c__Halobacteria;o__Halobacteriales;f__Haloarculaceae;g__Natronomonas;s__Natronomonas_moolapensis
2540341105	IMG	p__Euryarchaeota_(UID54)	90	234	153	3	230	1	0	0	0	98.37	0.65	0	Y	d__Archaea;p__Halobacterota;c__Methanomicrobia;o__Methanomicrobiales;f__Methanocullaceae;g__Methanoculleus;s__Methanoculleus_bourgensis
2540341115	IMG	p__Euryarchaeota_(UID3)	148	187	124	3	183	1	0	0	0	98.39	0.81	0	Y	d__Archaea;p__Thermoplasmatota;c__Thermoplasmata;o__Methanomassiliicoccales;f__Methanomethylophilaceae;g__Methanomethylophilus;s__Methanomethylophilus_alvus
2540341183	IMG	p__Euryarchaeota_(UID3)	148	188	125	0	188	0	0	0	0	100	0	0	Y	d__Archaea;p__Euryarchaeota;c__Methanobacteria;o__Methanobacteriales;f__Methanobacteriaceae;g__Methanobrevibacter_B;s__Methanobrevibacter_B_boviskoreani
2545555825	IMG	k__Archaea_(UID2)	207	145	103	36	109	0	0	0	0	76.8	0	0	Y	d__Archaea;p__Crenarchaeota;c__Nitrososphaeria;o__Caldiarchaeales;f__JGI-OTU-1;g__JGI-OTU-1
2547132052	IMG	p__Euryarchaeota_(UID3)	148	188	125	0	188	0	0	0	0	100	0	0	Y	d__Archaea;p__Euryarchaeota;c__Methanobacteria;o__Methanobacteriales;f__Methanobacteriaceae;g__Methanobrevibacter_A;s__Methanobrevibacter_A_smithii
2547132060	IMG	p__Euryarchaeota_(UID3)	148	188	125	1	187	0	0	0	0	99.6	0	0	Y	d__Archaea;p__Euryarchaeota;c__Methanobacteria;o__Methanobacteriales;f__Methanobacteriaceae;g__Methanobrevibacter_A
2547132062	IMG	p__Euryarchaeota_(UID3)	148	188	125	0	188	0	0	0	0	100	0	0	Y	d__Archaea;p__Euryarchaeota;c__Methanobacteria;o__Methanobacteriales;f__Methanobacteriaceae;g__Methanobrevibacter_A
2547132069	IMG	p__Euryarchaeota_(UID3)	148	188	125	0	188	0	0	0	0	100	0	0	Y	d__Archaea;p__Euryarchaeota;c__Methanobacteria;o__Methanobacteriales;f__Methanobacteriaceae;g__Methanobrevibacter_A
2547132157	IMG	p__Euryarchaeota_(UID4)	45	299	202	0	298	1	0	0	0	100	0.25	0	Y	d__Archaea;p__Euryarchaeota;c__Thermococci;o__Thermococcales;f__Thermococcaceae;g__Thermococcus;s__Thermococcus_zilligii
2548876507	IMG	k__Archaea_(UID2)	207	145	103	4	141	0	0	0	0	96.12	0	0	Y	d__Archaea;p__Crenarchaeota;c__Nitrososphaeria;o__Nitrososphaerales;f__Nitrosopumilaceae;g__Nitrosopumilus;s__GCF_000328945.1
2551306368	IMG	f__Halobacteriaceae_(UID96)	40	417	263	3	412	2	0	0	0	99.49	0.57	0	Y	d__Archaea;p__Halobacterota;c__Halobacteria;o__Halobacteriales;f__Haloferacaceae;g__Halorubrum;s__GCF_000296615.1
2551306657	IMG	p__Euryarchaeota_(UID3)	148	188	125	0	188	0	0	0	0	100	0	0	Y	d__Archaea;p__Euryarchaeota;c__Methanobacteria;o__Methanobacteriales;f__Methanobacteriaceae;g__Methanobrevibacter_B;s__Methanobrevibacter_B_boviskoreani
2551306702	IMG	k__Archaea_(UID146)	59	174	136	86	87	1	0	0	0	53.7	0.74	100	Y	d__Archaea;p__Crenarchaeota;c__Thermoprotei;o__Thermoproteales;f__Thermoproteaceae;g__Pyrobaculum
2551306707	IMG	c__Thermoprotei_(UID147)	54	217	168	1	215	1	0	0	0	99.4	0.6	0	Y	d__Archaea;p__Crenarchaeota;c__Thermoprotei;o__Sulfolobales;f__Sulfolobaceae;g__Acd1;s__GCA_000389735.1
2554235424	IMG	p__Euryarchaeota_(UID3)	148	187	124	2	184	1	0	0	0	98.79	0.81	0	Y	d__Archaea;p__Thermoplasmatota;c__Thermoplasmata;o__Methanomassiliicoccales;f__Methanomassiliicoccaceae;g__Methanomassiliicoccus_A;s__Methanomassiliicoccus_A_intestinalis
2554235458	IMG	k__Archaea_(UID146)	59	174	136	1	171	2	0	0	0	99.26	0.74	0	Y	d__Archaea;p__Crenarchaeota;c__Thermoprotei;o__Thermofilales;f__Thermofilaceae;g__Thermofilum;s__Thermofilum_carboxyditrophus
2554235461	IMG	c__Thermoprotei_(UID148)	41	245	158	5	239	1	0	0	0	97.15	0.63	0	Y	d__Archaea;p__Crenarchaeota;c__Thermoprotei;o__Desulfurococcales;f__Acidilobaceae;g__Aeropyrum;s__Aeropyrum_camini
2554235466	IMG	f__Halobacteriaceae_(UID96)	40	417	263	45	372	0	0	0	0	86.94	0	0	Y	d__Archaea;p__Halobacterota;c__Halobacteria;o__Halobacteriales;f__Haloferacaceae;g__Halobiforma_A;s__Halobiforma_A_nitratireducens
2554235473	IMG	f__Halobacteriaceae_(UID96)	40	417	263	5	409	3	0	0	0	98.73	0.76	0	Y	d__Archaea;p__Halobacterota;c__Halobacteria;o__Halobacteriales;f__Haloferacaceae;g__Halorubrum;s__Halorubrum_coriense
2554235474	IMG	f__Halobacteriaceae_(UID96)	40	417	263	8	406	3	0	0	0	97.73	1.14	0	Y	d__Archaea;p__Halobacterota;c__Halobacteria;o__Halobacteriales;f__Haloferacaceae;g__Natronorubrum;s__Natronorubrum_bangense
2554235475	IMG	f__Halobacteriaceae_(UID96)	40	417	263	7	407	3	0	0	0	98.16	0.95	0	Y	d__Archaea;p__Halobacterota;c__Halobacteria;o__Halobacteriales;f__Haloferacaceae;g__Halorubrum;s__Halorubrum_aidingense
2554235476	IMG	f__Halobacteriaceae_(UID96)	40	417	263	3	412	2	0	0	0	99.74	0.76	50	Y	d__Archaea;p__Halobacterota;c__Halobacteria;o__Halobacteriales;f__Haloferacaceae;g__Natrialba;s__Natrialba_chahannaoensis
2554235477	IMG	f__Halobacteriaceae_(UID85)	51	395	250	6	388	1	0	0	0	98.53	0.4	0	Y	d__Archaea;p__Halobacterota;c__Halobacteria;o__Halobacteriales;f__Haloferacaceae;g__Natronococcus;s__Natronococcus_amylolyticus
2554235478	IMG	f__Halobacteriaceae_(UID96)	40	417	263	2	415	0	0	0	0	99.57	0	0	Y	d__Archaea;p__Halobacterota;c__Halobacteria;o__Halobacteriales;f__Haloferacaceae;g__Haloferax;s__Haloferax_elongans
2554235479	IMG	f__Halobacteriaceae_(UID85)	51	395	250	2	392	1	0	0	0	99.92	0.4	0	Y	d__Archaea;p__Halobacterota;c__Halobacteria;o__Halobacteriales;f__Haloarculaceae;g__Haloarcula;s__Haloarcula_argentinensis
2554235480	IMG	f__Halobacteriaceae_(UID96)	40	417	263	3	412	2	0	0	0	99.49	0.76	0	Y	d__Archaea;p__Halobacterota;c__Halobacteria;o__Halobacteriales;f__Haloferacaceae;g__Halorubrum;s__Halorubrum_arcis
2554235481	IMG	f__Halobacteriaceae_(UID96)	40	417	263	2	414	1	0	0	0	99.57	0.38	0	Y	d__Archaea;p__Halobacterota;c__Halobacteria;o__Halobacteriales;f__Haloferacaceae;g__Haloferax;s__Haloferax_alexandrinus
2554235482	IMG	f__Halobacteriaceae_(UID85)	51	395	250	2	392	1	0	0	0	99.92	0.4	0	Y	d__Archaea;p__Halobacterota;c__Halobacteria;o__Halobacteriales;f__Haloarculaceae;g__Haloarcula;s__Haloarcula_amylolytica
2554235483	IMG	f__Halobacteriaceae_(UID96)	40	417	263	3	409	5	0	0	0	99.11	1.57	0	Y	d__Archaea;p__Halobacterota;c__Halobacteria;o__Halobacteriales;f__Haloferacaceae;g__Natrialba;s__Natrialba_asiatica
2554235484	IMG	f__Halobacteriaceae_(UID96)	40	417	263	4	412	1	0	0	0	99.3	0.13	0	Y	d__Archaea;p__Halobacterota;c__Halobacteria;o__Halobacteriales;f__Haloferacaceae;g__Natrinema;s__Natrinema_gari
2554235485	IMG	f__Halobacteriaceae_(UID85)	51	395	250	5	390	0	0	0	0	98.65	0	0	Y	d__Archaea;p__Halobacterota;c__Halobacteria;o__Halobacteriales;f__Haloferacaceae;g__Halovivax;s__Halovivax_asiaticus
2554235486	IMG	f__Halobacteriaceae_(UID96)	40	417	263	3	414	0	0	0	0	99.49	0	0	Y	d__Archaea;p__Halobacterota;c__Halobacteria;o__Halobacteriales;f__Haloferacaceae;g__Halorubrum;s__Halorubrum_distributum
2554235489	IMG	f__Halobacteriaceae_(UID96)	40	417	263	9	403	5	0	0	0	97.78	1.9	0	Y	d__Archaea;p__Halobacterota;c__Halobacteria;o__Halobacteriales;f__Haloferacaceae;g__Halorubrum;s__Halorubrum_kocurii
2554235490	IMG	f__Halobacteriaceae_(UID96)	40	417	263	3	412	2	0	0	0	99.68	0.76	50	Y	d__Archaea;p__Halobacterota;c__Halobacteria;o__Halobacteriales;f__Haloferacaceae;g__Halorubrum;s__Halorubrum_tebenquichense
2554235491	IMG	f__Halobacteriaceae_(UID84)	60	359	235	3	353	3	0	0	0	99.08	1.28	0	Y	d__Archaea;p__Halobacterota;c__Halobacteria;o__Halobacteriales;f__Halococcaceae;g__Halococcus;s__Halococcus_thailandensis
2554235493	IMG	f__Halobacteriaceae_(UID85)	51	395	250	1	393	1	0	0	0	99.92	0.4	0	Y	d__Archaea;p__Halobacterota;c__Halobacteria;o__Halobacteriales;f__Haloferacaceae;g__Natronococcus;s__Natronococcus_jeotgali
2554235495	IMG	f__Halobacteriaceae_(UID84)	60	359	235	4	350	5	0	0	0	98.65	1.42	0	Y	d__Archaea;p__Halobacterota;c__Halobacteria;o__Halobacteriales;f__Halococcaceae;g__Halococcus;s__Halococcus_saccharolyticus
2554235496	IMG	f__Halobacteriaceae_(UID96)	40	417	263	15	400	2	0	0	0	97.07	0.76	0	Y	d__Archaea;p__Halobacterota;c__Halobacteria;o__Halobacteriales;f__Haloferacaceae;g__Halorubrum;s__Halorubrum_californiense
2554235497	IMG	f__Halobacteriaceae_(UID96)	40	417	263	5	412	0	0	0	0	98.92	0	0	Y	d__Archaea;p__Halobacterota;c__Halobacteria;o__Halobacteriales;f__Haloferacaceae;g__Natronorubrum;s__Natronorubrum_sulfidifaciens
2554235498	IMG	f__Halobacteriaceae_(UID96)	40	417	263	3	410	4	0	0	0	99.19	1.27	0	Y	d__Archaea;p__Halobacterota;c__Halobacteria;o__Halobacteriales;f__Haloferacaceae;g__Natrinema;s__Natrinema_limicola
2554235500	IMG	f__Halobacteriaceae_(UID96)	40	417	263	4	412	1	0	0	0	98.8	0.38	0	Y	d__Archaea;p__Halobacterota;c__Halobacteria;o__Halobacteriales;f__Haloferacaceae;g__Haloferax;s__Haloferax_larsenii
2554235502	IMG	f__Halobacteriaceae_(UID96)	40	417	263	2	412	3	0	0	0	99.24	0.7	0	Y	d__Archaea;p__Halobacterota;c__Halobacteria;o__Halobacteriales;f__Haloferacaceae;g__Natrinema;s__Natrinema_versiforme
2554235503	IMG	f__Halobacteriaceae_(UID96)	40	417	263	4	412	1	0	0	0	99.38	0.19	0	Y	d__Archaea;p__Halobacterota;c__Halobacteria;o__Halobacteriales;f__Haloferacaceae;g__Halorubrum;s__Halorubrum_hochstenium
2554235504	IMG	f__Halobacteriaceae_(UID96)	40	417	263	4	410	3	0	0	0	99.04	0.95	0	Y	d__Archaea;p__Halobacterota;c__Halobacteria;o__Halobacteriales;f__Haloferacaceae;g__Natrialba;s__Natrialba_taiwanensis
2554235505	IMG	f__Halobacteriaceae_(UID96)	40	417	263	5	412	0	0	0	0	99.17	0	0	Y	d__Archaea;p__Halobacterota;c__Halobacteria;o__Halobacteriales;f__Haloferacaceae;g__Haloterrigena;s__Haloterrigena_salina
2554235506	IMG	f__Halobacteriaceae_(UID84)	60	359	235	5	351	3	0	0	0	98.44	0.99	0	Y	d__Archaea;p__Halobacterota;c__Halobacteria;o__Halobacteriales;f__Halococcaceae;g__Halococcus;s__Halococcus_salifodinae
2554235507	IMG	f__Halobacteriaceae_(UID96)	40	417	263	6	409	2	0	0	0	99.1	0.76	0	Y	d__Archaea;p__Halobacterota;c__Halobacteria;o__Halobacteriales;f__Haloferacaceae;g__Halogeometricum;s__Halogeometricum_pallidum
2554235508	IMG	f__Halobacteriaceae_(UID96)	40	417	263	3	414	0	0	0	0	99.49	0	0	Y	d__Archaea;p__Halobacterota;c__Halobacteria;o__Halobacteriales;f__Haloferacaceae;g__Halorubrum;s__Halorubrum_litoreum
2554235509	IMG	f__Halobacteriaceae_(UID96)	40	417	263	3	414	0	0	0	0	99.49	0	0	Y	d__Archaea;p__Halobacterota;c__Halobacteria;o__Halobacteriales;f__Haloferacaceae;g__Halorubrum;s__Halorubrum_terrestre
2556793003	IMG	c__Thermoprotei_(UID147)	54	217	168	1	216	0	0	0	0	99.4	0	0	Y	d__Archaea;p__Crenarchaeota;c__Thermoprotei;o__Sulfolobales;f__Sulfolobaceae;g__Sulfolobus
2558309064	IMG	f__Halobacteriaceae_(UID85)	51	395	250	1	393	1	0	0	0	99.93	0.4	0	Y	d__Archaea;p__Halobacterota;c__Halobacteria;o__Halobacteriales;f__Haloarculaceae;g__Haloarcula;s__Haloarcula_hispanica
2558309099	IMG	k__Archaea_(UID2)	207	145	103	4	138	3	0	0	0	97.25	2.91	0	Y	d__Archaea;p__Crenarchaeota;c__Nitrososphaeria
2558860120	IMG	p__Euryarchaeota_(UID3)	148	188	125	0	188	0	0	0	0	100	0	0	Y	d__Archaea;p__Euryarchaeota;c__Methanobacteria;o__Methanobacteriales;f__Methanobacteriaceae;g__Methanobrevibacter_B;s__Methanobrevibacter_B_wolinii
2558860254	IMG	p__Euryarchaeota_(UID4)	45	299	202	14	284	1	0	0	0	94.55	0.5	100	Y	d__Archaea;p__Euryarchaeota;c__Thermococci;o__Thermococcales;f__Thermococcaceae;g__Thermococcus_B;s__Thermococcus_B_paralvinellae
2563366543	IMG	p__Euryarchaeota_(UID5)	32	308	210	2	306	0	0	0	0	99.5	0	0	Y	d__Archaea;p__Euryarchaeota;c__Methanococci;o__Methanococcales;f__Methanococcaceae;g__Methanococcus;s__Methanococcus_maripaludis_B
2565956510	IMG	p__Euryarchaeota_(UID49)	95	228	153	0	228	0	0	0	0	100	0	0	Y	d__Archaea;p__Halobacterota;c__Methanosarcinia;o__Methanotrichales_A;f__Methermicoccaceae;g__Methermicoccus;s__Methermicoccus_shengliensis
2565956544	IMG	p__Euryarchaeota_(UID49)	95	228	153	2	216	10	0	0	0	99.02	4.41	30	Y	d__Archaea;p__Halobacterota;c__Methanosarcinia;o__Methanosarcinales;f__ANME-2a;g__UBA7935
2565956587	IMG	p__Euryarchaeota_(UID4)	45	299	202	0	299	0	0	0	0	100	0	0	Y	d__Archaea;p__Euryarchaeota;c__Thermococci;o__Thermococcales;f__Thermococcaceae;g__Thermococcus;s__Thermococcus_nautili
2571042357	IMG	p__Euryarchaeota_(UID3)	148	188	125	6	180	2	0	0	0	97.54	1.6	0	Y	d__Archaea;p__Thermoplasmatota;c__Thermoplasmata;o__UBA184;f__UBA184;g__UBA184;s__GCA_002503985.1
2571042922	IMG	p__Euryarchaeota_(UID54)	90	234	153	5	228	1	0	0	0	97.39	0.65	0	Y	d__Archaea;p__Halobacterota;c__Methanomicrobia;o__Methanomicrobiales;f__Methanomicrobiaceae;g__Methanomicrobium;s__Methanomicrobium_mobile
2574179750	IMG	k__Archaea_(UID2)	207	149	107	17	124	8	0	0	0	91.09	4.74	12.5	Y	d__Archaea;p__Crenarchaeota;c__Bathyarchaeia;o__B26-1;f__UBA233
2574180086	IMG	c__Thermoprotei_(UID147)	54	217	168	1	215	1	0	0	0	99.4	0.6	0	Y	d__Archaea;p__Crenarchaeota;c__Thermoprotei;o__Sulfolobales;f__Sulfolobaceae;g__Acidianus;s__Acidianus_copahuensis
2576861399	IMG	p__Euryarchaeota_(UID49)	95	228	153	0	227	1	0	0	0	100	0.65	0	Y	d__Archaea;p__Halobacterota;c__Methanosarcinia;o__Methanosarcinales;f__Methanosarcinaceae;g__Methanosarcina;s__Methanosarcina_mazei
2576861807	IMG	f__Halobacteriaceae_(UID85)	51	395	250	8	379	8	0	0	0	97.77	1.51	62.5	Y	d__Archaea;p__Halobacterota;c__Halobacteria;o__Halobacteriales;f__Haloferacaceae;g__Halostagnicola;s__GCF_000691505.1
2576861808	IMG	p__Euryarchaeota_(UID54)	90	234	153	4	223	6	1	0	0	98.47	2.88	88.89	Y	d__Archaea;p__Halobacterota;c__Methanomicrobia;o__Methanomicrobiales;f__Methanocullaceae;g__Methanoculleus;s__GCF_000691865.1
2579779048	IMG	k__Archaea_(UID2)	207	145	103	1	143	1	0	0	0	99.03	0.97	0	Y	d__Archaea;p__Crenarchaeota;c__Nitrososphaeria;o__Nitrososphaerales;f__Nitrosopumilaceae;g__Nitrosotenuis;s__Nitrosotenuis_chungbukensis
2579779171	IMG	f__Halobacteriaceae_(UID96)	40	417	263	4	411	2	0	0	0	99.3	0.51	0	Y	d__Archaea;p__Halobacterota;c__Halobacteria;o__Halobacteriales;f__Haloferacaceae;g__Halorubrum;s__GCF_000746205.1
2582580504	IMG	f__Halobacteriaceae_(UID96)	40	417	263	2	415	0	0	0	0	99.57	0	0	Y	d__Archaea;p__Halobacterota;c__Halobacteria;o__Halobacteriales;f__Haloferacaceae;g__Natrinema;s__Natrinema_jeotgali
2582580505	IMG	f__Halobacteriaceae_(UID84)	60	359	235	1	356	2	0	0	0	99.57	0.28	50	Y	d__Archaea;p__Halobacterota;c__Halobacteria;o__Halobacteriales;f__Haloadaptaceae;g__Haladaptatus;s__Haladaptatus_cibarius
2582580744	IMG	p__Euryarchaeota_(UID3)	148	188	125	1	186	1	0	0	0	99.2	0.8	0	Y	d__Archaea;p__Euryarchaeota;c__Methanobacteria;o__Methanobacteriales;f__Methanobacteriaceae;g__Methanobacterium_D;s__Methanobacterium_D_veterum
2582581250	IMG	p__Euryarchaeota_(UID3)	148	188	125	3	184	1	0	0	0	98.4	0.8	0	Y	d__Archaea;p__Euryarchaeota;c__Methanobacteria;o__Methanobacteriales;f__Methanobacteriaceae;g__Methanobacterium_B;s__GCF_000744455.1
2585427612	IMG	k__Archaea_(UID2)	207	145	103	0	144	1	0	0	0	100	0.97	0	Y	d__Archaea;p__Crenarchaeota;c__Nitrososphaeria;o__Nitrososphaerales;f__Nitrososphaeraceae;g__Nitrososphaera;s__Nitrososphaera_viennensis
2585427666	IMG	k__Archaea_(UID2)	207	145	103	0	142	3	0	0	0	100	2.91	0	Y	d__Archaea;p__Crenarchaeota;c__Nitrososphaeria;o__Nitrososphaerales;f__Nitrososphaeraceae;g__Nitrososphaera;s__Nitrososphaera_evergladensis
2585427993	IMG	f__Halobacteriaceae_(UID96)	40	417	263	2	415	0	0	0	0	99.57	0	0	Y	d__Archaea;p__Halobacterota;c__Halobacteria;o__Halobacteriales;f__Haloferacaceae;g__Natrinema;s__Natrinema_altunense
2585428036	IMG	k__Archaea_(UID2)	207	145	103	30	114	1	0	0	0	84.47	0.24	0	Y	d__Archaea;p__Crenarchaeota;c__Nitrososphaeria;o__Nitrososphaerales;f__Nitrosopumilaceae;g__Nitrosopumilus;s__GCA_000746745.1
2588253738	IMG	p__Euryarchaeota_(UID4)	45	299	202	1	297	1	0	0	0	99.5	0.5	0	Y	d__Archaea;p__Euryarchaeota;c__Thermococci;o__Thermococcales;f__Thermococcaceae;g__Palaeococcus;s__Palaeococcus_pacificus
2588254065	IMG	c__Thermoprotei_(UID147)	54	217	168	1	216	0	0	0	0	99.88	0	0	Y	d__Archaea;p__Crenarchaeota;c__Thermoprotei;o__Sulfolobales;f__Sulfolobaceae;g__AZ1;s__GCA_000565255.1
2593339167	IMG	p__Euryarchaeota_(UID3)	148	188	125	0	181	7	0	0	0	100	1.85	57.14	Y	d__Archaea;p__Euryarchaeota;c__Methanobacteria;o__Methanobacteriales;f__Methanobacteriaceae;g__Methanobrevibacter_A
2597489945	IMG	f__Halobacteriaceae_(UID85)	51	395	250	7	388	0	0	0	0	97.53	0	0	Y	d__Archaea;p__Halobacterota;c__Halobacteria;o__Halobacteriales;f__Haloferacaceae;g__Salinarchaeum;s__GCF_000403645.1
2600255127	IMG	f__Halobacteriaceae_(UID84)	60	359	235	5	353	1	0	0	0	98.51	0.04	0	Y	d__Archaea;p__Halobacterota;c__Halobacteria;o__Halobacteriales;f__Halococcaceae;g__Halococcus;s__Halococcus_agarilyticus
2600255154	IMG	f__Halobacteriaceae_(UID96)	40	417	263	7	409	1	0	0	0	98.11	0.13	0	Y	d__Archaea;p__Halobacterota;c__Halobacteria;o__Halobacteriales;f__Haloferacaceae;g__Halopenitus;s__GCF_000447865.2
2602041563	IMG	f__Halobacteriaceae_(UID96)	40	417	263	0	417	0	0	0	0	100	0	0	Y	d__Archaea;p__Halobacterota;c__Halobacteria;o__Halobacteriales;f__Haloferacaceae;g__Halopiger_A;s__Halopiger_A_djelfimassiliensis
2602041564	IMG	f__Halobacteriaceae_(UID96)	40	417	263	1	411	5	0	0	0	99.62	0.24	20	Y	d__Archaea;p__Halobacterota;c__Halobacteria;o__Halobacteriales;f__Haloferacaceae;g__Halopiger;s__Halopiger_goleimassiliensis
2603880166	IMG	k__Archaea_(UID2)	207	145	103	1	141	3	0	0	0	99.03	2.91	0	Y	d__Archaea;p__Crenarchaeota;c__Nitrososphaeria;o__Nitrososphaerales;f__Nitrososphaeraceae;g__Nitrosocosmicus;s__Nitrosocosmicus_exaquare
2606217782	IMG	k__Archaea_(UID2)	207	149	107	45	104	0	0	0	0	64.49	0	0	Y	d__Archaea;p__Nanoarchaeota;c__UBA10117;o__GW2011-AR4;f__GW2011-AR11;g__GW2011-AR11;s__GW2011-AR11_sp1
2606217783	IMG	k__Archaea_(UID2)	207	149	107	59	90	0	0	0	0	56	0	0	Y	d__Archaea;p__Nanoarchaeota;c__UBA10117;o__Pacearchaeales;f__GW2011-AR1;g__GW2011-AR13;s__GW2011-AR13_sp1
2606217784	IMG	k__Archaea_(UID2)	207	149	107	45	104	0	0	0	0	60.44	0	0	Y	d__Archaea;p__Nanoarchaeota;c__UBA10117;o__GW2011-AR17;f__GW2011-AR17;g__GW2011-AR17;s__GW2011-AR17_sp1
2606217785	IMG	k__Archaea_(UID2)	207	149	107	34	115	0	0	0	0	73.29	0	0	Y	d__Archaea;p__Nanoarchaeota;c__UBA10117;o__GW2011-AR18;f__GW2011-AR18;g__GW2011-AR18;s__GW2011-AR18_sp1
2606217786	IMG	k__Archaea_(UID2)	207	149	107	52	97	0	0	0	0	57.01	0	0	Y	d__Archaea;p__Nanoarchaeota;c__UBA10117;o__Pacearchaeales;f__GW2011-AR1
2606217787	IMG	k__Archaea_(UID2)	207	149	107	67	76	6	0	0	0	56.54	4.67	0	Y	d__Archaea;p__Nanoarchaeota;c__UBA10117
2606217788	IMG	k__Archaea_(UID2)	207	149	107	38	110	1	0	0	0	76.64	0.93	0	Y	d__Archaea;p__Nanoarchaeota;c__Aenigmarchaeia;o__GW2011-AR5;f__GW2011-AR5;g__GW2011-AR5;s__GCA_000806115.1
2606217789	IMG	k__Archaea_(UID2)	207	149	107	42	107	0	0	0	0	66.59	0	0	Y	d__Archaea;p__Nanoarchaeota;c__UBA10117;o__Pacearchaeales;f__GW2011-AR1;g__GW2011-AR1;s__GW2011-AR1_sp1
2606217790	IMG	k__Archaea_(UID2)	207	149	107	13	134	2	0	0	0	90.65	1.87	0	Y	d__Archaea;p__Microarchaeota;c__Iainarchaeia;o__Iainarchaeales;f__GW2011-AR10;g__GW2011-AR10;s__GW2011-AR10_sp1
2606217791	IMG	k__Archaea_(UID2)	207	149	107	14	134	1	0	0	0	86.92	0.93	0	Y	d__Archaea;p__Nanoarchaeota;c__UBA10117;o__GW2011-AR15;f__GW2011-AR15;g__GW2011-AR15;s__GCA_000830295.1
2606217793	IMG	k__Archaea_(UID2)	207	149	107	29	120	0	0	0	0	75.47	0	0	Y	d__Archaea;p__Nanoarchaeota;c__UBA10117;o__GW2011-AR20;f__GW2011-AR20;g__GW2011-AR20;s__GCA_000830315.1
2606217796	IMG	k__Archaea_(UID2)	207	149	107	59	90	0	0	0	0	51.87	0	0	Y	d__Archaea;p__Nanoarchaeota;c__UBA10117;o__GW2011-AR9;f__GW2011-AR9;g__GW2011-AR9;s__GW2011-AR9_sp1
2608642101	IMG	k__Archaea_(UID2)	207	149	107	49	100	0	0	0	0	64.25	0	0	Y	d__Archaea;p__Nanoarchaeota;c__UBA10117;o__GW2011-AR4;f__GW2011-AR4;g__GW2011-AR4;s__GW2011-AR4_sp1
2608642196	IMG	p__Euryarchaeota_(UID3)	148	187	124	4	181	2	0	0	0	97.85	1.61	50	Y	d__Archaea;p__Thermoplasmatota;c__Thermoplasmata;o__Methanomassiliicoccales;f__Methanomethylophilaceae;g__Methanoplasma;s__Methanoplasma_termitum
2609459637	IMG	k__Archaea_(UID2)	207	145	103	34	109	2	0	0	0	79.13	1.94	0	Y	d__Archaea;p__Crenarchaeota;c__Nitrososphaeria;o__Nitrososphaerales
2609460336	IMG	f__Halobacteriaceae_(UID96)	40	417	263	3	414	0	0	0	0	99.44	0	0	Y	d__Archaea;p__Halobacterota;c__Halobacteria;o__Halobacteriales;f__Haloferacaceae;g__Haloferax;s__Haloferax_prahovense
2615840600	IMG	k__Archaea_(UID2)	207	145	103	2	143	0	0	0	0	98.06	0	0	Y	d__Archaea;p__Crenarchaeota;c__Nitrososphaeria;o__Nitrososphaerales
2615840654	IMG	p__Euryarchaeota_(UID3)	148	188	125	66	120	2	0	0	0	56.18	1.2	0	Y	d__Archaea;p__Thermoplasmatota;c__E2;o__DHVEG-1;f__DHVEG-1
2617270704	IMG	k__Archaea_(UID2)	207	149	107	26	122	1	0	0	0	77.41	0.93	0	Y	d__Archaea;p__Altiarchaeota;c__Altiarchaeia;o__Altiarchaeales;f__Altiarchaeaceae;g__Altiarchaeum;s__GCA_002083985.1
2617270732	IMG	f__Halobacteriaceae_(UID96)	40	417	263	4	411	2	0	0	0	99.19	0.51	0	Y	d__Archaea;p__Halobacterota;c__Halobacteria;o__Halobacteriales;f__Haloferacaceae;g__Halorubrum;s__Halorubrum_sodomense
2617270761	IMG	f__Halobacteriaceae_(UID96)	40	417	263	2	414	1	0	0	0	99.57	0.38	100	Y	d__Archaea;p__Halobacterota;c__Halobacteria;o__Halobacteriales;f__Haloferacaceae;g__Halorubrum
2617270777	IMG	f__Halobacteriaceae_(UID96)	40	417	263	4	412	1	0	0	0	98.92	0.38	0	Y	d__Archaea;p__Halobacterota;c__Halobacteria;o__Halobacteriales;f__Haloferacaceae;g__Halobellus;s__Halobellus_clavatus
2617270873	IMG	f__Halobacteriaceae_(UID96)	40	417	263	4	413	0	0	0	0	99	0	0	Y	d__Archaea;p__Halobacterota;c__Halobacteria;o__Halobacteriales;f__Haloferacaceae;g__Halorubrum
2617270895	IMG	f__Halobacteriaceae_(UID96)	40	417	263	2	414	1	0	0	0	99.57	0.38	0	Y	d__Archaea;p__Halobacterota;c__Halobacteria;o__Halobacteriales;f__Haloferacaceae;g__Halogeometricum;s__Halogeometricum_limi
2617270898	IMG	f__Halobacteriaceae_(UID96)	40	417	263	4	412	1	0	0	0	98.8	0.19	0	Y	d__Archaea;p__Halobacterota;c__Halobacteria;o__Halobacteriales;f__Haloferacaceae;g__Haloplanus;s__Haloplanus_vescus
2617270902	IMG	f__Halobacteriaceae_(UID96)	40	417	263	2	413	2	0	0	0	99.57	0.76	0	Y	d__Archaea;p__Halobacterota;c__Halobacteria;o__Halobacteriales;f__Haloferacaceae;g__Halogranum;s__Halogranum_gelatinilyticum
2617270915	IMG	f__Halobacteriaceae_(UID84)	60	359	235	3	356	0	0	0	0	99.08	0	0	Y	d__Archaea;p__Halobacterota;c__Halobacteria;o__Halobacteriales;f__Halobacteriaceae;g__Halobacterium;s__Halobacterium_jilantaiense
2617270917	IMG	f__Halobacteriaceae_(UID96)	40	417	263	2	414	1	0	0	0	99.57	0.38	0	Y	d__Archaea;p__Halobacterota;c__Halobacteria;o__Halobacteriales;f__Haloferacaceae;g__Halopelagius;s__Halopelagius_inordinatus
2617270920	IMG	f__Halobacteriaceae_(UID96)	40	417	263	4	406	7	0	0	0	99.36	2.47	0	Y	d__Archaea;p__Halobacterota;c__Halobacteria;o__Halobacteriales;f__Haloferacaceae;g__Halogeometricum;s__Halogeometricum_rufum
2617270925	IMG	f__Halobacteriaceae_(UID96)	40	417	263	2	414	1	0	0	0	99.87	0.19	0	Y	d__Archaea;p__Halobacterota;c__Halobacteria;o__Halobacteriales;f__Haloferacaceae;g__Natronorubrum;s__Natronorubrum_sediminis
2617270928	IMG	f__Halobacteriaceae_(UID96)	40	417	263	3	408	6	0	0	0	99.38	1.77	0	Y	d__Archaea;p__Halobacterota;c__Halobacteria;o__Halobacteriales;f__Haloferacaceae;g__Halogranum;s__Halogranum_amylolyticum
2617271048	IMG	f__Halobacteriaceae_(UID96)	40	417	263	177	237	3	0	0	0	52.97	0.95	0	Y	d__Archaea;p__Halobacterota;c__Halobacteria;o__Halobacteriales;f__Haloferacaceae;g__Halorubrum
2617271074	IMG	p__Euryarchaeota_(UID3)	148	188	125	1	187	0	0	0	0	99.2	0	0	Y	d__Archaea;p__Euryarchaeota;c__Methanobacteria;o__Methanobacteriales;f__Methanobacteriaceae;g__Methanobrevibacter_C
2617271215	IMG	f__Halobacteriaceae_(UID96)	40	417	263	8	408	1	0	0	0	98.04	0.38	100	Y	d__Archaea;p__Halobacterota;c__Halobacteria;o__Halobacteriales;f__Haloferacaceae;g__Halorubrum;s__Halorubrum_halophilum
2617271222	IMG	f__Halobacteriaceae_(UID96)	40	417	263	13	400	4	0	0	0	96.07	1.16	0	Y	d__Archaea;p__Halobacterota;c__Halobacteria;o__Halobacteriales;f__Haloferacaceae;g__Halolamina;s__Halolamina_rubra
2617271223	IMG	f__Halobacteriaceae_(UID96)	40	417	263	20	394	3	0	0	0	95.63	0.62	0	Y	d__Archaea;p__Halobacterota;c__Halobacteria;o__Halobacteriales;f__Haloferacaceae;g__Halobellus;s__Halobellus_rufus
2619618869	IMG	f__Halobacteriaceae_(UID96)	40	417	263	4	410	3	0	0	0	99.55	0.95	0	Y	d__Archaea;p__Halobacterota;c__Halobacteria;o__Halobacteriales;f__Haloferacaceae;g__Halobellus
2619618938	IMG	f__Halobacteriaceae_(UID96)	40	417	263	3	409	5	0	0	0	99.19	1.2	20	Y	d__Archaea;p__Halobacterota;c__Halobacteria;o__Halobacteriales;f__Haloferacaceae;g__Haloplanus
2619618990	IMG	f__Halobacteriaceae_(UID96)	40	417	263	3	411	3	0	0	0	99.38	1.14	0	Y	d__Archaea;p__Halobacterota;c__Halobacteria;o__Halobacteriales;f__Haloferacaceae;g__Halogranum;s__Halogranum_rubrum
2619619229	IMG	k__Archaea_(UID2)	207	145	103	0	144	1	0	0	0	100	0.97	0	Y	d__Archaea;p__Crenarchaeota;c__Nitrososphaeria;o__Nitrososphaerales;f__Nitrosopumilaceae;g__Nitrosotenuis;s__GCF_000723185.1
2622736425	IMG	p__Euryarchaeota_(UID3)	148	188	125	0	188	0	0	0	0	100	0	0	Y	d__Archaea;p__Euryarchaeota;c__Methanobacteria;o__Methanobacteriales;f__Methanobacteriaceae;g__Methanobrevibacter_A;s__GCF_001729385.1
2622736427	IMG	p__Euryarchaeota_(UID3)	148	188	125	2	186	0	0	0	0	98.4	0	0	Y	d__Archaea;p__Euryarchaeota;c__Methanobacteria;o__Methanobacteriales;f__Methanobacteriaceae;g__Methanobrevibacter_A
2622736428	IMG	p__Euryarchaeota_(UID3)	148	188	125	0	188	0	0	0	0	100	0	0	Y	d__Archaea;p__Euryarchaeota;c__Methanobacteria;o__Methanobacteriales;f__Methanobacteriaceae;g__Methanobrevibacter_A
2626541593	IMG	k__Archaea_(UID2)	207	145	103	3	134	8	0	0	0	97.09	4.05	0	Y	d__Archaea;p__Crenarchaeota;c__Nitrososphaeria;o__Nitrososphaerales;f__Nitrosopumilaceae;g__Nitrosopumilus
2627853524	IMG	p__Euryarchaeota_(UID3)	148	188	125	0	188	0	0	0	0	100	0	0	Y	d__Archaea;p__Euryarchaeota;c__Methanobacteria;o__Methanobacteriales;f__Methanobacteriaceae;g__Methanobrevibacter_C;s__Methanobrevibacter_C_arboriphilus
2627853627	IMG	p__Euryarchaeota_(UID3)	148	186	123	2	181	3	0	0	0	98.78	2.44	0	Y	d__Archaea;p__Thermoplasmatota;c__Thermoplasmata;o__Thermoplasmatales;f__Thermoplasmataceae;g__Acidiplasma;s__GCF_000949015.1
2627853629	IMG	p__Euryarchaeota_(UID49)	95	228	153	1	227	0	0	0	0	99.35	0	0	Y	d__Archaea;p__Halobacterota;c__Methanosarcinia;o__Methanosarcinales;f__Methanosarcinaceae;g__Methanosarcina;s__Methanosarcina_vacuolata
2627853696	IMG	k__Archaea_(UID2)	207	145	103	0	144	1	0	0	0	100	0.97	0	Y	d__Archaea;p__Crenarchaeota;c__Nitrososphaeria;o__Nitrososphaerales;f__Nitrosopumilaceae;g__Nitrosopumilus;s__Nitrosopumilus_piranensis
2627853727	IMG	k__Archaea_(UID146)	59	174	136	1	171	2	0	0	0	99.26	0.74	0	Y	d__Archaea;p__Crenarchaeota;c__Thermoprotei;o__Thermofilales;f__Thermofilaceae;g__Thermofilum;s__Thermofilum_carboxyditrophus
2627853753	IMG	p__Euryarchaeota_(UID49)	95	228	153	1	226	1	0	0	0	99.84	0.65	0	Y	d__Archaea;p__Halobacterota;c__Methanosarcinia;o__Methanosarcinales;f__Methanosarcinaceae;g__Methanosarcina;s__Methanosarcina_siciliae
2627853826	IMG	f__Halobacteriaceae_(UID85)	51	395	250	1	393	1	0	0	0	99.93	0.1	0	Y	d__Archaea;p__Halobacterota;c__Halobacteria;o__Halobacteriales;f__Haloarculaceae;g__Haloarcula;s__Haloarcula_sp1
2627853858	IMG	p__Euryarchaeota_(UID49)	95	228	153	1	227	0	0	0	0	99.84	0	0	Y	d__Archaea;p__Halobacterota;c__Methanosarcinia;o__Methanosarcinales;f__Methanosarcinaceae;g__Methanosarcina;s__Methanosarcina_sp2
2627853861	IMG	p__Euryarchaeota_(UID49)	95	228	153	0	227	1	0	0	0	100	0.65	0	Y	d__Archaea;p__Halobacterota;c__Methanosarcinia;o__Methanosarcinales;f__Methanosarcinaceae;g__Methanosarcina;s__Methanosarcina_mazei
2627854017	IMG	p__Euryarchaeota_(UID3)	148	188	125	0	188	0	0	0	0	100	0	0	Y	d__Archaea;p__Euryarchaeota;c__Methanobacteria;o__Methanobacteriales;f__Methanothermobacteraceae;g__Methanothermobacter;s__GCF_000828575.1
2627854092	IMG	k__Archaea_(UID2)	207	145	103	0	145	0	0	0	0	100	0	0	Y	d__Archaea;p__Crenarchaeota;c__Nitrososphaeria;o__Nitrososphaerales;f__Nitrosopumilaceae;g__Nitrosopumilus;s__Nitrosopumilus_adriaticus
2627854140	IMG	p__Euryarchaeota_(UID49)	95	228	153	1	226	1	0	0	0	99.84	0.65	0	Y	d__Archaea;p__Halobacterota;c__Methanosarcinia;o__Methanosarcinales;f__Methanosarcinaceae;g__Methanosarcina;s__Methanosarcina_thermophila
2627854207	IMG	f__Halobacteriaceae_(UID96)	40	417	263	66	348	3	0	0	0	83.98	0.76	0	Y	d__Archaea;p__Halobacterota;c__Halobacteria;o__Halobacteriales;f__Haloferacaceae;g__Natrinema;s__Natrinema_altunense
2627854269	IMG	p__Euryarchaeota_(UID49)	95	228	153	0	228	0	0	0	0	100	0	0	Y	d__Archaea;p__Halobacterota;c__Methanosarcinia;o__Methanosarcinales;f__Methanosarcinaceae;g__Methanosarcina;s__Methanosarcina_horonobensis
2630968322	IMG	k__Archaea_(UID2)	207	145	103	68	76	0	1	0	0	58.25	1.94	100	Y	d__Archaea;p__Crenarchaeota;c__Nitrososphaeria;o__Nitrososphaerales;f__Nitrosopumilaceae;g__Nitrosopumilus;s__GCA_000746745.1
2630968650	IMG	k__Archaea_(UID2)	207	145	103	0	143	2	0	0	0	100	1.94	0	Y	d__Archaea;p__Crenarchaeota;c__Nitrososphaeria;o__Nitrososphaerales;f__Nitrosopumilaceae;g__Nitrosotenuis;s__Nitrosotenuis_cloacae
2630968663	IMG	f__Halobacteriaceae_(UID84)	60	359	235	4	350	5	0	0	0	98.65	1.91	0	Y	d__Archaea;p__Halobacterota;c__Halobacteria;o__Halobacteriales;f__Halococcaceae;g__Halococcus;s__Halococcus_sediminicola
2630968669	IMG	p__Euryarchaeota_(UID49)	95	228	153	1	226	1	0	0	0	99.84	0.65	0	Y	d__Archaea;p__Halobacterota;c__Methanosarcinia;o__Methanosarcinales;f__Methanosarcinaceae;g__Methanosarcina
2630968729	IMG	p__Euryarchaeota_(UID49)	95	228	153	1	226	1	0	0	0	99.84	0.33	0	Y	d__Archaea;p__Halobacterota;c__Methanosarcinia;o__Methanosarcinales;f__Methanosarcinaceae;g__Methanosarcina;s__Methanosarcina_barkeri
2630968753	IMG	f__Halobacteriaceae_(UID84)	60	359	235	2	355	2	0	0	0	99.5	0.85	0	Y	d__Archaea;p__Halobacterota;c__Halobacteria;o__Halobacteriales;f__Haloarculaceae;g__Halapricum;s__Halapricum_salinum
2630968793	IMG	k__Archaea_(UID2)	207	145	103	1	144	0	0	0	0	99.51	0	0	Y	d__Archaea;p__Crenarchaeota;c__Nitrososphaeria;o__Nitrososphaerales;f__Nitrosopumilaceae;g__Nitrosopelagicus;s__Nitrosopelagicus_brevis
2630968805	IMG	p__Euryarchaeota_(UID49)	95	228	153	2	226	0	0	0	0	99.18	0	0	Y	d__Archaea;p__Halobacterota;c__Methanosarcinia;o__Methanosarcinales;f__Methanosarcinaceae;g__Methanosarcina;s__Methanosarcina_lacustris
2630968898	IMG	p__Euryarchaeota_(UID49)	95	228	153	0	227	1	0	0	0	100	0.65	0	Y	d__Archaea;p__Halobacterota;c__Methanosarcinia;o__Methanosarcinales;f__Methanosarcinaceae;g__Methanosarcina;s__Methanosarcina_mazei
2630968972	IMG	p__Euryarchaeota_(UID49)	95	228	153	0	228	0	0	0	0	100	0	0	Y	d__Archaea;p__Halobacterota;c__Methanosarcinia;o__Methanosarcinales;f__Methanosarcinaceae;g__Methanococcoides;s__Methanococcoides_methylutens
2634166507	IMG	p__Euryarchaeota_(UID49)	95	228	153	1	227	0	0	0	0	99.84	0	0	Y	d__Archaea;p__Halobacterota;c__Archaeoglobi;o__Archaeoglobales;f__Archaeoglobaceae;g__Geoglobus;s__Geoglobus_acetivorans
2634166627	IMG	k__Archaea_(UID2)	207	145	103	46	99	0	0	0	0	79.85	0	0	Y	d__Archaea;p__Crenarchaeota;c__Nitrososphaeria;o__Nitrososphaerales;f__Nitrosopumilaceae;g__Nitrosopelagicus
2634166634	IMG	k__Archaea_(UID2)	207	149	107	41	107	1	0	0	0	66.82	0.93	0	Y	d__Archaea;p__Nanoarchaeota;c__UBA10117;o__UBA12501
2634166651	IMG	k__Archaea_(UID2)	207	145	103	43	101	1	0	0	0	68.37	0.49	0	Y	d__Archaea;p__Crenarchaeota;c__Nitrososphaeria;o__Nitrososphaerales;f__Nitrosopumilaceae;g__Nitrosopelagicus;s__GCA_000484935.1
2634166661	IMG	k__Archaea_(UID2)	207	145	103	15	130	0	0	0	0	90.37	0	0	Y	d__Archaea;p__Crenarchaeota;c__Nitrososphaeria;o__Nitrososphaerales;f__Nitrosopumilaceae;g__Nitrosopelagicus
2634166663	IMG	k__Archaea_(UID2)	207	145	103	35	110	0	0	0	0	81.31	0	0	Y	d__Archaea;p__Crenarchaeota;c__Nitrososphaeria;o__Nitrososphaerales;f__Nitrosopumilaceae;g__Nitrosopelagicus
2634166670	IMG	k__Archaea_(UID2)	207	145	103	45	99	1	0	0	0	69.26	0.97	0	Y	d__Archaea;p__Crenarchaeota;c__Nitrososphaeria;o__Nitrososphaerales;f__Nitrosopumilaceae;g__Nitrosopelagicus
2634166676	IMG	k__Archaea_(UID2)	207	145	103	71	74	0	0	0	0	58.82	0	0	Y	d__Archaea;p__Crenarchaeota;c__Nitrososphaeria;o__Nitrososphaerales;f__Nitrosopumilaceae;g__Nitrosopelagicus
2634166682	IMG	k__Archaea_(UID2)	207	145	103	27	118	0	0	0	0	78.24	0	0	Y	d__Archaea;p__Crenarchaeota;c__Nitrososphaeria;o__Nitrososphaerales;f__Nitrosopumilaceae;g__Nitrosopelagicus;s__GCA_000484935.1
2634166691	IMG	k__Archaea_(UID2)	207	145	103	59	86	0	0	0	0	58.51	0	0	Y	d__Archaea;p__Crenarchaeota;c__Nitrososphaeria;o__Nitrososphaerales;f__Nitrosopumilaceae;g__Nitrosopelagicus
2634166697	IMG	k__Archaea_(UID2)	207	145	103	70	75	0	0	0	0	57.2	0	0	Y	d__Archaea;p__Crenarchaeota;c__Nitrososphaeria;o__Nitrososphaerales;f__Nitrosopumilaceae;g__Nitrosopelagicus;s__GCA_000484935.1
2634166704	IMG	p__Euryarchaeota_(UID3)	148	188	125	43	144	1	0	0	0	71.6	0.8	0	Y	d__Archaea;p__Thermoplasmatota;c__MGII;o__MGIII;f__CG-Epi1;g__CG-Epi1
2634166733	IMG	k__Archaea_(UID2)	207	145	103	53	92	0	0	0	0	66.1	0	0	Y	d__Archaea;p__Crenarchaeota;c__Nitrososphaeria;o__Nitrososphaerales;f__Nitrosopumilaceae;g__Nitrosopelagicus;s__GCA_000484935.1
2634166754	IMG	k__Archaea_(UID2)	207	145	103	26	119	0	0	0	0	80.99	0	0	Y	d__Archaea;p__Crenarchaeota;c__Nitrososphaeria;o__Nitrososphaerales;f__Nitrosopumilaceae;g__Nitrosopelagicus;s__GCA_000484935.1
2634166756	IMG	k__Archaea_(UID2)	207	145	103	59	86	0	0	0	0	67.64	0	0	Y	d__Archaea;p__Crenarchaeota;c__Nitrososphaeria;o__Nitrososphaerales;f__Nitrosopumilaceae;g__Nitrosopelagicus
2634166810	IMG	k__Archaea_(UID2)	207	145	103	7	138	0	0	0	0	93.93	0	0	Y	d__Archaea;p__Crenarchaeota;c__Nitrososphaeria;o__Nitrososphaerales;f__Nitrosopumilaceae;g__Nitrosopelagicus;s__GCA_000484935.1
2634166822	IMG	k__Archaea_(UID2)	207	149	107	53	96	0	0	0	0	71.17	0	0	Y	d__Archaea;p__JdFR-18;c__JdFR-18;o__JdFR-18
2634166865	IMG	k__Archaea_(UID2)	207	145	103	60	85	0	0	0	0	53.72	0	0	Y	d__Archaea;p__Crenarchaeota;c__Nitrososphaeria;o__Nitrososphaerales;f__Nitrosopumilaceae;g__Nitrosopelagicus;s__GCA_000402075.1
2634166887	IMG	k__Archaea_(UID2)	207	149	107	57	92	0	0	0	0	50.47	0	0	Y	d__Archaea;p__Nanoarchaeota;c__UBA10117;o__UBA12501
2634166889	IMG	k__Archaea_(UID2)	207	149	107	61	86	2	0	0	0	50.47	1.87	0	Y	d__Archaea;p__Nanoarchaeota;c__UBA10117;o__UBA12501
2636415462	IMG	k__Archaea_(UID146)	59	174	136	0	173	1	0	0	0	100	0.25	0	Y	d__Archaea;p__Crenarchaeota;c__Thermoprotei;o__Thermoproteales;f__Thermoproteaceae;g__Pyrobaculum;s__GCA_001189275.1
2636415503	IMG	p__Euryarchaeota_(UID4)	45	299	202	0	299	0	0	0	0	100	0	0	Y	d__Archaea;p__Euryarchaeota;c__Thermococci;o__Thermococcales;f__Thermococcaceae;g__Thermococcus;s__Thermococcus_eurythermalis
2636415715	IMG	f__Halobacteriaceae_(UID85)	51	395	250	76	315	4	0	0	0	79.94	1.33	0	Y	d__Archaea;p__Halobacterota;c__Halobacteria;o__Halobacteriales;f__Haloarculaceae;g__Haloarcula
2636415780	IMG	p__Euryarchaeota_(UID3)	148	188	125	3	185	0	0	0	0	98.13	0	0	Y	d__Archaea;p__Euryarchaeota;c__Methanobacteria;o__Methanobacteriales;f__Methanobacteriaceae;g__Methanobacterium;s__GCF_000499765.1
2636415905	IMG	p__Euryarchaeota_(UID49)	95	228	153	0	227	1	0	0	0	100	0.65	0	Y	d__Archaea;p__Halobacterota;c__Methanosarcinia;o__Methanosarcinales;f__Methanosarcinaceae;g__Methanosarcina;s__Methanosarcina_mazei
2636415973	IMG	k__Archaea_(UID2)	207	145	103	39	106	0	0	0	0	78.07	0	0	Y	d__Archaea;p__Crenarchaeota;c__Nitrososphaeria;o__Nitrososphaerales;f__Nitrosopumilaceae;g__Nitrosopumilus
2636416021	IMG	f__Halobacteriaceae_(UID96)	40	417	263	4	409	4	0	0	0	99.36	1.14	75	Y	d__Archaea;p__Halobacterota;c__Halobacteria;o__Halobacteriales;f__Haloferacaceae;g__Natronorubrum;s__Natronorubrum_texcoconense
2636416047	IMG	f__Halobacteriaceae_(UID96)	40	417	263	2	413	2	0	0	0	99.57	0.24	0	Y	d__Archaea;p__Halobacterota;c__Halobacteria;o__Halobacteriales;f__Haloferacaceae;g__Natronobacterium_A;s__Natronobacterium_A_texcoconense
2636416066	IMG	f__Halobacteriaceae_(UID96)	40	417	263	0	413	4	0	0	0	100	0.79	0	Y	d__Archaea;p__Halobacterota;c__Halobacteria;o__Halobacteriales;f__Haloferacaceae;g__Halopiger_B
2636416117	IMG	f__Halobacteriaceae_(UID96)	40	417	263	35	378	4	0	0	0	92.18	1.33	0	Y	d__Archaea;p__Halobacterota;c__Halobacteria;o__Halobacteriales;f__Haloferacaceae;g__Halorubrum;s__Halorubrum_halophilum
2639762563	IMG	f__Halobacteriaceae_(UID85)	51	395	250	2	392	1	0	0	0	99.2	0.4	0	Y	d__Archaea;p__Halobacterota;c__Halobacteria;o__Halobacteriales;f__Haloferacaceae;g__Halostagnicola;s__Halostagnicola_kamekurae
2639762573	IMG	f__Halobacteriaceae_(UID96)	40	417	263	2	412	3	0	0	0	99.87	0.79	33.33	Y	d__Archaea;p__Halobacterota;c__Halobacteria;o__Halobacteriales;f__Haloferacaceae;g__Natrinema;s__Natrinema_salaciae
2639762586	IMG	k__Archaea_(UID2)	207	145	103	62	78	5	0	0	0	58.36	3.88	0	Y	d__Archaea;p__Crenarchaeota;c__Nitrososphaeria
2639762639	IMG	f__Halobacteriaceae_(UID96)	40	417	263	3	414	0	0	0	0	99.19	0	0	Y	d__Archaea;p__Halobacterota;c__Halobacteria;o__Halobacteriales;f__Haloferacaceae;g__Haloferax;s__Haloferax_larsenii
2639762671	IMG	k__Archaea_(UID2)	207	149	107	30	117	2	0	0	0	72.9	1.87	0	Y	d__Archaea;p__Nanoarchaeota;c__UBA10117
2639762674	IMG	k__Archaea_(UID2)	207	145	103	32	113	0	0	0	0	78.4	0	0	Y	d__Archaea;p__Crenarchaeota;c__Nitrososphaeria;o__Nitrososphaerales;f__Nitrosopumilaceae;g__Nitrosopelagicus;s__GCA_000484935.1
2639762675	IMG	k__Archaea_(UID2)	207	145	103	72	73	0	0	0	0	52.35	0	0	Y	d__Archaea;p__Crenarchaeota;c__Nitrososphaeria;o__Nitrososphaerales;f__Nitrosopumilaceae;g__Nitrosopelagicus;s__GCA_000484935.1
2639762679	IMG	k__Archaea_(UID2)	207	149	107	36	113	0	0	0	0	68.69	0	0	Y	d__Archaea;p__Nanoarchaeota;c__UBA10117
2639762712	IMG	k__Archaea_(UID2)	207	145	103	6	139	0	0	0	0	94.9	0	0	Y	d__Archaea;p__Crenarchaeota;c__Nitrososphaeria;o__Nitrososphaerales;f__Nitrosopumilaceae;g__Nitrosopelagicus;s__GCA_000402075.1
2639762927	IMG	k__Archaea_(UID146)	59	174	136	2	170	2	0	0	0	98.53	0.74	0	Y	d__Archaea;p__Crenarchaeota;c__Thermoprotei;o__Thermofilales;f__Thermofilaceae;g__Thermofilum_A;s__Thermofilum_A_uzonense
2639762995	IMG	k__Archaea_(UID2)	207	145	103	59	86	0	0	0	0	54.47	0	0	Y	d__Archaea;p__Crenarchaeota;c__Nitrososphaeria;o__Nitrososphaerales;f__Nitrosopumilaceae;g__Nitrosopelagicus
2639762999	IMG	p__Euryarchaeota_(UID49)	95	228	153	0	228	0	0	0	0	100	0	0	Y	d__Archaea;p__Halobacterota;c__Methanosarcinia;o__Methanosarcinales;f__Methanosarcinaceae;g__Methanococcoides;s__Methanococcoides_methylutens_A
2642422537	IMG	p__Euryarchaeota_(UID49)	95	228	153	0	227	1	0	0	0	100	0.33	0	Y	d__Archaea;p__Halobacterota;c__Methanosarcinia;o__Methanosarcinales;f__Methanosarcinaceae;g__Methanococcoides;s__Methanococcoides_vulcani
2642422540	IMG	p__Euryarchaeota_(UID49)	95	228	153	1	226	1	0	0	0	99.84	0.65	0	Y	d__Archaea;p__Halobacterota;c__Methanosarcinia;o__Methanosarcinales;f__Methanosarcinaceae;g__Methanolobus;s__Methanolobus_profundi
2642422550	IMG	f__Halobacteriaceae_(UID96)	40	417	263	4	408	5	0	0	0	99.11	1.46	0	Y	d__Archaea;p__Halobacterota;c__Halobacteria;o__Halobacteriales;f__Haloferacaceae;g__Natrinema;s__Natrinema_hispanica
2642422561	IMG	p__Euryarchaeota_(UID49)	95	228	153	2	226	0	0	0	0	99.51	0	0	Y	d__Archaea;p__Halobacterota;c__Methanosarcinia;o__Methanosarcinales;f__Methanosarcinaceae;g__Methanolobus;s__Methanolobus_vulcani
2642422606	IMG	p__Euryarchaeota_(UID49)	95	228	153	2	226	0	0	0	0	99.51	0	0	Y	d__Archaea;p__Halobacterota;c__Methanosarcinia;o__Methanosarcinales;f__Methanosarcinaceae;g__Methanohalophilus;s__Methanohalophilus_halophilus
2643221421	IMG	k__Archaea_(UID2)	207	149	107	16	132	1	0	0	0	85.67	0.93	0	Y	d__Archaea;p__Nanoarchaeota;c__Nanohaloarchaea;o__J07AB43;f__J07AB43;g__PL-Br10-U2g16
2643221451	IMG	k__Archaea_(UID2)	207	149	107	41	106	2	0	0	0	72.61	1.87	0	Y	d__Archaea;p__Crenarchaeota;c__Methanomethylicia
2643221459	IMG	k__Archaea_(UID2)	207	149	107	19	128	2	0	0	0	85.51	1.87	0	Y	d__Archaea;p__Crenarchaeota;c__Bathyarchaeia;o__B24;f__B24
2643221461	IMG	k__Archaea_(UID2)	207	149	107	47	101	1	0	0	0	68.88	0.93	0	Y	d__Archaea;p__Crenarchaeota;c__Methanomethylicia
2643221513	IMG	k__Archaea_(UID146)	59	174	136	58	116	0	0	0	0	66.18	0	0	Y	d__Archaea;p__Crenarchaeota;c__Thermoprotei
2645727535	IMG	c__Thermoprotei_(UID147)	54	217	168	0	217	0	0	0	0	100	0	0	Y	d__Archaea;p__Crenarchaeota;c__Thermoprotei;o__Sulfolobales;f__Sulfolobaceae;g__Metallosphaera;s__Metallosphaera_sedula
2645727699	IMG	f__Halobacteriaceae_(UID96)	40	417	263	3	414	0	0	0	0	99.57	0	0	Y	d__Archaea;p__Halobacterota;c__Halobacteria;o__Halobacteriales;f__Haloferacaceae;g__Halorubrum;s__Halorubrum_tropicale
2645727876	IMG	p__Euryarchaeota_(UID4)	45	299	202	3	295	1	0	0	0	98.51	0.5	0	Y	d__Archaea;p__Euryarchaeota;c__Thermococci;o__Thermococcales;f__Thermococcaceae;g__Thermococcus_A;s__GCF_001317345.1
2645727909	IMG	p__Euryarchaeota_(UID3)	148	188	125	1	187	0	0	0	0	99.2	0	0	Y	d__Archaea;p__Euryarchaeota;c__Methanobacteria;o__Methanobacteriales;f__Methanobacteriaceae;g__Methanobacterium;s__Methanobacterium_formicicum
2645728137	IMG	k__Archaea_(UID2)	207	149	107	35	113	1	0	0	0	82.52	0.93	0	Y	d__Archaea;p__Crenarchaeota;c__Bathyarchaeia;o__B24
2645728163	IMG	p__Euryarchaeota_(UID3)	148	188	125	38	128	22	0	0	0	73.87	13.6	0	Y	d__Archaea;p__Thermoplasmatota;c__MGII;o__MGII;f__MGIIA;g__UBA9562;s__UBA9562_sp2
2648501188	IMG	p__Euryarchaeota_(UID49)	95	228	153	1	227	0	0	0	0	99.84	0	0	Y	d__Archaea;p__Halobacterota;c__Methanosarcinia;o__Methanosarcinales;f__Methanosarcinaceae;g__Methanosarcina;s__Methanosarcina_vacuolata
2648501421	IMG	p__Euryarchaeota_(UID49)	95	228	153	2	224	2	0	0	0	99.18	0.65	0	Y	d__Archaea;p__Halobacterota;c__Methanosarcinia;o__Methanosarcinales;f__Methanosarcinaceae;g__Methanosarcina;s__Methanosarcina_barkeri_A
2648501530	IMG	k__Archaea_(UID2)	207	145	103	26	119	0	0	0	0	77.99	0	0	Y	d__Archaea;p__Crenarchaeota;c__Nitrososphaeria;o__Nitrososphaerales;f__Nitrosopumilaceae;g__Nitrosopumilus;s__GCA_000484975.1
2648501532	IMG	k__Archaea_(UID2)	207	145	103	21	124	0	0	0	0	86.01	0	0	Y	d__Archaea;p__Crenarchaeota;c__Nitrososphaeria;o__Nitrososphaerales;f__UBA213;g__UBA213;s__GCA_002494485.1
2648501772	IMG	p__Euryarchaeota_(UID49)	95	228	153	0	227	1	0	0	0	100	0.65	0	Y	d__Archaea;p__Halobacterota;c__Methanosarcinia;o__Methanosarcinales;f__Methanosarcinaceae;g__Methanosarcina;s__Methanosarcina_mazei
2648501819	IMG	f__Halobacteriaceae_(UID84)	60	359	235	14	341	3	1	0	0	96.05	1.51	0	Y	d__Archaea;p__Halobacterota;c__Halobacteria;o__Halobacteriales;f__Halobacteriaceae;g__Halarchaeum;s__Halarchaeum_acidiphilum
2651869505	IMG	k__Archaea_(UID2)	207	145	103	1	142	2	0	0	0	99.68	1.94	0	Y	d__Archaea;p__Crenarchaeota;c__Nitrososphaeria;o__Nitrososphaerales;f__Nitrosopumilaceae;g__Nitrosotenuis
2651869720	IMG	f__Halobacteriaceae_(UID96)	40	417	263	119	229	67	2	0	0	68.79	15.7	34.25	Y	d__Archaea;p__Halobacterota;c__Halobacteria;o__Halobacteriales;f__Haloferacaceae;g__Natronolimnobius_A;s__Natronolimnobius_A_innermongolicus
2651869823	IMG	f__Halobacteriaceae_(UID85)	51	395	250	2	393	0	0	0	0	99.87	0	0	Y	d__Archaea;p__Halobacterota;c__Halobacteria;o__Halobacteriales;f__Haloarculaceae;g__Haloarcula;s__Haloarcula_rubripromontorii
2651869834	IMG	p__Euryarchaeota_(UID49)	95	228	153	1	227	0	0	0	0	99.84	0	0	Y	d__Archaea;p__Halobacterota;c__Methanosarcinia;o__Methanosarcinales;f__Methanosarcinaceae;g__Methanosarcina;s__Methanosarcina_flavescens
2651869866	IMG	p__Euryarchaeota_(UID49)	95	228	153	1	226	1	0	0	0	99.84	0.65	0	Y	d__Archaea;p__Halobacterota;c__Methanosarcinia;o__Methanosarcinales;f__Methanosarcinaceae;g__Methanosarcina;s__Methanosarcina_siciliae
2651869869	IMG	p__Euryarchaeota_(UID49)	95	228	153	1	227	0	0	0	0	99.84	0	0	Y	d__Archaea;p__Halobacterota;c__Methanosarcinia;o__Methanosarcinales;f__Methanosarcinaceae;g__MTP4;s__GCF_000970045.1
2651870037	IMG	p__Euryarchaeota_(UID3)	148	188	125	40	147	1	0	0	0	71.2	0.8	100	Y	d__Archaea;p__Thermoplasmatota;c__MGII;o__MGII;f__MGIIA;g__UBA252
2651870038	IMG	p__Euryarchaeota_(UID3)	148	188	125	25	161	2	0	0	0	83.16	1.6	0	Y	d__Archaea;p__Thermoplasmatota;c__MGII;o__MGII;f__MGIIA
2651870039	IMG	p__Euryarchaeota_(UID3)	148	188	125	25	161	2	0	0	0	81.87	0.12	50	Y	d__Archaea;p__Thermoplasmatota;c__MGII;o__MGII;f__MGIIB
2651870040	IMG	p__Euryarchaeota_(UID3)	148	188	125	60	127	1	0	0	0	61.07	0.8	100	Y	d__Archaea;p__Thermoplasmatota;c__MGII;o__MGII;f__MGIIA;g__UBA623
2651870118	IMG	f__Halobacteriaceae_(UID96)	40	417	263	7	410	0	0	0	0	98.41	0	0	Y	d__Archaea;p__Halobacterota;c__Halobacteria;o__Halobacteriales;f__Haloferacaceae;g__Halopenitus;s__Halopenitus_malekzadehii
2651870124	IMG	f__Halobacteriaceae_(UID85)	51	395	250	8	386	1	0	0	0	97.65	0.4	0	Y	d__Archaea;p__Halobacterota;c__Halobacteria;o__Halobacteriales;f__Haloarculaceae;g__Halovenus;s__Halovenus_aranensis
2651870125	IMG	f__Halobacteriaceae_(UID84)	60	359	235	2	353	4	0	0	0	99.15	1.7	0	Y	d__Archaea;p__Halobacterota;c__Halobacteria;o__Halobacteriales;f__Haloarculaceae;g__Halorientalis;s__Halorientalis_regularis
2651870127	IMG	f__Halobacteriaceae_(UID85)	51	395	250	2	392	1	0	0	0	99.53	0.4	100	Y	d__Archaea;p__Halobacterota;c__Halobacteria;o__Halobacteriales;f__Haloferacaceae;g__Haloarchaeobius;s__Haloarchaeobius_iranensis
2651870205	IMG	k__Archaea_(UID2)	207	145	103	69	69	7	0	0	0	58.9	5.83	42.86	Y	d__Archaea;p__Crenarchaeota;c__Nitrososphaeria;o__Nitrososphaerales;f__Nitrosopumilaceae;g__Nitrosopelagicus
2651870206	IMG	k__Archaea_(UID2)	207	145	103	24	115	6	0	0	0	86.71	5.34	0	Y	d__Archaea;p__Crenarchaeota;c__Nitrososphaeria;o__Nitrososphaerales;f__Nitrosopumilaceae;g__Nitrosopelagicus;s__Nitrosopelagicus_sp2
2651870207	IMG	k__Archaea_(UID2)	207	145	103	48	95	2	0	0	0	74.76	1.94	0	Y	d__Archaea;p__Crenarchaeota;c__Nitrososphaeria;o__Nitrososphaerales;f__Nitrosopumilaceae;g__Nitrosopelagicus;s__Nitrosopelagicus_sp2
2651870208	IMG	k__Archaea_(UID2)	207	145	103	42	99	2	2	0	0	69.84	4.85	12.5	Y	d__Archaea;p__Crenarchaeota;c__Nitrososphaeria;o__Nitrososphaerales;f__Nitrosopumilaceae;g__Nitrosopelagicus
2651870209	IMG	k__Archaea_(UID2)	207	145	103	9	134	2	0	0	0	92.64	1.05	100	Y	d__Archaea;p__Crenarchaeota;c__Nitrososphaeria;o__Nitrososphaerales;f__Nitrosopumilaceae;g__Nitrosopelagicus;s__Nitrosopelagicus_sp2
2651870210	IMG	k__Archaea_(UID2)	207	145	103	74	69	2	0	0	0	53.4	1.94	100	Y	d__Archaea;p__Crenarchaeota;c__Nitrososphaeria;o__Nitrososphaerales;f__Nitrosopumilaceae;g__Nitrosopelagicus;s__Nitrosopelagicus_sp2
2651870211	IMG	k__Archaea_(UID2)	207	145	103	23	119	3	0	0	0	89.81	1.94	100	Y	d__Archaea;p__Crenarchaeota;c__Nitrososphaeria;o__Nitrososphaerales;f__Nitrosopumilaceae;g__Nitrosopelagicus;s__Nitrosopelagicus_sp2
2651870212	IMG	k__Archaea_(UID2)	207	145	103	17	121	7	0	0	0	84.95	4.53	85.71	Y	d__Archaea;p__Crenarchaeota;c__Nitrososphaeria;o__Nitrososphaerales;f__Nitrosopumilaceae;g__Nitrosopelagicus;s__Nitrosopelagicus_sp2
2651870292	IMG	p__Euryarchaeota_(UID3)	148	188	125	50	130	8	0	0	0	65.01	2.3	62.5	Y	d__Archaea;p__Thermoplasmatota;c__MGII;o__MGII;f__MGIIA;g__UBA252;s__GCA_001628435.1
2651870294	IMG	p__Euryarchaeota_(UID3)	148	188	125	27	161	0	0	0	0	81.96	0	0	Y	d__Archaea;p__Thermoplasmatota;c__MGII;o__MGII;f__MGIIA;g__UBA557;s__GCA_001628485.1
2651870295	IMG	p__Euryarchaeota_(UID3)	148	188	125	45	142	1	0	0	0	70.4	0.8	0	Y	d__Archaea;p__Thermoplasmatota;c__MGII;o__MGII;f__MGIIA;g__UBA557;s__UBA557_sp3
2651870296	IMG	p__Euryarchaeota_(UID3)	148	188	125	72	115	1	0	0	0	58.43	0.27	0	Y	d__Archaea;p__Thermoplasmatota;c__MGII;o__MGII;f__MGIIA;g__UBA557;s__UBA557_sp3
2651870297	IMG	p__Euryarchaeota_(UID3)	148	188	125	82	106	0	0	0	0	59.47	0	0	Y	d__Archaea;p__Thermoplasmatota;c__MGII;o__MGII;f__MGIIA;g__UBA557;s__UBA557_sp5
2651870298	IMG	p__Euryarchaeota_(UID3)	148	188	125	52	135	1	0	0	0	67.79	0.8	0	Y	d__Archaea;p__Thermoplasmatota;c__MGII;o__MGII;f__MGIIA;g__UBA557;s__GCA_001629205.1
2651870301	IMG	p__Euryarchaeota_(UID3)	148	188	125	55	130	3	0	0	0	71.35	1.12	66.67	Y	d__Archaea;p__Thermoplasmatota;c__MGII;o__MGII;f__MGIIA;g__UBA557;s__GCA_001629245.1
2651870302	IMG	p__Euryarchaeota_(UID3)	148	188	125	57	131	0	0	0	0	75.73	0	0	Y	d__Archaea;p__Thermoplasmatota;c__MGII;o__MGII;f__MGIIA;g__UBA557;s__UBA557_sp5
2651870303	IMG	p__Euryarchaeota_(UID3)	148	188	125	54	134	0	0	0	0	72.13	0	0	Y	d__Archaea;p__Thermoplasmatota;c__MGII;o__MGII;f__MGIIA;g__UBA557;s__GCA_001629235.1
2654587572	IMG	f__Halobacteriaceae_(UID96)	40	417	263	26	387	4	0	0	0	92.92	1.52	0	Y	d__Archaea;p__Halobacterota;c__Halobacteria;o__Halobacteriales;f__Haloferacaceae;g__Halolamina;s__Halolamina_pelagica_A
2654587756	IMG	p__Euryarchaeota_(UID3)	148	188	125	1	186	1	0	0	0	99.2	0.8	100	Y	d__Archaea;p__Euryarchaeota;c__Methanobacteria;o__Methanobacteriales;f__Methanobacteriaceae;g__Methanobrevibacter_A;s__Methanobrevibacter_A_millerae
2654587877	IMG	k__Archaea_(UID2)	207	145	103	5	131	9	0	0	0	95.63	6.31	11.11	Y	d__Archaea;p__Crenarchaeota;c__Nitrososphaeria;o__Nitrososphaerales;f__Nitrosopumilaceae;g__Nitrosopumilus
2654587878	IMG	k__Archaea_(UID2)	207	145	103	26	112	7	0	0	0	78.16	5.18	57.14	Y	d__Archaea;p__Crenarchaeota;c__Nitrososphaeria;o__Nitrososphaerales;f__Nitrosopumilaceae;g__Nitrosopumilus
2654587885	IMG	f__Halobacteriaceae_(UID96)	40	417	263	7	408	2	0	0	0	98.11	0.51	0	Y	d__Archaea;p__Halobacterota;c__Halobacteria;o__Halobacteriales;f__Haloferacaceae;g__Halopenitus;s__GCF_000447865.2
2654587960	IMG	k__Archaea_(UID2)	207	149	107	6	138	5	0	0	0	95.79	4.21	0	Y	d__Archaea;p__Crenarchaeota;c__Bathyarchaeia;o__B26-1;f__UBA233;g__AD8-1;s__GCA_001273385.1
2654587961	IMG	k__Archaea_(UID2)	207	149	107	71	78	0	0	0	0	50.54	0	0	Y	d__Archaea;p__Crenarchaeota;c__Bathyarchaeia;o__B26-1;f__UBA233;g__undefined
2654587966	IMG	k__Archaea_(UID2)	207	145	103	65	66	14	0	0	0	50.34	9.22	21.43	Y	d__Archaea;p__Crenarchaeota;c__Bathyarchaeia;o__B26-1;f__BA1
2654588017	IMG	f__Halobacteriaceae_(UID84)	60	359	235	5	351	3	0	0	0	98.23	1.06	0	Y	d__Archaea;p__Halobacterota;c__Halobacteria;o__Halobacteriales;f__Halobacteriaceae;g__Halanaeroarchaeum;s__Halanaeroarchaeum_sulfurireducens
2654588040	IMG	f__Halobacteriaceae_(UID85)	51	395	250	8	383	4	0	0	0	97.13	0.8	0	Y	d__Archaea;p__Halobacterota;c__Halobacteria;o__Halobacteriales;f__Haloarculaceae;g__Halorhabdus;s__Halorhabdus_tiamatea
2654588078	IMG	k__Archaea_(UID2)	207	149	107	60	79	10	0	0	0	61.99	7.79	10	Y	d__Archaea;p__Crenarchaeota;c__Bathyarchaeia;o__SMTZ-80
2654588079	IMG	k__Archaea_(UID2)	207	149	107	55	91	2	1	0	0	57.87	3.74	20	Y	d__Archaea;p__Crenarchaeota;c__Bathyarchaeia
2654588083	IMG	k__Archaea_(UID2)	207	149	107	33	91	22	3	0	0	73.36	13.01	22.58	Y	d__Archaea;p__Crenarchaeota;c__Bathyarchaeia;o__TCS64;f__TCS64
2654588093	IMG	p__Euryarchaeota_(UID3)	148	188	125	66	113	9	0	0	0	62.58	6.4	0	Y	d__Archaea;p__Hadesarchaeota;c__YNP-45;o__YNP-45;f__YNP-45
2654588099	IMG	p__Euryarchaeota_(UID3)	148	188	125	63	124	1	0	0	0	63.87	0.8	0	Y	d__Archaea;p__Hadesarchaeota;c__YNP-45;o__YNP-45;f__YNP-45;g__DG-33;s__GCA_001515185.1
2654588107	IMG	f__Halobacteriaceae_(UID84)	60	359	235	1	354	4	0	0	0	99.93	1.7	0	Y	d__Archaea;p__Halobacterota;c__Halobacteria;o__Halobacteriales;f__Haloarculaceae;g__Halorientalis;s__Halorientalis_persicus
2657244911	IMG	k__Archaea_(UID2)	207	145	103	72	73	0	0	0	0	50.96	0	0	Y	d__Archaea;p__Crenarchaeota;c__Nitrososphaeria;o__Nitrososphaerales;f__UBA213
2657244915	IMG	k__Archaea_(UID2)	207	149	107	54	95	0	0	0	0	62.93	0	0	Y	d__Archaea;p__Nanoarchaeota
2657244923	IMG	k__Archaea_(UID2)	207	145	103	2	142	1	0	0	0	98.06	0.97	0	Y	d__Archaea;p__Crenarchaeota;c__Nitrososphaeria;o__Nitrososphaerales;f__Nitrososphaeraceae;g__Nitrosocosmicus;s__Nitrosocosmicus_oleophilus
2657245169	IMG	p__Euryarchaeota_(UID54)	90	234	153	21	209	4	0	0	0	88.67	2.61	25	Y	d__Archaea;p__Halobacterota;c__Methanomicrobia;o__Methanomicrobiales;f__Methanocullaceae;g__Methanoculleus;s__GCA_001896715.1
2657245173	IMG	p__Euryarchaeota_(UID49)	95	228	153	2	226	0	0	0	0	99.18	0	0	Y	d__Archaea;p__Halobacterota;c__Methanosarcinia;o__Methanosarcinales;f__Methanosarcinaceae;g__Methanomethylovorans;s__GCA_001896725.1
2657245245	IMG	k__Archaea_(UID2)	207	145	103	72	73	0	0	0	0	51.71	0	0	Y	d__Archaea;p__Crenarchaeota;c__Nitrososphaeria;o__Nitrososphaerales;f__Nitrosopumilaceae;g__Nitrosopelagicus
2657245294	IMG	k__Archaea_(UID2)	207	145	103	45	100	0	0	0	0	66.02	0	0	Y	d__Archaea;p__Crenarchaeota;c__Nitrososphaeria;o__Nitrososphaerales;f__Nitrosopumilaceae;g__Nitrosopelagicus;s__GCA_000402075.1
2657245300	IMG	k__Archaea_(UID2)	207	145	103	60	85	0	0	0	0	53.32	0	0	Y	d__Archaea;p__Crenarchaeota;c__Nitrososphaeria;o__Nitrososphaerales;f__Nitrosopumilaceae;g__Nitrosopelagicus
2657245305	IMG	k__Archaea_(UID2)	207	145	103	41	104	0	0	0	0	68.28	0	0	Y	d__Archaea;p__Crenarchaeota;c__Nitrososphaeria;o__Nitrososphaerales;f__Nitrosopumilaceae;g__Nitrosopelagicus
2657245307	IMG	k__Archaea_(UID2)	207	145	103	66	79	0	0	0	0	51.78	0	0	Y	d__Archaea;p__Crenarchaeota;c__Nitrososphaeria;o__Nitrososphaerales;f__Nitrosopumilaceae;g__Nitrosopelagicus
2657245312	IMG	k__Archaea_(UID2)	207	145	103	71	74	0	0	0	0	52.67	0	0	Y	d__Archaea;p__Crenarchaeota;c__Nitrososphaeria;o__Nitrososphaerales;f__Nitrosopumilaceae;g__Nitrosopelagicus
2660238001	IMG	c__Thermoprotei_(UID147)	54	217	168	0	217	0	0	0	0	100	0	0	Y	d__Archaea;p__Crenarchaeota;c__Thermoprotei;o__Sulfolobales;f__Sulfolobaceae;g__Sulfolobus;s__Sulfolobus_acidocaldarius
2660238307	IMG	p__Euryarchaeota_(UID3)	148	187	124	4	181	2	0	0	0	97.18	1.61	50	Y	d__Archaea;p__Thermoplasmatota;c__Thermoplasmata;o__Methanomassiliicoccales;f__Methanomethylophilaceae;g__Methanomethylophilus;s__GCF_001560915.1
2663762694	IMG	k__Archaea_(UID2)	207	145	103	65	80	0	0	0	0	51.29	0	0	Y	d__Archaea;p__Crenarchaeota;c__Nitrososphaeria;o__Nitrososphaerales;f__Nitrosopumilaceae;g__CSP1-1
2663762708	IMG	k__Archaea_(UID2)	207	149	107	48	101	0	0	0	0	59.35	0	0	Y	d__Archaea;p__Nanoarchaeota;c__UBA10117;o__GW2011-AR18;f__GW2011-AR18
2663762745	IMG	f__Halobacteriaceae_(UID96)	40	417	263	9	406	2	0	0	0	97.21	0.76	0	Y	d__Archaea;p__Halobacterota;c__Halobacteria;o__Halobacteriales;f__Haloferacaceae;g__Halolamina;s__Halolamina_pelagica
2663763551	IMG	k__Archaea_(UID2)	207	145	103	7	138	0	0	0	0	95.39	0	0	Y	d__Archaea;p__Crenarchaeota;c__Nitrososphaeria;o__Nitrososphaerales;f__Nitrosopumilaceae;g__Nitrosopelagicus;s__GCA_000402075.1
2663763571	IMG	k__Archaea_(UID2)	207	145	103	65	77	3	0	0	0	55.74	2.91	100	Y	d__Archaea;p__Crenarchaeota;c__Nitrososphaeria;o__Nitrososphaerales;f__Nitrosopumilaceae;g__Nitrosopelagicus
2667527214	IMG	f__Halobacteriaceae_(UID96)	40	417	263	4	407	6	0	0	0	99.3	1.9	0	Y	d__Archaea;p__Halobacterota;c__Halobacteria;o__Halobacteriales;f__Haloferacaceae;g__Natrinema;s__Natrinema_saccharevitans
2667527221	IMG	p__Euryarchaeota_(UID3)	148	187	124	6	179	2	0	0	0	96.61	1.61	0	Y	d__Archaea;p__Thermoplasmatota;c__Thermoplasmata;o__Methanomassiliicoccales;f__Methanomassiliicoccaceae;g__DTU008;s__GCA_001421185.1
2667527222	IMG	p__Euryarchaeota_(UID3)	148	187	124	9	178	0	0	0	0	94.09	0	0	Y	d__Archaea;p__Thermoplasmatota;c__Thermoplasmata;o__Methanomassiliicoccales;f__Methanomethylophilaceae;g__RumEn-M2;s__RumEn-M2_sp1
2667527389	IMG	f__Halobacteriaceae_(UID84)	60	359	235	1	355	3	0	0	0	99.93	1.06	0	Y	d__Archaea;p__Halobacterota;c__Halobacteria;o__Halobacteriales;f__Haloarculaceae;g__Halomicrobium;s__Halomicrobium_zhouii
2667527398	IMG	p__Euryarchaeota_(UID3)	148	187	124	5	181	1	0	0	0	96.37	0.81	0	Y	d__Archaea;p__Thermoplasmatota;c__Thermoplasmata;o__Methanomassiliicoccales;f__Methanomethylophilaceae;g__ISO4-G1;s__GCA_001563305.1
2667527400	IMG	p__Euryarchaeota_(UID3)	148	188	125	1	187	0	0	0	0	99.2	0	0	Y	d__Archaea;p__Euryarchaeota;c__Methanobacteria;o__Methanobacteriales;f__Methanobacteriaceae;g__Methanobrevibacter_A;s__GCF_001548675.1
2667527490	IMG	p__Euryarchaeota_(UID3)	148	188	125	23	165	0	0	0	0	83.2	0	0	Y	d__Archaea;p__Thermoplasmatota;c__MGII;o__MGII;f__MGIIB;g__UBA562;s__GCA_000246735.1
2671180169	IMG	f__Halobacteriaceae_(UID96)	40	417	263	3	411	3	0	0	0	99.38	0.22	33.33	Y	d__Archaea;p__Halobacterota;c__Halobacteria;o__Halobacteriales;f__Haloferacaceae;g__Halopelagius;s__Halopelagius_longus
2671180170	IMG	f__Halobacteriaceae_(UID96)	40	417	263	5	411	1	0	0	0	98.73	0.38	0	Y	d__Archaea;p__Halobacterota;c__Halobacteria;o__Halobacteriales;f__Haloferacaceae;g__Natrinema;s__Natrinema_salifodinae
2675903501	IMG	f__Halobacteriaceae_(UID84)	60	359	235	3	356	0	0	0	0	99.08	0	0	Y	d__Archaea;p__Halobacterota;c__Halobacteria;o__Halobacteriales;f__Halobacteriaceae;g__Halobacterium;s__Halobacterium_hubeiense
2681812914	IMG	f__Halobacteriaceae_(UID84)	60	359	235	0	355	4	0	0	0	100	1.42	25	Y	d__Archaea;p__Halobacterota;c__Halobacteria;o__Halobacteriales;f__Haloadaptaceae;g__Haladaptatus;s__Haladaptatus_litoreus
2681812916	IMG	p__Euryarchaeota_(UID3)	148	188	125	64	124	0	0	0	0	74.69	0	0	Y	d__Archaea;p__Thermoplasmatota;c__MGII;o__MGII;f__MGIIA;g__UBA557;s__GCA_001629185.2
2681812919	IMG	f__Halobacteriaceae_(UID96)	40	417	263	3	410	4	0	0	0	99.24	0.86	0	Y	d__Archaea;p__Halobacterota;c__Halobacteria;o__Halobacteriales;f__Haloferacaceae;g__Natronorubrum;s__Natronorubrum_thiooxidans
2681812966	IMG	p__Euryarchaeota_(UID3)	148	188	125	0	187	1	0	0	0	100	0.8	0	Y	d__Archaea;p__Euryarchaeota;c__Methanobacteria;o__Methanobacteriales;f__Methanobacteriaceae;g__Methanobrevibacter;s__Methanobrevibacter_olleyae
2681812990	IMG	p__Euryarchaeota_(UID4)	45	299	202	0	299	0	0	0	0	100	0	0	Y	d__Archaea;p__Euryarchaeota;c__Thermococci;o__Thermococcales;f__Thermococcaceae;g__Thermococcus;s__Thermococcus_guaymasensis
2681812991	IMG	k__Archaea_(UID146)	59	174	136	27	147	0	0	0	0	83.33	0	0	Y	d__Archaea;p__Crenarchaeota;c__Thermoprotei;o__Thermoproteales;f__Thermocladiaceae;g__Thermocladium
2681813007	IMG	p__Euryarchaeota_(UID54)	90	234	153	29	205	0	0	0	0	84.59	0	0	Y	d__Archaea;p__Halobacterota;c__Methanomicrobia;o__Methanomicrobiales;f__Methanomicrobiaceae
2681813009	IMG	k__Archaea_(UID146)	59	174	136	17	156	1	0	0	0	90.51	0.74	0	Y	d__Archaea;p__Crenarchaeota;c__Thermoprotei;o__Thermoproteales;f__Thermocladiaceae;g__Vulcanisaeta;s__Vulcanisaeta_distributa_A
2681813010	IMG	k__Archaea_(UID146)	59	174	136	17	155	2	0	0	0	90.87	1.47	0	Y	d__Archaea;p__Crenarchaeota;c__Thermoprotei;o__Thermoproteales;f__Thermocladiaceae;g__Vulcanisaeta;s__Vulcanisaeta_distributa
2681813011	IMG	k__Archaea_(UID146)	59	174	136	18	156	0	0	0	0	90.87	0	0	Y	d__Archaea;p__Crenarchaeota;c__Thermoprotei;o__Thermoproteales;f__Thermocladiaceae;g__Vulcanisaeta;s__Vulcanisaeta_distributa_C
2681813012	IMG	k__Archaea_(UID146)	59	174	136	11	161	2	0	0	0	93.14	1.47	0	Y	d__Archaea;p__Crenarchaeota;c__Thermoprotei;o__Thermoproteales;f__Thermocladiaceae;g__Vulcanisaeta;s__Vulcanisaeta_distributa_B
2681813013	IMG	k__Archaea_(UID146)	59	174	136	10	162	2	0	0	0	94.61	1.47	0	Y	d__Archaea;p__Crenarchaeota;c__Thermoprotei;o__Thermoproteales;f__Thermocladiaceae;g__Vulcanisaeta;s__Vulcanisaeta_souniana
2681813014	IMG	p__Euryarchaeota_(UID4)	45	299	202	40	256	3	0	0	0	84.25	1.24	0	Y	d__Archaea;p__Euryarchaeota;c__Thermococci;o__Thermococcales;f__Thermococcaceae;g__Thermococcus;s__Thermococcus_kodakarensis
2681813015	IMG	p__Euryarchaeota_(UID3)	148	187	124	35	151	1	0	0	0	79.61	0.81	0	Y	d__Archaea;p__Thermoplasmatota;c__Thermoplasmata;o__Thermoplasmatales;f__Thermoplasmataceae
2681813017	IMG	k__Archaea_(UID146)	59	174	136	18	155	1	0	0	0	91.31	0.06	0	Y	d__Archaea;p__Crenarchaeota;c__Thermoprotei;o__Thermoproteales;f__Thermocladiaceae;g__Vulcanisaeta;s__GCA_001316265.1
2681813019	IMG	c__Thermoprotei_(UID147)	54	217	168	3	214	0	0	0	0	98.21	0	0	Y	d__Archaea;p__Crenarchaeota;c__Thermoprotei;o__Sulfolobales;f__Sulfolobaceae;g__Sulfolobus_B;s__GCF_001316085.1
2681813024	IMG	p__Euryarchaeota_(UID4)	45	299	202	44	255	0	0	0	0	82.9	0	0	Y	d__Archaea;p__Euryarchaeota;c__Thermococci;o__Thermococcales;f__Thermococcaceae;g__Thermococcus;s__Thermococcus_celer
2681813025	IMG	c__Thermoprotei_(UID147)	54	217	168	11	205	1	0	0	0	95.34	0.6	0	Y	d__Archaea;p__Crenarchaeota;c__Thermoprotei;o__Sulfolobales;f__Sulfolobaceae;g__Metallosphaera;s__Metallosphaera_hakonensis
2681813026	IMG	p__Euryarchaeota_(UID49)	95	228	153	20	204	4	0	0	0	91.65	2.61	0	Y	d__Archaea;p__Halobacterota;c__Methanosarcinia;o__Methanosarcinales;f__Methanosarcinaceae;g__Methanosarcina;s__Methanosarcina_mazei
2681813027	IMG	p__Euryarchaeota_(UID3)	148	188	125	21	166	1	0	0	0	86.43	0.8	0	Y	d__Archaea;p__Euryarchaeota;c__Methanobacteria;o__Methanobacteriales;f__Methanobacteriaceae;g__Methanobrevibacter_C
2681813028	IMG	p__Euryarchaeota_(UID4)	45	299	202	35	263	1	0	0	0	87.59	0.04	0	Y	d__Archaea;p__Euryarchaeota;c__Thermococci;o__Thermococcales;f__Thermococcaceae;g__Thermococcus;s__Thermococcus_peptonophilus
2681813032	IMG	c__Thermoprotei_(UID147)	54	217	168	14	201	2	0	0	0	93.21	0.63	0	Y	d__Archaea;p__Crenarchaeota;c__Thermoprotei;o__Sulfolobales;f__Sulfolobaceae;g__Sulfolobus_B;s__Sulfolobus_B_metallicus
2681813042	IMG	k__Archaea_(UID146)	59	174	136	10	163	1	0	0	0	93.75	0.74	0	Y	d__Archaea;p__Crenarchaeota;c__Thermoprotei;o__Thermoproteales;f__Thermocladiaceae;g__Vulcanisaeta;s__GCA_001316245.1
2681813043	IMG	k__Archaea_(UID146)	59	174	136	13	160	1	0	0	0	92.22	0.74	0	Y	d__Archaea;p__Crenarchaeota;c__Thermoprotei;o__Thermoproteales;f__Thermocladiaceae;g__Vulcanisaeta;s__GCA_001316285.1
2681813044	IMG	f__Halobacteriaceae_(UID96)	40	417	263	4	413	0	0	0	0	99.25	0	0	Y	d__Archaea;p__Halobacterota;c__Halobacteria;o__Halobacteriales;f__Haloferacaceae;g__Haloferax;s__Haloferax_massiliensis
2681813051	IMG	k__Archaea_(UID2)	207	149	107	30	119	0	0	0	0	74.07	0	0	Y	d__Archaea;p__Nanoarchaeota;c__Nanoarchaeia;o__Nanoarchaeales;f__Nanopusillaceae;g__Nanopusillus;s__Nanopusillus_acidilobi
2681813379	IMG	f__Halobacteriaceae_(UID96)	40	417	263	9	406	2	0	0	0	97.54	0.51	0	Y	d__Archaea;p__Halobacterota;c__Halobacteria;o__Halobacteriales;f__Haloferacaceae;g__DYS4;s__GCF_001462205.1
2681813380	IMG	f__Halobacteriaceae_(UID96)	40	417	263	3	414	0	0	0	0	99.44	0	0	Y	d__Archaea;p__Halobacterota;c__Halobacteria;o__Halobacteriales;f__Haloferacaceae;g__Haloferax;s__GCF_001482285.1
2681813400	IMG	p__Euryarchaeota_(UID3)	148	188	125	90	92	6	0	0	0	49.96	3.6	0	Y	d__Archaea;p__Hadesarchaeota;c__YNP-45;o__YNP-45
2681813425	IMG	p__Euryarchaeota_(UID54)	90	234	153	7	226	1	0	0	0	96.27	0.65	0	Y	d__Archaea;p__Halobacterota;c__Methanomicrobia;o__Methanomicrobiales;f__Methanocullaceae;g__Methanoculleus;s__Methanoculleus_bourgensis
2684622511	IMG	p__Euryarchaeota_(UID4)	45	299	202	1	297	1	0	0	0	99.5	0.5	100	Y	d__Archaea;p__Euryarchaeota;c__Thermococci;o__Thermococcales;f__Thermococcaceae;g__Thermococcus_B;s__Thermococcus_B_barophilus
2684622567	IMG	f__Halobacteriaceae_(UID96)	40	417	263	8	409	0	0	0	0	97.92	0	0	Y	d__Archaea;p__Halobacterota;c__Halobacteria;o__Halobacteriales;f__Haloferacaceae;g__Halorubrum;s__GCF_001542905.1
2684622606	IMG	p__Euryarchaeota_(UID54)	90	234	153	1	233	0	0	0	0	99.67	0	0	Y	d__Archaea;p__Halobacterota;c__Methanomicrobia;o__Methanomicrobiales;f__Methanocullaceae;g__Methanoculleus;s__Methanoculleus_thermophilus
2684622607	IMG	p__Euryarchaeota_(UID54)	90	234	153	0	233	1	0	0	0	100	0.65	0	Y	d__Archaea;p__Halobacterota;c__Methanomicrobia;o__Methanomicrobiales;f__Methanofollaceae;g__Methanofollis;s__Methanofollis_ethanolicus
2684622610	IMG	p__Euryarchaeota_(UID4)	45	299	202	1	295	3	0	0	0	99.5	1.49	0	Y	d__Archaea;p__Euryarchaeota;c__Thermococci;o__Thermococcales;f__Thermococcaceae;g__Thermococcus_A;s__GCF_001484685.1
2684622629	IMG	f__Halobacteriaceae_(UID84)	60	359	235	3	355	1	0	0	0	99.42	0.43	0	Y	d__Archaea;p__Halobacterota;c__Halobacteria;o__Halobacteriales;f__Halococcaceae;g__Halalkalicoccus;s__Halalkalicoccus_paucihalophilus
2684622631	IMG	f__Halobacteriaceae_(UID96)	40	417	263	15	385	17	0	0	0	97.61	3.19	82.35	Y	d__Archaea;p__Halobacterota;c__Halobacteria;o__Halobacteriales;f__Haloferacaceae;g__Halorubrum;s__GCA_001261915.1
2684622658	IMG	p__Euryarchaeota_(UID3)	148	188	125	1	187	0	0	0	0	99.2	0	0	Y	d__Archaea;p__Euryarchaeota;c__Methanobacteria;o__Methanobacteriales;f__Methanobacteriaceae;g__Methanobacterium;s__Methanobacterium_formicicum
2684622662	IMG	p__Euryarchaeota_(UID4)	45	299	202	4	292	3	0	0	0	98.77	0.99	33.33	Y	d__Archaea;p__Euryarchaeota;c__Thermococci;o__Thermococcales;f__Thermococcaceae;g__Thermococcus;s__Thermococcus_celericrescens
2684622665	IMG	f__Halobacteriaceae_(UID84)	60	359	235	3	355	1	0	0	0	99.08	0.43	0	Y	d__Archaea;p__Halobacterota;c__Halobacteria;o__Halobacteriales;f__Halobacteriaceae;g__Halobacterium;s__GCF_001485535.1
2684622740	IMG	p__Euryarchaeota_(UID3)	148	188	125	5	183	0	0	0	0	96	0	0	Y	d__Archaea;p__Euryarchaeota;c__Methanobacteria;o__Methanobacteriales;f__Methanobacteriaceae;g__Methanobrevibacter_D;s__Methanobrevibacter_D_filiformis
2684622741	IMG	p__Euryarchaeota_(UID3)	148	188	125	0	188	0	0	0	0	100	0	0	Y	d__Archaea;p__Euryarchaeota;c__Methanobacteria;o__Methanobacteriales;f__Methanobacteriaceae;g__Methanobrevibacter_A;s__Methanobrevibacter_A_oralis
2684622742	IMG	p__Euryarchaeota_(UID3)	148	188	125	3	185	0	0	0	0	97.6	0	0	Y	d__Archaea;p__Euryarchaeota;c__Methanobacteria;o__Methanobacteriales;f__Methanobacteriaceae;g__Methanobrevibacter_D;s__Methanobrevibacter_D_curvatus
2684622743	IMG	p__Euryarchaeota_(UID3)	148	188	125	3	184	1	0	0	0	97.6	0.8	0	Y	d__Archaea;p__Euryarchaeota;c__Methanobacteria;o__Methanobacteriales;f__Methanobacteriaceae;g__Methanobrevibacter_C;s__Methanobrevibacter_C_cuticularis
2687453162	IMG	p__Euryarchaeota_(UID4)	45	299	202	0	299	0	0	0	0	100	0	0	Y	d__Archaea;p__Euryarchaeota;c__Thermococci;o__Thermococcales;f__Thermococcaceae;g__Thermococcus;s__Thermococcus_peptonophilus
2687453428	IMG	p__Euryarchaeota_(UID4)	45	299	202	0	296	3	0	0	0	100	1.24	0	Y	d__Archaea;p__Euryarchaeota;c__Thermococci;o__Thermococcales;f__Thermococcaceae;g__Thermococcus;s__Thermococcus_piezophilus
2687453429	IMG	p__Euryarchaeota_(UID54)	90	234	153	4	229	1	0	0	0	98.24	0.65	0	Y	d__Archaea;p__Halobacterota;c__Methanomicrobia;o__Methanomicrobiales;f__Methanocullaceae;g__Methanoculleus;s__Methanoculleus_bourgensis
2687453501	IMG	p__Euryarchaeota_(UID4)	45	299	202	0	298	1	0	0	0	100	0.5	0	Y	d__Archaea;p__Euryarchaeota;c__Thermococci;o__Thermococcales;f__Thermococcaceae;g__Pyrococcus;s__Pyrococcus_kukulkanii
2690315630	IMG	c__Thermoprotei_(UID147)	54	217	168	0	217	0	0	0	0	100	0	0	Y	d__Archaea;p__Crenarchaeota;c__Thermoprotei;o__Sulfolobales;f__Sulfolobaceae;g__Acidianus;s__Acidianus_hospitalis
2690315681	IMG	f__Halobacteriaceae_(UID85)	51	395	250	2	387	6	0	0	0	99.53	1.6	0	Y	d__Archaea;p__Halobacterota;c__Halobacteria;o__Halobacteriales;f__Haloarculaceae;g__Haloarcula
2690315682	IMG	k__Archaea_(UID2)	207	145	103	0	145	0	0	0	0	100	0	0	Y	d__Archaea;p__Crenarchaeota;c__Nitrososphaeria;o__Nitrososphaerales;f__Nitrosopumilaceae;g__Nitrosopumilus;s__GCF_001541925.1
2690315683	IMG	f__Halobacteriaceae_(UID96)	40	417	263	2	414	1	0	0	0	99.24	0.1	0	Y	d__Archaea;p__Halobacterota;c__Halobacteria;o__Halobacteriales;f__Haloferacaceae;g__Haloprofundus;s__Haloprofundus_marisrubri
2690315684	IMG	f__Halobacteriaceae_(UID96)	40	417	263	3	414	0	0	0	0	99.44	0	0	Y	d__Archaea;p__Halobacterota;c__Halobacteria;o__Halobacteriales;f__Haloferacaceae;g__Haloferax;s__GCF_001469875.1
2690315685	IMG	f__Halobacteriaceae_(UID96)	40	417	263	6	404	7	0	0	0	98.6	2.09	0	Y	d__Archaea;p__Halobacterota;c__Halobacteria;o__Halobacteriales;f__Haloferacaceae;g__Haloferax;s__GCF_001469865.1
2690315686	IMG	f__Halobacteriaceae_(UID84)	60	359	235	6	351	2	0	0	0	98.69	0.85	0	Y	d__Archaea;p__Halobacterota;c__Halobacteria;o__Halobacteriales;f__Haloadaptaceae;g__Haladaptatus;s__GCF_001625445.1
2693429869	IMG	f__Halobacteriaceae_(UID96)	40	417	263	1	416	0	0	0	0	99.81	0	0	Y	d__Archaea;p__Halobacterota;c__Halobacteria;o__Halobacteriales;f__Haloferacaceae;g__Halobiforma;s__Halobiforma_haloterrestris
2693429892	IMG	f__Halobacteriaceae_(UID85)	51	395	250	1	394	0	0	0	0	99.93	0	0	Y	d__Archaea;p__Halobacterota;c__Halobacteria;o__Halobacteriales;f__Haloarculaceae;g__Haloarcula;s__Haloarcula_vallismortis
2695420318	IMG	f__Halobacteriaceae_(UID96)	40	417	263	10	406	1	0	0	0	96.58	0.38	0	Y	d__Archaea;p__Halobacterota;c__Halobacteria;o__Halobacteriales;f__Haloferacaceae;g__Halolamina;s__Halolamina_sediminis
2695420988	IMG	f__Halobacteriaceae_(UID96)	40	417	263	6	407	4	0	0	0	98.3	1.33	0	Y	d__Archaea;p__Halobacterota;c__Halobacteria;o__Halobacteriales;f__Haloferacaceae;g__Halobaculum;s__Halobaculum_gomorrense
2695421019	IMG	k__Archaea_(UID2)	207	149	107	11	134	4	0	0	0	91.59	2.8	0	Y	d__Archaea;p__Crenarchaeota;c__Bathyarchaeia;o__B26-1;f__BA1;g__BA1;s__GCA_001399805.1
2695421020	IMG	k__Archaea_(UID2)	207	149	107	9	136	4	0	0	0	93.77	3.74	0	Y	d__Archaea;p__Crenarchaeota;c__Bathyarchaeia;o__B26-1;f__BA1;g__BA2;s__GCA_001399795.1
2698536741	IMG	k__Archaea_(UID2)	207	145	103	2	139	4	0	0	0	98.06	3.88	0	Y	d__Archaea;p__Crenarchaeota;c__Nitrososphaeria;o__Nitrososphaerales;f__Nitrososphaeraceae
2698536754	IMG	k__Archaea_(UID2)	207	149	107	28	119	1	1	0	0	78.12	2.8	0	Y	d__Archaea;p__Microarchaeota;c__Micrarchaeia;o__Micrarchaeales;f__Micrarchaeaceae
2698536755	IMG	k__Archaea_(UID2)	207	149	107	20	128	1	0	0	0	83.8	0.93	0	Y	d__Archaea;p__Microarchaeota;c__Micrarchaeia;o__Micrarchaeales
2698536756	IMG	k__Archaea_(UID2)	207	149	107	19	129	1	0	0	0	85.05	0.93	0	Y	d__Archaea;p__Microarchaeota;c__Micrarchaeia;o__Micrarchaeales
2698536757	IMG	k__Archaea_(UID2)	207	149	107	40	108	1	0	0	0	67.52	0.93	0	Y	d__Archaea;p__Microarchaeota;c__Micrarchaeia;o__Micrarchaeales
2698536758	IMG	k__Archaea_(UID2)	207	149	107	24	125	0	0	0	0	79.91	0	0	Y	d__Archaea;p__Microarchaeota;c__Micrarchaeia;o__Micrarchaeales;f__Micrarchaeaceae
2698536759	IMG	k__Archaea_(UID2)	207	149	107	29	120	0	0	0	0	78.04	0	0	Y	d__Archaea;p__Microarchaeota;c__Micrarchaeia;o__Micrarchaeales;f__Micrarchaeaceae
2698536760	IMG	k__Archaea_(UID2)	207	149	107	31	118	0	0	0	0	74.77	0	0	Y	d__Archaea;p__Microarchaeota;c__Micrarchaeia;o__Micrarchaeales;f__Micrarchaeaceae;g__Micrarchaeum
2698536761	IMG	k__Archaea_(UID2)	207	149	107	24	123	2	0	0	0	79.91	1.87	0	Y	d__Archaea;p__Microarchaeota;c__Micrarchaeia;o__Micrarchaeales;f__Micrarchaeaceae
2698536762	IMG	k__Archaea_(UID2)	207	149	107	44	105	0	0	0	0	73.68	0	0	Y	d__Archaea;p__Microarchaeota;c__Micrarchaeia;o__Micrarchaeales;f__Micrarchaeaceae
2698536763	IMG	k__Archaea_(UID2)	207	149	107	26	123	0	0	0	0	77.73	0	0	Y	d__Archaea;p__Microarchaeota;c__Micrarchaeia;o__Micrarchaeales;f__Micrarchaeaceae;g__Micrarchaeum
2698536764	IMG	k__Archaea_(UID2)	207	149	107	21	127	1	0	0	0	83.18	0.93	0	Y	d__Archaea;p__Microarchaeota;c__Micrarchaeia;o__Micrarchaeales;f__Micrarchaeaceae
2698536765	IMG	k__Archaea_(UID2)	207	149	107	23	125	1	0	0	0	81.78	0.93	0	Y	d__Archaea;p__Microarchaeota;c__Micrarchaeia;o__Micrarchaeales;f__Micrarchaeaceae
2698536766	IMG	k__Archaea_(UID2)	207	149	107	17	130	2	0	0	0	86.6	1.87	0	Y	d__Archaea;p__Microarchaeota;c__Micrarchaeia;o__Micrarchaeales
2698536768	IMG	k__Archaea_(UID2)	207	149	107	32	115	2	0	0	0	77.8	1.87	0	Y	d__Archaea;p__Microarchaeota;c__Micrarchaeia;o__Micrarchaeales;f__Micrarchaeaceae
2698536769	IMG	k__Archaea_(UID2)	207	149	107	29	119	1	0	0	0	78.04	0.93	0	Y	d__Archaea;p__Microarchaeota;c__Micrarchaeia;o__Micrarchaeales;f__Micrarchaeaceae
2698536770	IMG	k__Archaea_(UID2)	207	149	107	22	126	1	0	0	0	81.93	0.93	0	Y	d__Archaea;p__Microarchaeota;c__Micrarchaeia;o__Micrarchaeales;f__Micrarchaeaceae
2698536771	IMG	k__Archaea_(UID2)	207	149	107	23	126	0	0	0	0	80.84	0	0	Y	d__Archaea;p__Microarchaeota;c__Micrarchaeia;o__Micrarchaeales;f__Micrarchaeaceae;g__Micrarchaeum
2698536772	IMG	k__Archaea_(UID2)	207	149	107	23	126	0	0	0	0	81.31	0	0	Y	d__Archaea;p__Microarchaeota;c__Micrarchaeia;o__Micrarchaeales;f__Micrarchaeaceae
2698536773	IMG	k__Archaea_(UID2)	207	149	107	19	128	2	0	0	0	84.58	1.87	0	Y	d__Archaea;p__Microarchaeota;c__Micrarchaeia;o__Micrarchaeales;f__Micrarchaeaceae
2698536774	IMG	k__Archaea_(UID2)	207	149	107	24	125	0	0	0	0	80.06	0	0	Y	d__Archaea;p__Microarchaeota;c__Micrarchaeia;o__Micrarchaeales;f__Micrarchaeaceae;g__Mia14
2698536775	IMG	k__Archaea_(UID2)	207	149	107	22	126	1	0	0	0	81.78	0.93	0	Y	d__Archaea;p__Microarchaeota;c__Micrarchaeia;o__Micrarchaeales;f__Micrarchaeaceae;g__Micrarchaeum;s__Micrarchaeum_acidiphilum
2698536776	IMG	k__Archaea_(UID2)	207	149	107	19	130	0	0	0	0	84.11	0	0	Y	d__Archaea;p__Microarchaeota;c__Micrarchaeia;o__Micrarchaeales
2698536777	IMG	k__Archaea_(UID2)	207	149	107	31	118	0	0	0	0	77.35	0	0	Y	d__Archaea;p__Microarchaeota;c__Micrarchaeia;o__Micrarchaeales;f__Micrarchaeaceae;g__Micrarchaeum;s__Micrarchaeum_acidiphilum
2698536778	IMG	k__Archaea_(UID2)	207	145	103	21	123	1	0	0	0	80.83	0.97	0	Y	d__Archaea;p__Nanoarchaeota;c__Nanoarchaeia;o__Parvarchaeales;f__Parvarchaeaceae;g__Parvarchaeum
2698536780	IMG	k__Archaea_(UID2)	207	145	103	24	121	0	0	0	0	79.85	0	0	Y	d__Archaea;p__Nanoarchaeota;c__Nanoarchaeia;o__Parvarchaeales;f__Parvarchaeaceae;g__Parvarchaeum
2698536781	IMG	k__Archaea_(UID2)	207	145	103	17	127	1	0	0	0	84.71	0.97	0	Y	d__Archaea;p__Nanoarchaeota;c__Nanoarchaeia;o__Parvarchaeales;f__Parvarchaeaceae;g__Parvarchaeum
2698536782	IMG	k__Archaea_(UID2)	207	149	107	29	119	1	0	0	0	77.42	0.93	0	Y	d__Archaea;p__Nanoarchaeota;c__Nanoarchaeia;o__Parvarchaeales;f__Parvarchaeaceae
2698536783	IMG	k__Archaea_(UID2)	207	149	107	29	118	2	0	0	0	77.58	1.87	50	Y	d__Archaea;p__Nanoarchaeota;c__Nanoarchaeia;o__Parvarchaeales;f__Parvarchaeaceae
2698536785	IMG	k__Archaea_(UID2)	207	145	103	20	124	1	0	0	0	82.44	0.97	0	Y	d__Archaea;p__Nanoarchaeota;c__Nanoarchaeia;o__Parvarchaeales;f__Parvarchaeaceae;g__Parvarchaeum
2698536786	IMG	k__Archaea_(UID2)	207	145	103	24	119	2	0	0	0	79.46	1.46	50	Y	d__Archaea;p__Nanoarchaeota;c__Nanoarchaeia;o__Parvarchaeales;f__Parvarchaeaceae
2698536787	IMG	k__Archaea_(UID2)	207	145	103	24	119	2	0	0	0	78.56	1.94	0	Y	d__Archaea;p__Nanoarchaeota;c__Nanoarchaeia;o__Parvarchaeales;f__Parvarchaeaceae;g__Parvarchaeum
2698536788	IMG	k__Archaea_(UID2)	207	145	103	23	121	1	0	0	0	80.5	0.97	0	Y	d__Archaea;p__Nanoarchaeota;c__Nanoarchaeia;o__Parvarchaeales;f__Parvarchaeaceae;g__Parvarchaeum
2698536792	IMG	k__Archaea_(UID2)	207	149	107	19	129	1	0	0	0	84.11	0.93	0	Y	d__Archaea;p__Microarchaeota;c__Micrarchaeia;o__Micrarchaeales;f__Micrarchaeaceae;g__UBA581;s__UBA581_sp1
2700988660	IMG	k__Archaea_(UID2)	207	145	103	29	116	0	0	0	0	81.52	0	0	Y	d__Archaea;p__Crenarchaeota;c__Nitrososphaeria;o__Nitrososphaerales;f__Nitrosopumilaceae;g__Nitrosopumilus
2700988666	IMG	k__Archaea_(UID2)	207	145	103	54	91	0	0	0	0	53.56	0	0	Y	d__Archaea;p__Crenarchaeota;c__Nitrososphaeria;o__Nitrososphaerales;f__Nitrosopumilaceae;g__Nitrosopumilus
2700988731	IMG	k__Archaea_(UID2)	207	149	107	9	140	0	0	0	0	91.59	0	0	Y	d__Archaea;p__Crenarchaeota;c__Methanomethylicia;o__Methanomethyliales;f__Methanomethyliaceae;g__Methanosuratus;s__Methanosuratus_petracarbonis
2700988733	IMG	k__Archaea_(UID2)	207	149	107	1	147	1	0	0	0	99.07	0.93	0	Y	d__Archaea;p__Crenarchaeota;c__Methanomethylicia;o__Methanomethyliales;f__Methanomethyliaceae;g__Methanomethylicus;s__Methanomethylicus_oleusabulum
2700988734	IMG	k__Archaea_(UID2)	207	149	107	61	88	0	0	0	0	53.61	0	0	Y	d__Archaea;p__Crenarchaeota;c__Methanomethylicia;o__Methanomethyliales;f__Methanomethyliaceae;g__Methanosuratus;s__Methanosuratus_petracarbonis
2700988736	IMG	k__Archaea_(UID2)	207	149	107	1	147	1	0	0	0	99.07	0.93	0	Y	d__Archaea;p__Crenarchaeota;c__Methanomethylicia;o__Methanomethyliales;f__Methanomethyliaceae;g__Methanomethylicus;s__Methanomethylicus_mesodigestum
2703719067	IMG	p__Euryarchaeota_(UID49)	95	228	153	2	226	0	0	0	0	99.51	0	0	Y	d__Archaea;p__Halobacterota;c__Methanosarcinia;o__Methanosarcinales;f__Methanosarcinaceae;g__Methanohalophilus;s__GCA_001726015.1
2703719298	IMG	p__Euryarchaeota_(UID49)	95	228	153	2	226	0	0	0	0	99.51	0	0	Y	d__Archaea;p__Halobacterota;c__Methanosarcinia;o__Methanosarcinales;f__Methanosarcinaceae;g__Methanohalophilus;s__GCA_001726015.1
2706794804	IMG	k__Archaea_(UID2)	207	145	103	37	108	0	0	0	0	76.05	0	0	Y	d__Archaea;p__Crenarchaeota;c__Nitrososphaeria;o__Nitrososphaerales;f__Nitrosopumilaceae;g__Nitrosopelagicus;s__GCA_000402075.1
2706794822	IMG	k__Archaea_(UID2)	207	145	103	16	129	0	0	0	0	88.75	0	0	Y	d__Archaea;p__Crenarchaeota;c__Nitrososphaeria;o__Nitrososphaerales;f__Nitrosopumilaceae;g__Nitrosopelagicus
2706794840	IMG	k__Archaea_(UID2)	207	145	103	61	84	0	0	0	0	64.4	0	0	Y	d__Archaea;p__Crenarchaeota;c__Nitrososphaeria;o__Nitrososphaerales;f__Nitrosopumilaceae;g__Nitrosopelagicus
2706794887	IMG	p__Euryarchaeota_(UID49)	95	228	153	2	223	3	0	0	0	99.51	1.96	0	Y	d__Archaea;p__Halobacterota;c__Methanosarcinia;o__Methanosarcinales;f__Methanosarcinaceae;g__Methanohalophilus;s__Methanohalophilus_portucalensis
2706794892	IMG	k__Archaea_(UID2)	207	145	103	47	98	0	0	0	0	73.71	0	0	Y	d__Archaea;p__Crenarchaeota;c__Nitrososphaeria;o__Nitrososphaerales;f__Nitrosopumilaceae;g__Nitrosopelagicus
2708742543	IMG	k__Archaea_(UID2)	207	149	107	54	95	0	0	0	0	62.44	0	0	Y	d__Archaea;p__Nanoarchaeota;c__UBA10117;o__Pacearchaeales
2708742544	IMG	k__Archaea_(UID2)	207	149	107	41	108	0	0	0	0	67.52	0	0	Y	d__Archaea;p__Nanoarchaeota;c__UBA10117;o__Pacearchaeales;f__GW2011-AR1;g__RBG-13-33-26;s__RBG-13-33-26_sp1
2708742546	IMG	p__Euryarchaeota_(UID3)	148	188	125	35	152	1	0	0	0	83.8	0.8	0	Y	d__Archaea;p__Thermoplasmatota;c__Thermoplasmata;o__UBA10834;f__UBA10834;g__COMBO-56-21;s__GCA_001800675.1
2708742547	IMG	p__Euryarchaeota_(UID3)	148	188	125	82	98	8	0	0	0	55.47	3.38	0	Y	d__Archaea;p__Thermoplasmatota;c__E2;o__DHVEG-1;f__DHVEG-1
2708742548	IMG	k__Archaea_(UID2)	207	145	103	23	118	4	0	0	0	80.58	2.91	0	Y	d__Archaea;p__Crenarchaeota;c__Bathyarchaeia;o__TCS64;f__TCS64;g__UBA8941;s__GCA_001774245.1
2708742549	IMG	k__Archaea_(UID2)	207	145	103	15	114	16	0	0	0	88.35	11.17	0	Y	d__Archaea;p__Crenarchaeota;c__Bathyarchaeia;o__B26-1;f__UBA233
2708742550	IMG	k__Archaea_(UID2)	207	149	107	34	112	3	0	0	0	81.31	2.8	0	Y	d__Archaea;p__Crenarchaeota;c__Bathyarchaeia;o__SMTZ-80;f__RBG-13-38-9;g__RBG-13-38-9;s__GCA_001775955.1
2708742551	IMG	k__Archaea_(UID2)	207	145	103	40	105	0	0	0	0	76.13	0	0	Y	d__Archaea;p__Crenarchaeota;c__Bathyarchaeia;o__TCS64;f__TCS64;g__RBG-16-57-9;s__RBG-16-57-9_sp1
2708742552	IMG	k__Archaea_(UID2)	207	145	103	44	101	0	0	0	0	71.25	0	0	Y	d__Archaea;p__Crenarchaeota;c__Nitrososphaeria;o__Nitrososphaerales
2708742553	IMG	k__Archaea_(UID2)	207	149	107	49	99	1	0	0	0	61.14	0.93	0	Y	d__Archaea;p__Nanoarchaeota;c__UBA10117;o__Pacearchaeales;f__GW2011-AR1
2708742554	IMG	k__Archaea_(UID2)	207	149	107	29	120	0	0	0	0	74.92	0	0	Y	d__Archaea;p__Nanoarchaeota;c__Aenigmarchaeia;o__CG1-02-38-14;f__CG1-02-38-14;g__RBG-16-49-10;s__GCA_001784635.1
2708742556	IMG	p__Euryarchaeota_(UID3)	148	188	125	69	110	9	0	0	0	58.56	6	11.11	Y	d__Archaea;p__Thermoplasmatota;c__Thermoplasmata;o__RBG-16-68-12;f__RBG-16-68-12
2708742557	IMG	p__Euryarchaeota_(UID3)	148	188	125	31	156	1	0	0	0	77.47	0.4	0	Y	d__Archaea;p__Thermoplasmatota;c__Thermoplasmata;o__RBG-16-68-12;f__RBG-16-68-12;g__COMBO-69-17;s__GCA_001800745.1
2708742558	IMG	p__Euryarchaeota_(UID3)	148	188	125	43	143	2	0	0	0	74.45	1.6	0	Y	d__Archaea;p__Thermoplasmatota;c__Thermoplasmata;o__UBA10834;f__UBA10834;g__RBG-16-62-10;s__GCA_001800735.1
2708742559	IMG	p__Euryarchaeota_(UID3)	148	188	125	46	134	8	0	0	0	71.07	5.6	0	Y	d__Archaea;p__Thermoplasmatota;c__Thermoplasmata;o__RBG-16-68-12;f__RBG-16-68-12
2708742561	IMG	k__Archaea_(UID2)	207	149	107	21	120	8	0	0	0	84.11	1.44	50	Y	d__Archaea;p__Crenarchaeota;c__Bathyarchaeia;o__RBG-16-48-13;f__RBG-16-48-13;g__RBG-16-48-13;s__GCA_001775995.1
2708742562	IMG	k__Archaea_(UID2)	207	145	103	42	100	3	0	0	0	72.26	1.94	0	Y	d__Archaea;p__Crenarchaeota;c__Bathyarchaeia;o__SMTZ-80;f__RBG-16-50-20;g__RBG-16-50-20;s__GCA_001768965.1
2708742563	IMG	p__Euryarchaeota_(UID3)	148	188	125	5	162	21	0	0	0	96.67	6.34	38.1	Y	d__Archaea;p__Thermoplasmatota;c__Thermoplasmata;o__RBG-16-68-12;f__RBG-16-68-12;g__COMBO-69-17;s__GCA_001800825.1
2708742564	IMG	p__Euryarchaeota_(UID3)	148	188	125	13	174	1	0	0	0	92.8	0.8	0	Y	d__Archaea;p__Thermoplasmatota;c__Thermoplasmata;o__UBA10834;f__UBA10834;g__COMBO-56-21;s__GCA_001800815.1
2711768646	IMG	p__Euryarchaeota_(UID4)	45	299	202	0	299	0	0	0	0	100	0	0	Y	d__Archaea;p__Euryarchaeota;c__Thermococci;o__Thermococcales;f__Thermococcaceae;g__Pyrococcus;s__Pyrococcus_chitonophagus
2713897305	IMG	k__Archaea_(UID2)	207	145	103	64	73	8	0	0	0	54.85	4.37	100	Y	d__Archaea;p__Crenarchaeota;c__Nitrososphaeria;o__Nitrososphaerales;f__UBA57;g__UBA57
2718217640	IMG	f__Halobacteriaceae_(UID85)	51	395	250	2	392	1	0	0	0	99.53	0.4	0	Y	d__Archaea;p__Halobacterota;c__Halobacteria;o__Halobacteriales;f__Haloferacaceae;g__B1-Br10-E2g2;s__GCF_002156705.1
2718217641	IMG	k__Archaea_(UID2)	207	145	103	4	141	0	0	0	0	97.57	0	0	Y	d__Archaea;p__Crenarchaeota;c__Nitrososphaeria;o__Caldiarchaeales;f__Caldiarchaeaceae;g__Caldiarchaeum
2718217642	IMG	k__Archaea_(UID2)	207	145	103	2	143	0	0	0	0	98.06	0	0	Y	d__Archaea;p__Crenarchaeota;c__Nitrososphaeria;o__Caldiarchaeales;f__JGI-OTU-1
2718217643	IMG	k__Archaea_(UID2)	207	145	103	1	144	0	0	0	0	99.03	0	0	Y	d__Archaea;p__Crenarchaeota;c__Nitrososphaeria;o__Caldiarchaeales;f__JGI-0000106-J15;g__JGI-0000106-J15
2718217644	IMG	k__Archaea_(UID2)	207	145	103	3	142	0	0	0	0	97.09	0	0	Y	d__Archaea;p__Crenarchaeota;c__Nitrososphaeria;o__Caldiarchaeales;f__JGI-OTU-1;g__JGI-OTU-1
2718217645	IMG	k__Archaea_(UID2)	207	145	103	3	142	0	0	0	0	97.09	0	0	Y	d__Archaea;p__Crenarchaeota;c__Nitrososphaeria;o__Caldiarchaeales;f__JGI-0000106-J15
2718217646	IMG	k__Archaea_(UID2)	207	145	103	2	143	0	0	0	0	98.06	0	0	Y	d__Archaea;p__Crenarchaeota;c__Nitrososphaeria;o__Caldiarchaeales;f__JGI-0000106-J15
2718217664	IMG	c__Thermoprotei_(UID148)	41	245	158	3	242	0	0	0	0	98.1	0	0	Y	d__Archaea;p__Crenarchaeota;c__Thermoprotei;o__Desulfurococcales;f__Ignisphaeraceae;g__Ignisphaera
2718217665	IMG	c__Thermoprotei_(UID148)	41	245	158	27	218	0	0	0	0	85.86	0	0	Y	d__Archaea;p__Crenarchaeota;c__Thermoprotei;o__Desulfurococcales;f__Desulfurococcaceae;g__UBA150
2718217666	IMG	c__Thermoprotei_(UID148)	41	245	158	8	235	2	0	0	0	95.57	1.27	0	Y	d__Archaea;p__Crenarchaeota;c__Thermoprotei;o__Desulfurococcales;f__Ignisphaeraceae
2718217669	IMG	k__Archaea_(UID2)	207	149	107	14	134	1	0	0	0	88.32	0.93	0	Y	d__Archaea;p__Crenarchaeota;c__Bathyarchaeia;o__B26-1;f__B26-1
2718217670	IMG	k__Archaea_(UID2)	207	149	107	1	142	6	0	0	0	99.07	4.21	0	Y	d__Archaea;p__Crenarchaeota;c__Bathyarchaeia;o__B26-1
2718217671	IMG	k__Archaea_(UID2)	207	149	107	7	141	1	0	0	0	93.93	0.93	0	Y	d__Archaea;p__Crenarchaeota;c__Bathyarchaeia;o__B24
2718217672	IMG	k__Archaea_(UID2)	207	149	107	6	140	3	0	0	0	95.79	2.8	0	Y	d__Archaea;p__Crenarchaeota;c__Bathyarchaeia;o__B26-1
2718217673	IMG	k__Archaea_(UID2)	207	149	107	2	141	6	0	0	0	98.13	4.67	0	Y	d__Archaea;p__Crenarchaeota;c__Bathyarchaeia;o__B26-1;f__B26-1
2718217674	IMG	k__Archaea_(UID2)	207	149	107	7	140	2	0	0	0	93.46	1.87	0	Y	d__Archaea;p__Crenarchaeota;c__Bathyarchaeia;o__B26-1;f__B26-1
2718217684	IMG	k__Archaea_(UID2)	207	145	103	9	135	1	0	0	0	92.23	0.97	0	Y	d__Archaea;p__Crenarchaeota;c__Nitrososphaeria
2718217700	IMG	f__Halobacteriaceae_(UID84)	60	359	235	10	346	3	0	0	0	96.09	1.06	0	Y	d__Archaea;p__Halobacterota;c__Halobacteria;o__Halobacteriales;f__Halobacteriaceae;g__Halodesulfurarchaeum;s__Halodesulfurarchaeum_formicicum
2718217704	IMG	f__Halobacteriaceae_(UID84)	60	359	235	10	347	2	0	0	0	96.09	0.64	0	Y	d__Archaea;p__Halobacterota;c__Halobacteria;o__Halobacteriales;f__Halobacteriaceae;g__Halodesulfurarchaeum;s__Halodesulfurarchaeum_formicicum
2721755427	IMG	c__Thermoprotei_(UID148)	41	245	158	0	245	0	0	0	0	100	0	0	Y	d__Archaea;p__Crenarchaeota;c__Thermoprotei;o__Desulfurococcales;f__Desulfurococcaceae;g__Desulfurococcus
2721755428	IMG	k__Archaea_(UID146)	59	174	136	4	170	0	0	0	0	99.1	0	0	Y	d__Archaea;p__Crenarchaeota;c__Thermoprotei;o__Thermoproteales;f__Thermoproteaceae;g__Pyrobaculum;s__Pyrobaculum_arsenaticum
2721755431	IMG	c__Thermoprotei_(UID148)	41	245	158	9	236	0	0	0	0	96.2	0	0	Y	d__Archaea;p__Crenarchaeota;c__Thermoprotei;o__Desulfurococcales;f__Desulfurococcaceae;g__Thermosphaera
2721755432	IMG	c__Thermoprotei_(UID148)	41	245	158	2	242	1	0	0	0	99.05	0.63	0	Y	d__Archaea;p__Crenarchaeota;c__Thermoprotei;o__Desulfurococcales;f__Acidilobaceae
2721755433	IMG	k__Archaea_(UID146)	59	174	136	4	170	0	0	0	0	97.06	0	0	Y	d__Archaea;p__Crenarchaeota;c__Thermoprotei;o__Thermofilales
2721755434	IMG	c__Thermoprotei_(UID148)	41	245	158	9	236	0	0	0	0	95.57	0	0	Y	d__Archaea;p__Crenarchaeota;c__Thermoprotei;o__Desulfurococcales;f__Ignisphaeraceae;g__Ignisphaera
2721755435	IMG	c__Thermoprotei_(UID148)	41	245	158	10	234	1	0	0	0	94.41	0.03	0	Y	d__Archaea;p__Crenarchaeota;c__Thermoprotei;o__Desulfurococcales
2721755436	IMG	c__Thermoprotei_(UID148)	41	245	158	48	196	1	0	0	0	75.32	0.03	0	Y	d__Archaea;p__Crenarchaeota;c__Thermoprotei;o__Desulfurococcales;f__Ignisphaeraceae;g__Ignisphaera
2721755437	IMG	k__Archaea_(UID2)	207	149	107	1	145	3	0	0	0	99.53	2.8	0	Y	d__Archaea;p__Crenarchaeota;c__Methanomethylicia
2721755438	IMG	k__Archaea_(UID146)	59	174	136	4	167	3	0	0	0	97.55	2.21	0	Y	d__Archaea;p__Crenarchaeota;c__Thermoprotei
2721755439	IMG	c__Thermoprotei_(UID148)	41	245	158	9	234	2	0	0	0	94.3	0.63	0	Y	d__Archaea;p__Crenarchaeota;c__Thermoprotei;o__undefined
2721755440	IMG	c__Thermoprotei_(UID148)	41	245	158	17	227	1	0	0	0	92.81	0.03	0	Y	d__Archaea;p__Crenarchaeota;c__Thermoprotei;o__Desulfurococcales;f__Ignisphaeraceae
2721755441	IMG	c__Thermoprotei_(UID147)	54	217	168	1	216	0	0	0	0	99.8	0	0	Y	d__Archaea;p__Crenarchaeota;c__Thermoprotei;o__Sulfolobales;f__Sulfolobaceae;g__Sulfolobus_A
2721755442	IMG	c__Thermoprotei_(UID148)	41	245	158	2	242	1	0	0	0	98.73	0.63	0	Y	d__Archaea;p__Crenarchaeota;c__Thermoprotei;o__Desulfurococcales;f__Ignisphaeraceae
2721755443	IMG	c__Thermoprotei_(UID147)	54	217	168	2	213	2	0	0	0	99.21	1.19	0	Y	d__Archaea;p__Crenarchaeota;c__Thermoprotei;o__Sulfolobales;f__Sulfolobaceae
2721755844	IMG	k__Archaea_(UID2)	207	145	103	7	137	1	0	0	0	93.69	0.97	0	Y	d__Archaea;p__Crenarchaeota;c__Nitrososphaeria;o__UBA164
2721755854	IMG	p__Euryarchaeota_(UID3)	148	188	125	82	106	0	0	0	0	57.11	0	0	Y	d__Archaea;p__Thermoplasmatota;c__MGII;o__MGII;f__MGIIA;g__UBA557;s__GCA_001629235.1
2721755890	IMG	p__Euryarchaeota_(UID49)	95	228	153	1	225	2	0	0	0	99.35	1.31	0	Y	d__Archaea;p__Halobacterota;c__Archaeoglobi;o__Archaeoglobales;f__Archaeoglobaceae
2721755891	IMG	k__Archaea_(UID2)	207	149	107	21	128	0	0	0	0	80.84	0	0	Y	d__Archaea;p__Nanoarchaeota;c__Nanoarchaeia
2721755893	IMG	k__Archaea_(UID2)	207	149	107	21	128	0	0	0	0	81.78	0	0	Y	d__Archaea;p__Nanoarchaeota;c__Aenigmarchaeia;o__CG1-02-38-14
2721755894	IMG	k__Archaea_(UID2)	207	149	107	30	119	0	0	0	0	74.3	0	0	Y	d__Archaea;p__Nanoarchaeota;c__Aenigmarchaeia;o__CG1-02-38-14
2721755895	IMG	k__Archaea_(UID2)	207	149	107	27	122	0	0	0	0	76.95	0	0	Y	d__Archaea;p__Nanoarchaeota;c__Aenigmarchaeia
2721755896	IMG	k__Archaea_(UID2)	207	145	103	15	129	1	0	0	0	86.89	0.97	0	Y	d__Archaea;p__Crenarchaeota;c__Korarchaeia
2721755897	IMG	k__Archaea_(UID2)	207	145	103	10	135	0	0	0	0	92.23	0	0	Y	d__Archaea;p__Crenarchaeota;c__Nitrososphaeria
2721755898	IMG	k__Archaea_(UID2)	207	149	107	2	144	3	0	0	0	98.13	2.8	0	Y	d__Archaea;p__Asgardarchaeota;c__Lokiarchaeia
2721755899	IMG	k__Archaea_(UID2)	207	149	107	20	129	0	0	0	0	82.71	0	0	Y	d__Archaea;p__Microarchaeota;c__Micrarchaeia
2721755900	IMG	k__Archaea_(UID2)	207	149	107	4	145	0	0	0	0	96.73	0	0	Y	d__Archaea;p__Crenarchaeota;c__Methanomethylicia
2721755901	IMG	k__Archaea_(UID2)	207	149	107	20	128	1	0	0	0	84.74	0.47	0	Y	d__Archaea;p__Crenarchaeota;c__Korarchaeia
2721756112	IMG	p__Euryarchaeota_(UID3)	148	188	125	100	87	1	0	0	0	50.84	0.8	0	Y	d__Archaea;p__Thermoplasmatota;c__MGII;o__MGII;f__MGIIA;g__UBA557
2724679704	IMG	f__Halobacteriaceae_(UID96)	40	417	263	2	414	1	0	0	0	99.87	0.08	0	Y	d__Archaea;p__Halobacterota;c__Halobacteria;o__Halobacteriales;f__Haloferacaceae;g__Halorubrum;s__Halorubrum_ezzemoulense
2724679794	IMG	f__Halobacteriaceae_(UID96)	40	417	263	5	412	0	0	0	0	98.92	0	0	Y	d__Archaea;p__Halobacterota;c__Halobacteria;o__Halobacteriales;f__Haloferacaceae;g__Halorubrum
2724679803	IMG	f__Halobacteriaceae_(UID96)	40	417	263	5	407	5	0	0	0	98.92	0.84	0	Y	d__Archaea;p__Halobacterota;c__Halobacteria;o__Halobacteriales;f__Haloferacaceae;g__Halorubrum
2724679816	IMG	f__Halobacteriaceae_(UID96)	40	417	263	5	410	2	0	0	0	98.68	0.48	0	Y	d__Archaea;p__Halobacterota;c__Halobacteria;o__Halobacteriales;f__Haloferacaceae;g__Haloquadratum
2728369221	IMG	f__Halobacteriaceae_(UID85)	51	395	250	4	389	2	0	0	0	98.73	0.8	0	Y	d__Archaea;p__Halobacterota;c__Halobacteria;o__Halobacteriales;f__Haloferacaceae;g__Salinarchaeum
2728369295	IMG	k__Archaea_(UID2)	207	149	107	33	114	2	0	0	0	77.28	1.25	50	Y	d__Archaea;p__Crenarchaeota;c__Bathyarchaeia;o__B26-1;f__UBA233;g__UBA233;s__GCA_002010925.1
2728369297	IMG	k__Archaea_(UID2)	207	145	103	6	106	33	0	0	0	94.17	17.48	96.97	Y	d__Archaea;p__Crenarchaeota;c__Nitrososphaeria;o__JdFR-13;f__JdFR-13
2728369298	IMG	k__Archaea_(UID2)	207	149	107	65	80	4	0	0	0	52.34	2.88	75	Y	d__Archaea;p__Crenarchaeota;c__Bathyarchaeia;o__B26-1;f__UBA233;g__JdFR-07;s__GCA_002010975.1
2728369299	IMG	k__Archaea_(UID2)	207	149	107	51	91	7	0	0	0	64.49	0.74	14.29	Y	d__Archaea;p__Crenarchaeota;c__Bathyarchaeia;o__B26-1;f__UBA233;g__JdFR-07;s__GCA_002010975.1
2728369305	IMG	p__Euryarchaeota_(UID49)	95	228	153	7	220	1	0	0	0	96.08	0.65	0	Y	d__Archaea;p__Halobacterota;c__Archaeoglobi;o__JdFR-21;f__JdFR-21;g__JdFR-21;s__GCA_002011165.1
2728369306	IMG	p__Euryarchaeota_(UID49)	95	228	153	11	217	0	0	0	0	95.92	0	0	Y	d__Archaea;p__Halobacterota;c__Archaeoglobi;o__Archaeoglobales;f__Archaeoglobaceae;g__JdFR-41;s__GCA_002010285.1
2728369307	IMG	p__Euryarchaeota_(UID49)	95	228	153	0	227	1	0	0	0	100	0.65	0	Y	d__Archaea;p__Halobacterota;c__Archaeoglobi;o__Archaeoglobales;f__Archaeoglobaceae;g__Archaeoglobus;s__GCA_002010295.1
2728369308	IMG	p__Euryarchaeota_(UID49)	95	228	153	8	219	1	0	0	0	94.77	0.65	0	Y	d__Archaea;p__Halobacterota;c__Archaeoglobi;o__Archaeoglobales;f__Archaeoglobaceae;g__JdFR-37;s__GCA_002010215.1
2728369309	IMG	p__Euryarchaeota_(UID49)	95	228	153	13	214	1	0	0	0	91.5	0.65	100	Y	d__Archaea;p__Halobacterota;c__Archaeoglobi;o__Archaeoglobales;f__Archaeoglobaceae;g__Archaeoglobus_A;s__GCA_002494625.1
2728369310	IMG	p__Euryarchaeota_(UID49)	95	228	153	3	225	0	0	0	0	98.69	0	0	Y	d__Archaea;p__Halobacterota;c__Archaeoglobi;o__Archaeoglobales;f__Archaeoglobaceae;g__JdFR-22;s__GCA_002010045.1
2728369311	IMG	k__Archaea_(UID2)	207	145	103	7	137	1	0	0	0	93.2	0.97	0	Y	d__Archaea;p__Crenarchaeota;c__Nitrososphaeria;o__JdFR-13;f__JdFR-13;g__JdFR-13;s__GCA_002011075.1
2728369318	IMG	p__Euryarchaeota_(UID49)	95	228	153	6	222	0	0	0	0	96.73	0	0	Y	d__Archaea;p__Halobacterota;c__Methanosarcinia;o__Methanotrichales_A;f__Methermicoccaceae;g__JdFR-19;s__GCA_002010075.1
2728369319	IMG	p__Euryarchaeota_(UID3)	148	188	125	46	142	0	0	0	0	78.48	0	0	Y	d__Archaea;p__Thermoplasmatota;c__E2;o__DHVEG-1;f__JdFR-43;g__JdFR-43;s__GCA_002011355.1
2728369320	IMG	k__Archaea_(UID2)	207	149	107	2	145	2	0	0	0	98.13	1.87	0	Y	d__Archaea;p__JdFR-18;c__JdFR-18;o__JdFR-18;f__JdFR-18;g__JdFR-18;s__GCA_002011125.1
2728369321	IMG	p__Euryarchaeota_(UID49)	95	228	153	1	226	0	0	1	0	99.84	1.96	0	Y	d__Archaea;p__Halobacterota;c__Archaeoglobi;o__Archaeoglobales;f__JdFR-42;g__JdFR-42;s__GCA_002010305.1
2728369322	IMG	p__Euryarchaeota_(UID3)	148	188	125	87	59	29	12	1	0	53.87	25.15	71.83	Y	d__Archaea;p__JdFR-18;c__JdFR-18;o__JdFR-18
2728369323	IMG	k__Archaea_(UID2)	207	149	107	0	148	1	0	0	0	100	0.93	0	Y	d__Archaea;p__Crenarchaeota;c__Bathyarchaeia;o__B25;f__B25;g__JdFR-11;s__GCA_002011035.1
2728369326	IMG	p__Euryarchaeota_(UID49)	95	228	153	0	214	14	0	0	0	100	8.17	7.14	Y	d__Archaea;p__Halobacterota;c__Archaeoglobi;o__Archaeoglobales;f__Archaeoglobaceae;g__JdFR-24;s__GCA_002011215.1
2728369327	IMG	p__Euryarchaeota_(UID49)	95	228	153	8	214	6	0	0	0	94.77	3.27	0	Y	d__Archaea;p__Halobacterota;c__Archaeoglobi;o__Archaeoglobales;f__Archaeoglobaceae;g__Archaeoglobus_A;s__GCA_002011235.1
2728369328	IMG	p__Euryarchaeota_(UID3)	148	187	124	13	172	2	0	0	0	92.42	1.61	100	Y	d__Archaea;p__Thermoplasmatota;c__Thermoplasmata;o__Acidiprofundales;f__JdFR-45;g__JdFR-45;s__GCA_002011395.1
2728369330	IMG	p__Euryarchaeota_(UID49)	95	228	153	1	227	0	0	0	0	99.35	0	0	Y	d__Archaea;p__Halobacterota;c__Archaeoglobi;o__Archaeoglobales;f__Archaeoglobaceae;g__Archaeoglobus_A;s__GCA_002010195.1
2728369334	IMG	p__Euryarchaeota_(UID4)	45	299	202	0	296	3	0	0	0	100	1.24	0	Y	d__Archaea;p__Euryarchaeota;c__Thermococci;o__Thermococcales;f__Thermococcaceae;g__Thermococcus_B;s__GCA_002009975.1
2728369490	IMG	c__Thermoprotei_(UID148)	41	245	158	9	236	0	0	0	0	94.3	0	0	Y	d__Archaea;p__Crenarchaeota;c__Thermoprotei;o__Desulfurococcales;f__Ignisphaeraceae
2728369528	IMG	k__Archaea_(UID2)	207	148	106	8	116	22	2	0	0	92.45	7.15	25	Y	d__Archaea;p__Thermoplasmatota;c__Thermoplasmata;o__Thermoplasmatales;f__Thermoplasmataceae;g__UBA574;s__UBA574_sp1
2728369529	IMG	p__Euryarchaeota_(UID3)	148	187	124	23	158	6	0	0	0	92.92	4.03	66.67	Y	d__Archaea;p__Thermoplasmatota;c__Thermoplasmata;o__Thermoplasmatales;f__Thermoplasmataceae;g__GCA-000496135;s__GCA_000496135.1
2728369530	IMG	p__Euryarchaeota_(UID3)	148	187	124	5	181	1	0	0	0	97.13	0.81	0	Y	d__Archaea;p__Thermoplasmatota;c__Thermoplasmata;o__Thermoplasmatales;f__GCA-001856825;g__GCA-001856825;s__GCA_001856825.1
2728369534	IMG	c__Thermoprotei_(UID147)	54	217	168	0	216	1	0	0	0	100	0.6	0	Y	d__Archaea;p__Crenarchaeota;c__Thermoprotei;o__Sulfolobales;f__Sulfolobaceae;g__Sulfolobus_A;s__GCF_001719125.1
2728369535	IMG	f__Halobacteriaceae_(UID96)	40	417	263	3	414	0	0	0	0	99.44	0	0	Y	d__Archaea;p__Halobacterota;c__Halobacteria;o__Halobacteriales;f__Haloferacaceae;g__Haloferax;s__Haloferax_gibbonsii
2728369538	IMG	f__Halobacteriaceae_(UID84)	60	359	235	10	331	16	2	0	0	98.05	6.75	86.36	Y	d__Archaea;p__Halobacterota;c__Halobacteria;o__Halobacteriales;f__Haloadaptaceae;g__Haladaptatus;s__GCF_001723155.1
2728369539	IMG	p__Euryarchaeota_(UID3)	148	188	125	0	188	0	0	0	0	100	0	0	Y	d__Archaea;p__Euryarchaeota;c__Methanobacteria;o__Methanobacteriales;f__Methanobacteriaceae;g__Methanobacterium_C;s__Methanobacterium_C_congolense
2728369540	IMG	p__Euryarchaeota_(UID3)	148	188	125	1	187	0	0	0	0	99.73	0	0	Y	d__Archaea;p__Euryarchaeota;c__Methanobacteria;o__Methanobacteriales;f__Methanothermobacteraceae;g__Methanothermobacter;s__Methanothermobacter_wolfeii
2728369541	IMG	c__Thermoprotei_(UID147)	54	217	168	0	217	0	0	0	0	100	0	0	Y	d__Archaea;p__Crenarchaeota;c__Thermoprotei;o__Sulfolobales;f__Sulfolobaceae;g__Sulfolobus_A;s__Sulfolobus_A_solfataricus
2728369542	IMG	c__Thermoprotei_(UID148)	41	245	158	3	241	1	0	0	0	98.1	0.63	0	Y	d__Archaea;p__Crenarchaeota;c__Thermoprotei;o__Desulfurococcales;f__Pyrodictiaceae;g__Pyrodictium;s__Pyrodictium_occultum
2728369544	IMG	p__Euryarchaeota_(UID54)	90	234	153	94	127	12	1	0	0	59.02	3.53	13.33	Y	d__Archaea;p__Halobacterota;c__Methanomicrobia;o__Methanomicrobiales;f__Methanospirillaceae;g__Methanospirillum;s__Methanospirillum_hungatei
2728369545	IMG	p__Euryarchaeota_(UID54)	90	234	153	84	137	13	0	0	0	62.8	5.01	0	Y	d__Archaea;p__Halobacterota;c__Methanomicrobia;o__Methanomicrobiales;f__Methanocorpusculaceae;g__Methanocorpusculum
2728369547	IMG	p__Euryarchaeota_(UID49)	95	228	153	77	139	11	1	0	0	62.29	6.31	14.29	Y	d__Archaea;p__Halobacterota;c__Methanosarcinia;o__Methanotrichales;f__Methanotrichaceae
2728369548	IMG	p__Euryarchaeota_(UID49)	95	227	152	2	223	2	0	0	0	99.34	1.32	50	Y	d__Archaea;p__Halobacterota;c__Methanosarcinia;o__Methanotrichales;f__Methanotrichaceae;g__Methanothrix_A;s__Methanothrix_A_harundinacea_A
2728369549	IMG	p__Euryarchaeota_(UID49)	95	227	152	1	226	0	0	0	0	99.34	0	0	Y	d__Archaea;p__Halobacterota;c__Methanosarcinia;o__Methanotrichales;f__Methanotrichaceae;g__Methanothrix_A;s__GCA_001602645.1
2728369726	IMG	k__Archaea_(UID2)	207	149	107	6	142	1	0	0	0	94.39	0.93	0	Y	d__Archaea;p__Crenarchaeota;c__Bathyarchaeia;o__B26-1;f__UBA233
2728369738	IMG	k__Archaea_(UID146)	59	174	136	1	173	0	0	0	0	99.26	0	0	Y	d__Archaea;p__Crenarchaeota;c__Thermoprotei;o__Thermoproteales;f__Thermoproteaceae
2731639189	IMG	k__Archaea_(UID2)	207	145	103	64	81	0	0	0	0	54.37	0	0	Y	d__Archaea;p__Crenarchaeota;c__Nitrososphaeria;o__Nitrososphaerales;f__Nitrosopumilaceae;g__Nitrosopelagicus
2731639190	IMG	k__Archaea_(UID2)	207	145	103	44	101	0	0	0	0	69.31	0	0	Y	d__Archaea;p__Crenarchaeota;c__Nitrososphaeria;o__Nitrososphaerales;f__Nitrosopumilaceae;g__Nitrosopumilus
2731639191	IMG	k__Archaea_(UID2)	207	145	103	72	73	0	0	0	0	55.58	0	0	Y	d__Archaea;p__Crenarchaeota;c__Nitrososphaeria;o__Nitrososphaerales;f__Nitrosopumilaceae;g__Nitrosopelagicus
2731639212	IMG	k__Archaea_(UID2)	207	145	103	52	93	0	0	0	0	62.62	0	0	Y	d__Archaea;p__Crenarchaeota;c__Nitrososphaeria;o__Nitrososphaerales;f__Nitrosopumilaceae;g__Nitrosopumilus
2731639213	IMG	k__Archaea_(UID2)	207	145	103	41	104	0	0	0	0	74.81	0	0	Y	d__Archaea;p__Crenarchaeota;c__Nitrososphaeria;o__Nitrososphaerales;f__Nitrosopumilaceae;g__Nitrosopumilus
2731639214	IMG	k__Archaea_(UID2)	207	145	103	67	78	0	0	0	0	54.21	0	0	Y	d__Archaea;p__Crenarchaeota;c__Nitrososphaeria;o__Nitrososphaerales;f__Nitrosopumilaceae;g__Nitrosopumilus
2731639215	IMG	k__Archaea_(UID2)	207	145	103	46	99	0	0	0	0	69.36	0	0	Y	d__Archaea;p__Crenarchaeota;c__Nitrososphaeria;o__Nitrososphaerales;f__Nitrosopumilaceae;g__Nitrosopumilus
2734482124	IMG	k__Archaea_(UID2)	207	149	107	58	90	1	0	0	0	54.67	0.93	0	Y	d__Archaea;p__Nanoarchaeota;c__Nanoarchaeia;o__Nanoarchaeales;f__Nanopusillaceae;g__Nanopusillus
2734482131	IMG	k__Archaea_(UID2)	207	149	107	56	85	8	0	0	0	65.03	6.54	100	Y	d__Archaea;p__Nanoarchaeota;c__Nanoarchaeia;o__Nanoarchaeales;f__Nanopusillaceae;g__Nanopusillus
2734482324	IMG	k__Archaea_(UID2)	207	149	107	65	83	1	0	0	0	49.69	0.93	100	Y	d__Archaea;p__Microarchaeota;c__Micrarchaeia;o__UBA10214
2739367758	IMG	k__Archaea_(UID146)	59	174	136	3	169	2	0	0	0	97.79	0.74	0	Y	d__Archaea;p__Crenarchaeota;c__Thermoprotei;o__Thermofilales
2739367765	IMG	k__Archaea_(UID2)	207	145	103	27	118	0	0	0	0	77.43	0	0	Y	d__Archaea;p__Nanoarchaeota;c__Nanoarchaeia;o__Parvarchaeales;f__Parvarchaeaceae;g__Parvarchaeum
2740891885	IMG	k__Archaea_(UID2)	207	145	103	16	129	0	0	0	0	87.14	0	0	Y	d__Archaea;p__Crenarchaeota;c__Nitrososphaeria;o__Nitrososphaerales;f__Nitrosopumilaceae;g__Nitrosopelagicus;s__GCA_000402075.1
2740891896	IMG	k__Archaea_(UID2)	207	145	103	82	62	0	1	0	0	50.97	1.94	0	Y	d__Archaea;p__Crenarchaeota;c__Nitrososphaeria;o__Nitrososphaerales;f__Nitrosopumilaceae;g__Nitrosopelagicus
2740891959	IMG	k__Archaea_(UID2)	207	145	103	68	77	0	0	0	0	50.73	0	0	Y	d__Archaea;p__Crenarchaeota;c__Nitrososphaeria;o__Nitrososphaerales;f__Nitrosopumilaceae;g__Nitrosopelagicus
2740891965	IMG	p__Euryarchaeota_(UID3)	148	188	125	95	93	0	0	0	0	50.53	0	0	Y	d__Archaea;p__Thermoplasmatota;c__MGII;o__MGII;f__MGIIA;g__UBA252
2740891977	IMG	k__Archaea_(UID2)	207	149	107	19	123	7	0	0	0	87.69	5.14	0	Y	d__Archaea;p__Asgardarchaeota;c__Lokiarchaeia;o__SMTZ1-83;f__SMTZ1-83;g__SMTZ1-45;s__GCA_001563335.1
2740891979	IMG	p__Euryarchaeota_(UID3)	148	188	125	40	147	1	0	0	0	72.24	0.8	100	Y	d__Archaea;p__Thermoplasmatota;c__Thermoplasmata;o__SG8-5;f__SG8-5;g__SG8-5;s__GCA_001595885.1
2740891980	IMG	k__Archaea_(UID2)	207	149	107	32	112	5	0	0	0	76.88	3.12	20	Y	d__Archaea;p__Altiarchaeota;c__Altiarchaeia;o__IMC4;f__WOR-SM1-SCG;g__WOR-SM1-SCG;s__GCA_001723855.1
2740891981	IMG	k__Archaea_(UID2)	207	149	107	13	129	7	0	0	0	90.19	6.54	14.29	Y	d__Archaea;p__Asgardarchaeota;c__Lokiarchaeia;o__SMTZ1-83;f__SMTZ1-83;g__SMTZ1-83;s__GCA_001563325.1
2740891982	IMG	p__Euryarchaeota_(UID4)	45	299	202	68	198	28	5	0	0	73.89	13.33	0	Y	d__Archaea;p__Euryarchaeota;c__Thermococci;o__Methanofastidiosales
2740891983	IMG	k__Archaea_(UID2)	207	149	107	20	129	0	0	0	0	82.24	0	0	Y	d__Archaea;p__Nanoarchaeota;c__UBA10117;o__SM23-78;f__SM23-78;g__SM23-78;s__GCA_001595785.1
2740891984	IMG	p__Euryarchaeota_(UID4)	45	299	202	46	228	20	2	3	0	82.93	10.03	0	Y	d__Archaea;p__Euryarchaeota;c__Thermococci;o__Methanofastidiosales
2740891985	IMG	k__Archaea_(UID2)	207	149	107	36	110	3	0	0	0	80.45	2.34	0	Y	d__Archaea;p__Asgardarchaeota;c__Lokiarchaeia;o__Lokiarchaeales;f__CR-4;g__CR-4;s__GCA_001940655.1
2740891986	IMG	k__Archaea_(UID2)	207	149	107	5	142	2	0	0	0	96.26	1.4	0	Y	d__Archaea;p__Asgardarchaeota;c__Lokiarchaeia;o__Odinarchaeales;f__LCB-4;g__LCB-4;s__GCA_001940665.1
2740891987	IMG	p__Euryarchaeota_(UID3)	148	188	125	47	119	18	2	2	0	73.48	16.86	11.11	Y	d__Archaea;p__Thermoplasmatota;c__E2;o__DHVEG-1;f__DHVEG-1;g__SG8-52-3
2740891988	IMG	p__Euryarchaeota_(UID3)	148	188	125	66	119	3	0	0	0	61.21	2.4	0	Y	d__Archaea;p__Thermoplasmatota;c__E2;o__DHVEG-1;f__DHVEG-1;g__SG8-52-3
2740891989	IMG	p__Euryarchaeota_(UID3)	148	188	125	23	162	3	0	0	0	85.2	2.4	0	Y	d__Archaea;p__Thermoplasmatota;c__E2;o__DHVEG-1;f__DHVEG-1;g__SG8-52-3;s__GCA_001595915.1
2740891990	IMG	k__Archaea_(UID2)	207	149	107	26	119	4	0	0	0	79.37	2.34	0	Y	d__Archaea;p__Asgardarchaeota;c__Heimdallarchaeia;o__UBA460;f__UBA460;g__UBA460;s__GCA_001940755.1
2740891991	IMG	k__Archaea_(UID2)	207	149	107	35	109	5	0	0	0	72.43	4.21	40	Y	d__Archaea;p__Asgardarchaeota;c__Heimdallarchaeia;o__LC-2;f__LC-2;g__LC-2;s__GCA_001940725.1
2740891992	IMG	p__Euryarchaeota_(UID3)	148	188	125	34	143	9	2	0	0	77.2	7.6	6.67	Y	d__Archaea;p__Thermoplasmatota;c__E2;o__DHVEG-1;f__DHVEG-1;g__SG8-52-3
2740891993	IMG	k__Archaea_(UID2)	207	149	107	10	133	5	1	0	0	91.59	5.61	12.5	Y	d__Archaea;p__Asgardarchaeota;c__Heimdallarchaeia;o__LC-3;f__LC-3;g__LC-3;s__GCA_001940645.1
2740891994	IMG	p__Euryarchaeota_(UID3)	148	188	125	11	173	4	0	0	0	94.74	2.4	0	Y	d__Archaea;p__Thermoplasmatota;c__E2;o__DHVEG-1;f__DHVEG-1;g__SM1-50;s__GCA_001595945.1
2740891997	IMG	f__Halobacteriaceae_(UID96)	40	417	263	67	349	1	0	0	0	82.15	0.38	0	Y	d__Archaea;p__Halobacterota;c__Halobacteria;o__Halobacteriales;f__Haloferacaceae;g__Natronolimnobius;s__Natronolimnobius_baerhuensis
2740891998	IMG	f__Halobacteriaceae_(UID84)	60	359	235	2	353	4	0	0	0	99.5	1.7	25	Y	d__Archaea;p__Halobacterota;c__Halobacteria;o__Halobacteriales;f__Haloarculaceae;g__Halorientalis;s__GCF_001989615.1
2740891999	IMG	f__Halobacteriaceae_(UID96)	40	417	263	4	412	1	0	0	0	99.11	0.19	0	Y	d__Archaea;p__Halobacterota;c__Halobacteria;o__Halobacteriales;f__Haloferacaceae;g__Natronorubrum;s__Natronorubrum_daqingensis
2740892000	IMG	p__Euryarchaeota_(UID3)	148	186	123	4	182	0	0	0	0	98.47	0	0	Y	d__Archaea;p__Thermoplasmatota;c__Thermoplasmata;o__Thermoplasmatales;f__Thermoplasmataceae;g__Ferroplasma;s__Ferroplasma_acidarmanus
2740892001	IMG	c__Thermoprotei_(UID147)	54	217	168	0	216	1	0	0	0	100	0.6	0	Y	d__Archaea;p__Crenarchaeota;c__Thermoprotei;o__Sulfolobales;f__Sulfolobaceae;g__Acidianus;s__Acidianus_manzaensis
2740892551	IMG	p__Euryarchaeota_(UID49)	95	228	153	4	220	4	0	0	0	98.37	2.61	0	Y	d__Archaea;p__Halobacterota;c__Methanosarcinia;o__Methanosarcinales;f__Methanosarcinaceae
2740892562	IMG	k__Archaea_(UID2)	207	145	103	58	87	0	0	0	0	66.5	0	0	Y	d__Archaea;p__Crenarchaeota;c__Nitrososphaeria;o__Nitrososphaerales;f__Nitrosopumilaceae;g__Nitrosopelagicus
2747842418	IMG	k__Archaea_(UID2)	207	149	107	32	117	0	0	0	0	73.13	0	0	Y	d__Archaea;p__Nanoarchaeota;c__Nanoarchaeia;o__Parvarchaeales;f__Parvarchaeaceae;g__Parvarchaeum
2756170115	IMG	f__Halobacteriaceae_(UID96)	40	417	263	74	322	19	2	0	0	82.03	4.16	36	Y	d__Archaea;p__Halobacterota;c__Halobacteria;o__Halobacteriales;f__Haloferacaceae;g__Natrinema;s__Natrinema_hispanica
2756170388	IMG	p__Euryarchaeota_(UID49)	95	228	153	9	218	1	0	0	0	94.12	0.65	0	Y	d__Archaea;p__Halobacterota;c__Methanosarcinia;o__Methanosarcinales;f__Methanosarcinaceae
2757320366	IMG	p__Euryarchaeota_(UID3)	148	188	125	0	184	4	0	0	0	100	0.25	25	Y	d__Archaea;p__Euryarchaeota;c__Methanobacteria;o__Methanobacteriales;f__Methanothermobacteraceae;g__Methanothermobacter;s__Methanothermobacter_thermautotrophicus
2757320680	IMG	k__Archaea_(UID2)	207	149	107	21	128	0	0	0	0	82.4	0	0	Y	d__Archaea;p__Microarchaeota;c__Micrarchaeia;o__Micrarchaeales;f__Micrarchaeaceae;g__Mia14;s__GCF_002214165.1
2757320681	IMG	k__Archaea_(UID2)	207	145	103	2	143	0	0	0	0	98.54	0	0	Y	d__Archaea;p__Crenarchaeota;c__Nitrososphaeria;o__Nitrososphaerales;f__Nitrosopumilaceae;g__Nitrosotalea;s__Nitrosotalea_devanaterra
2757320762	IMG	k__Archaea_(UID2)	207	145	103	0	145	0	0	0	0	100	0	0	Y	d__Archaea;p__Crenarchaeota;c__Nitrososphaeria;o__Nitrososphaerales;f__Nitrosopumilaceae;g__Nitrosopumilus;s__Nitrosopumilus_catalina
2757320857	IMG	p__Euryarchaeota_(UID3)	148	188	125	6	180	2	0	0	0	95.94	1.6	0	Y	d__Archaea;p__Euryarchaeota;c__Methanopyri;o__Methanopyrales;f__Methanopyraceae;g__Methanopyrus;s__GCF_002201915.1
2757320861	IMG	p__Euryarchaeota_(UID3)	148	188	125	6	180	2	0	0	0	95.94	1.6	0	Y	d__Archaea;p__Euryarchaeota;c__Methanopyri;o__Methanopyrales;f__Methanopyraceae;g__Methanopyrus;s__GCF_002201915.1
2758568021	IMG	p__Euryarchaeota_(UID4)	45	299	202	0	299	0	0	0	0	100	0	0	Y	d__Archaea;p__Euryarchaeota;c__Thermococci;o__Thermococcales;f__Thermococcaceae;g__Thermococcus;s__Thermococcus_radiotolerans
2758568023	IMG	p__Euryarchaeota_(UID4)	45	299	202	8	291	0	0	0	0	97.03	0	0	Y	d__Archaea;p__Euryarchaeota;c__Thermococci;o__Thermococcales;f__Thermococcaceae;g__Thermococcus;s__Thermococcus_gorgonarius
2758568024	IMG	p__Euryarchaeota_(UID4)	45	299	202	1	298	0	0	0	0	99.5	0	0	Y	d__Archaea;p__Euryarchaeota;c__Thermococci;o__Thermococcales;f__Thermococcaceae;g__Thermococcus;s__Thermococcus_siculi
2758568025	IMG	p__Euryarchaeota_(UID4)	45	299	202	0	299	0	0	0	0	100	0	0	Y	d__Archaea;p__Euryarchaeota;c__Thermococci;o__Thermococcales;f__Thermococcaceae;g__Thermococcus;s__Thermococcus_pacificus
2758568026	IMG	p__Euryarchaeota_(UID4)	45	299	202	0	299	0	0	0	0	100	0	0	Y	d__Archaea;p__Euryarchaeota;c__Thermococci;o__Thermococcales;f__Thermococcaceae;g__Thermococcus;s__Thermococcus_barossii
2758568027	IMG	p__Euryarchaeota_(UID4)	45	299	202	0	299	0	0	0	0	100	0	0	Y	d__Archaea;p__Euryarchaeota;c__Thermococci;o__Thermococcales;f__Thermococcaceae;g__Thermococcus;s__Thermococcus_profundus
2758568028	IMG	p__Euryarchaeota_(UID4)	45	299	202	0	299	0	0	0	0	100	0	0	Y	d__Archaea;p__Euryarchaeota;c__Thermococci;o__Thermococcales;f__Thermococcaceae;g__Thermococcus;s__GCF_002197185.1
2758568029	IMG	p__Euryarchaeota_(UID4)	45	299	202	0	299	0	0	0	0	100	0	0	Y	d__Archaea;p__Euryarchaeota;c__Thermococci;o__Thermococcales;f__Thermococcaceae;g__Thermococcus;s__GCF_002214525.1
2758568088	IMG	k__Archaea_(UID2)	207	149	107	21	95	28	5	0	0	87.28	23.04	88.37	Y	d__Archaea;p__Halobacterota;c__Halobacteria;o__Halobacteriales;f__Haloarculaceae;g__Haloarcula
2758568089	IMG	k__Archaea_(UID2)	207	149	107	18	123	8	0	0	0	85.36	2.3	0	Y	d__Archaea;p__Nanoarchaeota;c__Nanohaloarchaea;o__J07AB43;f__J07AB43
2758568090	IMG	k__Archaea_(UID2)	207	149	107	18	131	0	0	0	0	83.8	0	0	Y	d__Archaea;p__Nanoarchaeota;c__Nanohaloarchaea;o__J07AB43;f__J07AB43;g__B1-Br10-U2g21
2758568091	IMG	k__Archaea_(UID2)	207	149	107	18	131	0	0	0	0	84.89	0	0	Y	d__Archaea;p__Nanoarchaeota;c__Nanohaloarchaea;o__J07AB43;f__J07AB43;g__Nanosalina
2758568092	IMG	k__Archaea_(UID2)	207	149	107	16	129	3	1	0	0	86.92	4.21	16.67	Y	d__Archaea;p__Asgardarchaeota;c__Heimdallarchaeia;o__LC-2;f__LC-2
2758568093	IMG	k__Archaea_(UID2)	207	145	103	23	118	4	0	0	0	85.44	2.91	0	Y	d__Archaea;p__Crenarchaeota;c__Nitrososphaeria;o__Nitrososphaerales;f__Nitrosopumilaceae;g__Nitrosopumilus
2758568094	IMG	k__Archaea_(UID2)	207	145	103	0	143	2	0	0	0	100	1.94	0	Y	d__Archaea;p__Crenarchaeota;c__Nitrososphaeria;o__Nitrososphaerales;f__Nitrosopumilaceae;g__Nitrosopumilus
2758568401	IMG	f__Halobacteriaceae_(UID85)	51	395	250	29	354	12	0	0	0	92.6	4.13	8.33	Y	d__Archaea;p__Halobacterota;c__Halobacteria;o__Halobacteriales;f__Haloferacaceae;g__Salinarchaeum
2758568402	IMG	f__Halobacteriaceae_(UID96)	40	417	263	44	354	18	1	0	0	88.54	4.81	57.14	Y	d__Archaea;p__Halobacterota;c__Halobacteria;o__Halobacteriales;f__Haloferacaceae;g__Haloquadratum
2758568403	IMG	f__Halobacteriaceae_(UID96)	40	417	263	58	349	10	0	0	0	87.46	1.7	80	Y	d__Archaea;p__Halobacterota;c__Halobacteria;o__Halobacteriales;f__Haloferacaceae;g__Haloquadratum
2758568404	IMG	f__Halobacteriaceae_(UID96)	40	417	263	27	362	28	0	0	0	91.84	7.48	64.29	Y	d__Archaea;p__Halobacterota;c__Halobacteria;o__Halobacteriales;f__Haloferacaceae;g__Haloquadratum
2758568405	IMG	f__Halobacteriaceae_(UID96)	40	417	263	12	389	15	1	0	0	96.97	2.42	5.56	Y	d__Archaea;p__Halobacterota;c__Halobacteria;o__Halobacteriales;f__Haloferacaceae;g__Halorubrum
2758568409	IMG	f__Halobacteriaceae_(UID96)	40	417	263	80	282	53	2	0	0	85.45	15.99	59.32	Y	d__Archaea;p__Halobacterota;c__Halobacteria;o__Halobacteriales;f__Haloferacaceae;g__Halonotius
2758568410	IMG	f__Halobacteriaceae_(UID85)	51	395	250	15	375	5	0	0	0	95.73	0.72	0	Y	d__Archaea;p__Halobacterota;c__Halobacteria;o__Halobacteriales;f__Haloarculaceae;g__CBA1134
2758568411	IMG	f__Halobacteriaceae_(UID96)	40	417	263	67	350	0	0	0	0	82.67	0	0	Y	d__Archaea;p__Halobacterota;c__Halobacteria;o__Halobacteriales;f__Haloferacaceae;g__Halorubrum
2758568412	IMG	f__Halobacteriaceae_(UID96)	40	417	263	41	368	8	0	0	0	94.77	1.63	37.5	Y	d__Archaea;p__Halobacterota;c__Halobacteria;o__Halobacteriales;f__Haloferacaceae;g__Halorubrum
2758568414	IMG	f__Halobacteriaceae_(UID96)	40	417	263	24	381	10	2	0	0	93.99	1.66	50	Y	d__Archaea;p__Halobacterota;c__Halobacteria;o__Halobacteriales;f__Haloferacaceae;g__Haloplanus
2758568415	IMG	f__Halobacteriaceae_(UID85)	51	395	250	53	325	17	0	0	0	91.49	4.48	41.18	Y	d__Archaea;p__Halobacterota;c__Halobacteria;o__Halobacteriales;f__Haloarculaceae;g__Haloarcula
2758568417	IMG	f__Halobacteriaceae_(UID96)	40	417	263	9	391	15	2	0	0	97.87	3.6	42.86	Y	d__Archaea;p__Halobacterota;c__Halobacteria;o__Halobacteriales;f__Haloferacaceae;g__Halohasta
2758568424	IMG	f__Halobacteriaceae_(UID96)	40	417	263	25	345	44	2	1	0	94.92	12.62	67.86	Y	d__Archaea;p__Halobacterota;c__Halobacteria;o__Halobacteriales;f__Haloferacaceae;g__Halonotius
2758568425	IMG	f__Halobacteriaceae_(UID84)	60	359	235	29	315	15	0	0	0	92	5.34	60	Y	d__Archaea;p__Halobacterota;c__Halobacteria;o__Halobacteriales;f__Haloarculaceae;g__Natronomonas
2758568426	IMG	f__Halobacteriaceae_(UID96)	40	417	263	66	349	2	0	0	0	81.52	0.57	50	Y	d__Archaea;p__Halobacterota;c__Halobacteria;o__Halobacteriales;f__Haloferacaceae;g__Halorubrum
2758568429	IMG	f__Halobacteriaceae_(UID96)	40	417	263	21	375	21	0	0	0	96.47	1.82	71.43	Y	d__Archaea;p__Halobacterota;c__Halobacteria;o__Halobacteriales;f__Haloferacaceae;g__Halorubrum
2758568430	IMG	f__Halobacteriaceae_(UID85)	51	395	250	32	352	8	3	0	0	98.31	2.5	29.41	Y	d__Archaea;p__Halobacterota;c__Halobacteria;o__Halobacteriales;f__Haloarculaceae;g__Haloarcula
2758568431	IMG	f__Halobacteriaceae_(UID96)	40	417	263	25	326	57	9	0	0	95.15	21.22	70.24	Y	d__Archaea;p__Halobacterota;c__Halobacteria;o__Halobacteriales;f__Haloferacaceae;g__Halonotius
2758568432	IMG	f__Halobacteriaceae_(UID84)	60	359	235	88	267	4	0	0	0	79.35	1.32	0	Y	d__Archaea;p__Halobacterota;c__Halobacteria;o__Halobacteriales;f__Haloarculaceae;g__Natronomonas
2758568433	IMG	f__Halobacteriaceae_(UID84)	60	359	235	48	305	6	0	0	0	87.25	2.34	16.67	Y	d__Archaea;p__Halobacterota;c__Halobacteria;o__Halobacteriales
2758568434	IMG	f__Halobacteriaceae_(UID84)	60	359	235	71	261	26	1	0	0	82.11	8.46	20.69	Y	d__Archaea;p__Halobacterota;c__Halobacteria;o__Halobacteriales
2758568435	IMG	f__Halobacteriaceae_(UID84)	60	359	235	58	285	16	0	0	0	80.41	4.28	37.5	Y	d__Archaea;p__Halobacterota;c__Halobacteria;o__Halobacteriales;f__Haloadaptaceae
2770939522	IMG	p__Euryarchaeota_(UID49)	95	228	153	1	226	1	0	0	0	99.67	0.65	0	Y	d__Archaea;p__Halobacterota;c__Methanosarcinia;o__Methanotrichales;f__Methanotrichaceae
2770939652	IMG	k__Archaea_(UID2)	207	149	107	9	140	0	0	0	0	91.59	0	0	Y	d__Archaea;p__Nanoarchaeota;c__UBA10117;o__GW2011-AR15;f__GW2011-AR15
2770939655	IMG	p__Euryarchaeota_(UID49)	95	228	153	15	212	1	0	0	0	93.79	0.65	0	Y	d__Archaea;p__Halobacterota;c__Methanosarcinia;o__Methanosarcinales;f__Methanosarcinaceae;g__Methanomethylovorans
2770939657	IMG	p__Euryarchaeota_(UID3)	148	188	125	36	152	0	0	0	0	89.19	0	0	Y	d__Archaea;p__Euryarchaeota;c__Methanobacteria;o__Methanobacteriales;f__Methanobacteriaceae;g__Methanobacterium;s__Methanobacterium_formicicum
2773857858	IMG	p__Euryarchaeota_(UID4)	45	299	202	0	299	0	0	0	0	100	0	0	Y	d__Archaea;p__Euryarchaeota;c__Thermococci;o__Thermococcales;f__Thermococcaceae;g__Thermococcus;s__Thermococcus_celer
2773858044	IMG	p__Euryarchaeota_(UID3)	148	187	124	6	181	0	0	0	0	96.33	0	0	Y	d__Archaea;p__Thermoplasmatota;c__Thermoplasmata;o__Thermoplasmatales;f__Thermoplasmataceae;g__Cuniculiplasma;s__Cuniculiplasma_divulgatum
2773858058	IMG	c__Thermoprotei_(UID148)	41	245	158	1	238	6	0	0	0	99.37	3.8	0	Y	d__Archaea;p__Crenarchaeota;c__Thermoprotei;o__Desulfurococcales;f__Pyrodictiaceae;g__Pyrodictium;s__Pyrodictium_delaneyi
2773858060	IMG	p__Euryarchaeota_(UID3)	148	187	124	6	181	0	0	0	0	96.33	0	0	Y	d__Archaea;p__Thermoplasmatota;c__Thermoplasmata;o__Thermoplasmatales;f__Thermoplasmataceae;g__Cuniculiplasma;s__Cuniculiplasma_divulgatum
2773858064	IMG	p__Euryarchaeota_(UID4)	45	299	202	0	299	0	0	0	0	100	0	0	Y	d__Archaea;p__Euryarchaeota;c__Thermococci;o__Thermococcales;f__Thermococcaceae;g__Thermococcus;s__Thermococcus_thioreducens
2775506787	IMG	k__Archaea_(UID2)	207	149	107	14	129	6	0	0	0	90.12	3.19	33.33	Y	d__Archaea;p__Asgardarchaeota;c__Lokiarchaeia;o__SMTZ1-83;f__SMTZ1-83;g__AB-25;s__GCA_001940705.1
2775506846	IMG	k__Archaea_(UID2)	207	145	103	1	143	1	0	0	0	99.51	0.97	0	Y	d__Archaea;p__Crenarchaeota;c__Nitrososphaeria;o__Nitrososphaerales;f__Nitrosopumilaceae;g__Nitrosotalea
2775506851	IMG	k__Archaea_(UID2)	207	145	103	1	144	0	0	0	0	99.51	0	0	Y	d__Archaea;p__Crenarchaeota;c__Nitrososphaeria;o__Nitrososphaerales;f__Nitrosopumilaceae;g__Nitrosotalea
2775506854	IMG	k__Archaea_(UID2)	207	145	103	3	140	2	0	0	0	97.57	1.94	50	Y	d__Archaea;p__Crenarchaeota;c__Nitrososphaeria;o__Nitrososphaerales;f__Nitrosopumilaceae;g__Nitrosotalea
2775506919	IMG	p__Euryarchaeota_(UID3)	148	188	125	2	186	0	0	0	0	98.93	0	0	Y	d__Archaea;p__Euryarchaeota;c__Methanobacteria;o__Methanobacteriales;f__Methanobacteriaceae;g__Methanobacterium;s__Methanobacterium_sp1
2775506920	IMG	p__Euryarchaeota_(UID3)	148	188	125	2	186	0	0	0	0	98.93	0	0	Y	d__Archaea;p__Euryarchaeota;c__Methanobacteria;o__Methanobacteriales;f__Methanobacteriaceae;g__Methanobacterium;s__Methanobacterium_sp1
2775506935	IMG	f__Halobacteriaceae_(UID85)	51	395	250	1	394	0	0	0	0	99.93	0	0	Y	d__Archaea;p__Halobacterota;c__Halobacteria;o__Halobacteriales;f__Haloarculaceae;g__Haloarcula
2775506963	IMG	p__Euryarchaeota_(UID4)	45	299	202	0	299	0	0	0	0	100	0	0	Y	d__Archaea;p__Euryarchaeota;c__Thermococci;o__Thermococcales;f__Thermococcaceae;g__Thermococcus
2775507271	IMG	f__Halobacteriaceae_(UID96)	40	417	263	3	412	2	0	0	0	99.38	0.51	0	Y	d__Archaea;p__Halobacterota;c__Halobacteria;o__Halobacteriales;f__Haloferacaceae;g__Halorubrum
2778260947	IMG	f__Halobacteriaceae_(UID85)	51	395	250	2	393	0	0	0	0	99.53	0	0	Y	d__Archaea;p__Halobacterota;c__Halobacteria;o__Halobacteriales;f__Haloarculaceae;g__Haloarcula
2778260980	IMG	p__Euryarchaeota_(UID3)	148	188	125	43	142	3	0	0	0	77.06	2.4	100	Y	d__Archaea;p__Thermoplasmatota;c__MGII;o__MGII;f__MGIIB;g__UBA253;s__UBA253_sp1
2778260981	IMG	p__Euryarchaeota_(UID3)	148	188	125	70	108	10	0	0	0	69.15	2.09	20	Y	d__Archaea;p__Thermoplasmatota;c__MGII;o__MGII;f__MGIIA;g__UBA557
2778260982	IMG	p__Euryarchaeota_(UID3)	148	188	125	44	142	2	0	0	0	70.81	1.6	0	Y	d__Archaea;p__Thermoplasmatota;c__MGII;o__MGII;f__MGIIB;g__UBA618;s__UBA618_sp1
2778260983	IMG	p__Euryarchaeota_(UID3)	148	188	125	71	115	2	0	0	0	67.07	1.6	50	Y	d__Archaea;p__Thermoplasmatota;c__MGII;o__MGII;f__MGIIA;g__UBA623;s__UBA623_sp3
2778260984	IMG	p__Euryarchaeota_(UID3)	148	188	125	63	125	0	0	0	0	57.73	0	0	Y	d__Archaea;p__Thermoplasmatota;c__MGII;o__MGII;f__MGIIA;g__UBA9562;s__GCA_002497265.1
2778260985	IMG	p__Euryarchaeota_(UID3)	148	188	125	80	101	7	0	0	0	60.13	3.2	85.71	Y	d__Archaea;p__Thermoplasmatota;c__MGII;o__MGII;f__MGIIA;g__UBA501;s__GCA_002498535.1
2778260986	IMG	p__Euryarchaeota_(UID3)	148	188	125	45	141	2	0	0	0	70.34	1.6	50	Y	d__Archaea;p__Thermoplasmatota;c__MGII;o__MGII;f__MGIIA;g__UBA9562;s__GCA_002497245.1
2778260988	IMG	p__Euryarchaeota_(UID3)	148	188	125	75	113	0	0	0	0	63.73	0	0	Y	d__Archaea;p__Thermoplasmatota;c__MGII;o__MGII;f__MGIIA;g__UBA557;s__UBA557_sp3
2778261117	IMG	p__Euryarchaeota_(UID3)	148	188	125	48	140	0	0	0	0	67.73	0	0	Y	d__Archaea;p__Thermoplasmatota;c__MGII;o__MGII;f__MGIIB;g__UBA253;s__UBA9150
2778261118	IMG	p__Euryarchaeota_(UID3)	148	188	125	84	99	5	0	0	0	57.88	3.2	40	Y	d__Archaea;p__Thermoplasmatota;c__MGII;o__MGII;f__MGIIB;g__UBA562
2778261119	IMG	p__Euryarchaeota_(UID3)	148	188	125	43	142	3	0	0	0	69.73	2.4	66.67	Y	d__Archaea;p__Thermoplasmatota;c__MGII;o__MGII;f__MGIIB;g__UBA559
2778261120	IMG	p__Euryarchaeota_(UID3)	148	188	125	71	117	0	0	0	0	51.81	0	0	Y	d__Archaea;p__Thermoplasmatota;c__MGII;o__MGII;f__MGIIA;g__UBA557;s__GCA_002496485.1
2778261123	IMG	p__Euryarchaeota_(UID3)	148	188	125	89	92	7	0	0	0	53.49	1.05	0	Y	d__Archaea;p__Thermoplasmatota;c__MGII;o__MGII
2778261132	IMG	p__Euryarchaeota_(UID3)	148	188	125	81	104	3	0	0	0	58.53	2.4	66.67	Y	d__Archaea;p__Thermoplasmatota;c__MGII;o__MGII;f__MGIIA;g__UBA11751;s__GCA_002507345.1
2778261133	IMG	p__Euryarchaeota_(UID3)	148	188	125	33	152	3	0	0	0	76.8	2.4	33.33	Y	d__Archaea;p__Thermoplasmatota;c__MGII;o__MGII;f__MGIIB;g__UBA12002;s__UBA12002
2778261189	IMG	k__Archaea_(UID2)	207	149	107	32	116	1	0	0	0	74.69	0.93	0	Y	d__Archaea;p__Microarchaeota;c__Iainarchaeia;o__Iainarchaeales
2778261324	IMG	p__Euryarchaeota_(UID3)	148	188	125	61	122	5	0	0	0	71.05	0.8	80	Y	d__Archaea;p__Thermoplasmatota;c__MGII;o__MGII;f__MGIIB;g__UBA120
2778261325	IMG	p__Euryarchaeota_(UID3)	148	188	125	75	113	0	0	0	0	52.44	0	0	Y	d__Archaea;p__Thermoplasmatota;c__MGII;o__MGII;f__MGIIA;g__UBA557
2778261326	IMG	p__Euryarchaeota_(UID3)	148	188	125	64	124	0	0	0	0	58.93	0	0	Y	d__Archaea;p__Thermoplasmatota;c__MGII;o__MGIII;f__CG-Epi1;g__CG-Epi1
2778261328	IMG	p__Euryarchaeota_(UID3)	148	188	125	93	92	3	0	0	0	53.29	1.6	0	Y	d__Archaea;p__Thermoplasmatota;c__MGII;o__MGII;f__MGIIB;g__UBA562;s__UBA8725
2778261329	IMG	p__Euryarchaeota_(UID3)	148	188	125	30	157	1	0	0	0	81.6	0.8	100	Y	d__Archaea;p__Thermoplasmatota;c__MGII;o__MGII;f__MGIIB;g__UBA618
2778261330	IMG	p__Euryarchaeota_(UID3)	148	188	125	65	122	1	0	0	0	59.42	0.8	0	Y	d__Archaea;p__Thermoplasmatota;c__MGII;o__MGII;f__MGIIA;g__UBA501;s__UBA501_sp1
2778261331	IMG	p__Euryarchaeota_(UID3)	148	188	125	55	131	2	0	0	0	63.33	1.6	100	Y	d__Archaea;p__Thermoplasmatota;c__MGII;o__MGII;f__MGIIB;g__UBA120
2778261332	IMG	p__Euryarchaeota_(UID3)	148	188	125	88	98	2	0	0	0	53.2	1.6	0	Y	d__Archaea;p__Thermoplasmatota;c__MGII;o__MGIII;f__CG-Epi1
2778261469	IMG	k__Archaea_(UID2)	207	149	107	52	95	2	0	0	0	60.98	0.93	0	Y	d__Archaea;p__Nanoarchaeota;c__UBA10117;o__Pacearchaeales
2778261470	IMG	k__Archaea_(UID2)	207	149	107	59	90	0	0	0	0	53.97	0	0	Y	d__Archaea;p__Nanoarchaeota;c__UBA10117;o__Pacearchaeales;f__GW2011-AR1
2778261471	IMG	k__Archaea_(UID2)	207	149	107	44	105	0	0	0	0	65.42	0	0	Y	d__Archaea;p__Nanoarchaeota;c__UBA10117;o__Pacearchaeales;f__GW2011-AR1
2778261486	IMG	k__Archaea_(UID2)	207	149	107	21	126	2	0	0	0	83.18	1.87	50	Y	d__Archaea;p__Asgardarchaeota;c__Heimdallarchaeia;o__LC-2;f__LC-2
2778261546	IMG	p__Euryarchaeota_(UID3)	148	188	125	63	123	2	0	0	0	70.27	0.96	50	Y	d__Archaea;p__Thermoplasmatota;c__MGII;o__MGII;f__MGIIA;g__UBA557;s__UBA557_sp2
2778261547	IMG	p__Euryarchaeota_(UID3)	148	188	125	47	140	1	0	0	0	72.13	0.8	100	Y	d__Archaea;p__Thermoplasmatota;c__MGII;o__MGIII;f__CG-Epi1;g__UBA8886
2778261548	IMG	p__Euryarchaeota_(UID3)	148	188	125	73	114	1	0	0	0	52.27	0.8	100	Y	d__Archaea;p__Thermoplasmatota;c__MGII;o__MGII;f__MGIIA;g__UBA252;s__GCA_002502365.1
2778261549	IMG	p__Euryarchaeota_(UID3)	148	188	125	82	105	1	0	0	0	55.76	0.8	0	Y	d__Archaea;p__Thermoplasmatota;c__MGII;o__MGII;f__MGIIA;g__UBA9562;s__GCA_002495525.1
2778261550	IMG	p__Euryarchaeota_(UID3)	148	188	125	86	99	3	0	0	0	54.33	1.6	0	Y	d__Archaea;p__Thermoplasmatota;c__MGII;o__MGII;f__MGIIA;g__UBA9562
2778261551	IMG	p__Euryarchaeota_(UID3)	148	188	125	63	123	2	0	0	0	58.36	1.6	50	Y	d__Archaea;p__Thermoplasmatota;c__MGII;o__MGII;f__MGIIA;g__UBA463;s__UBA463_sp1
2778261552	IMG	k__Archaea_(UID2)	207	149	107	85	62	2	0	0	0	50.61	1.87	0	Y	d__Archaea;p__Thermoplasmatota;c__MGII;o__MGIII;f__CG-Epi1;g__CG-Epi1
2778261553	IMG	p__Euryarchaeota_(UID3)	148	188	125	25	159	4	0	0	0	82.53	3.2	75	Y	d__Archaea;p__Thermoplasmatota;c__MGII;o__MGII;f__MGIIB;g__UBA618;s__UBA618_sp1
Axial_Methanogen_bin3	Hydrothermal-AxialVolcano_Fortunato-et-al-EMI-2017	p__Euryarchaeota_(UID5)	32	308	210	155	148	5	0	0	0	52.9	2.14	100	Y	d__Archaea;p__Euryarchaeota;c__Methanococci;o__Methanococcales;f__Methanococcaceae;g__Methanothermococcus_A
Axial_Methanogen_bin7	Hydrothermal-AxialVolcano_Fortunato-et-al-EMI-2017	p__Euryarchaeota_(UID5)	32	308	210	88	205	15	0	0	0	69.4	5.79	33.33	Y	d__Archaea;p__Euryarchaeota;c__Methanococci;o__Methanococcales;f__Methanococcaceae
BEHD01000001.1	Hydrothermal-Misc_Kato-et-al-Mic-and-Env-2018	k__Archaea_(UID2)	207	145	103	3	142	0	0	0	0	97.09	0	0	Y	d__Archaea;p__Crenarchaeota;c__Nitrososphaeria;o__Caldiarchaeales;f__Caldiarchaeaceae
BEHE01000001.1	Hydrothermal-Misc_Kato-et-al-Mic-and-Env-2018	k__Archaea_(UID2)	207	145	103	2	143	0	0	0	0	98.06	0	0	Y	d__Archaea;p__Crenarchaeota;c__Nitrososphaeria;o__Caldiarchaeales;f__JGI-OTU-1
BEHG01000001.1	Hydrothermal-Misc_Kato-et-al-Mic-and-Env-2018	k__Archaea_(UID2)	207	145	103	38	106	1	0	0	0	76.5	0.32	100	Y	d__Archaea;p__Crenarchaeota;c__Nitrososphaeria;o__Nitrososphaerales
BEHH01000001.1	Hydrothermal-Misc_Kato-et-al-Mic-and-Env-2018	k__Archaea_(UID2)	207	145	103	62	83	0	0	0	0	58.48	0	0	Y	d__Archaea;p__Crenarchaeota;c__Nitrososphaeria;o__Nitrososphaerales
BEHI01000001.1	Hydrothermal-Misc_Kato-et-al-Mic-and-Env-2018	k__Archaea_(UID2)	207	145	103	57	87	1	0	0	0	60.98	0.97	0	Y	d__Archaea;p__Crenarchaeota;c__Nitrososphaeria
BMS3Abin17_BDTJ00000000.1	Hydrothermal-MarianatroughSulfide_Kato-et-al-EMI-2018	k__Archaea_(UID2)	207	149	107	38	111	0	0	0	0	70.02	0	0	Y	d__Archaea;p__Nanoarchaeota;c__UBA10117;o__Pacearchaeales;f__GW2011-AR1
BMS3Bbin15_BDTY00000000.1	Hydrothermal-MarianatroughSulfide_Kato-et-al-EMI-2018	k__Archaea_(UID2)	207	149	107	3	145	1	0	0	0	97.2	0.93	0	Y	d__Archaea;p__JdFR-18;c__JdFR-18;o__JdFR-18
BMS3Bbin16_BDTZ00000000.1	Hydrothermal-MarianatroughSulfide_Kato-et-al-EMI-2018	k__Archaea_(UID2)	207	149	107	28	121	0	0	0	0	78.97	0	0	Y	d__Archaea;p__JdFR-18;c__JdFR-18;o__JdFR-18
FS842_Bin_12	Hydrothermal-MidCayman_Anderson-et-al-NatComms-2017	c__Thermoprotei_(UID148)	41	245	158	114	129	2	0	0	0	51.55	1.27	50	Y	d__Archaea;p__Crenarchaeota;c__Thermoprotei;o__Desulfurococcales;f__Pyrodictiaceae
FS842_Bin_4	Hydrothermal-MidCayman_Anderson-et-al-NatComms-2017	c__Thermoprotei_(UID148)	41	245	158	69	166	10	0	0	0	66.76	2.73	0	Y	d__Archaea;p__Crenarchaeota;c__Thermoprotei;o__Desulfurococcales;f__Ignisphaeraceae
FS842_Bin_5	Hydrothermal-MidCayman_Anderson-et-al-NatComms-2017	c__Thermoprotei_(UID148)	41	245	158	8	235	2	0	0	0	95.41	0.53	0	Y	d__Archaea;p__Crenarchaeota;c__Thermoprotei;o__Desulfurococcales;f__Pyrodictiaceae
FS844_Bin_41	Hydrothermal-MidCayman_Anderson-et-al-NatComms-2017	p__Euryarchaeota_(UID49)	95	228	153	19	201	8	0	0	0	88.89	3.86	0	Y	d__Archaea;p__Halobacterota;c__Methanosarcinia;o__Syntrophoarchaeales
FS844_Bin_45	Hydrothermal-MidCayman_Anderson-et-al-NatComms-2017	p__Euryarchaeota_(UID49)	95	228	153	16	212	0	0	0	0	91.34	0	0	Y	d__Archaea;p__Halobacterota;c__Methanosarcinia;o__Methanosarcinales
FS844_Bin_54	Hydrothermal-MidCayman_Anderson-et-al-NatComms-2017	k__Archaea_(UID2)	207	149	107	23	121	5	0	0	0	79.44	2.95	0	Y	d__Archaea;p__Nanoarchaeota;c__Aenigmarchaeia
FS844_Bin_75	Hydrothermal-MidCayman_Anderson-et-al-NatComms-2017	p__Euryarchaeota_(UID49)	95	228	153	75	142	11	0	0	0	69.1	6.54	18.18	Y	d__Archaea;p__Halobacterota;c__Methanosarcinia;o__Syntrophoarchaeales
FS844_Bin_78	Hydrothermal-MidCayman_Anderson-et-al-NatComms-2017	p__Euryarchaeota_(UID49)	95	228	153	54	169	5	0	0	0	75.98	3.27	0	Y	d__Archaea;p__Halobacterota;c__Archaeoglobi;o__Archaeoglobales;f__Archaeoglobaceae;g__JdFR-22
FS844_Bin_84	Hydrothermal-MidCayman_Anderson-et-al-NatComms-2017	p__Euryarchaeota_(UID49)	95	228	153	75	136	16	1	0	0	61.79	8.82	0	Y	d__Archaea;p__Halobacterota;c__Methanosarcinia;o__Syntrophoarchaeales
FS844_Bin_85	Hydrothermal-MidCayman_Anderson-et-al-NatComms-2017	k__Archaea_(UID2)	207	149	107	68	78	3	0	0	0	52.89	2.34	0	Y	d__Archaea;p__Crenarchaeota;c__Korarchaeia;o__Korarchaeales
FS844_Bin_96	Hydrothermal-MidCayman_Anderson-et-al-NatComms-2017	k__Archaea_(UID2)	207	149	107	52	95	2	0	0	0	66.02	1.87	0	Y	d__Archaea;p__Crenarchaeota;c__Bathyarchaeia;o__B25;f__B25;g__B25
FS848_Bin_13	Hydrothermal-MidCayman_Anderson-et-al-NatComms-2017	p__Euryarchaeota_(UID5)	32	308	210	30	277	1	0	0	0	89.73	0.48	100	Y	d__Archaea;p__Euryarchaeota;c__Methanococci;o__Methanococcales;f__Methanococcaceae
FS854_Bin_13	Hydrothermal-MidCayman_Anderson-et-al-NatComms-2017	p__Euryarchaeota_(UID5)	32	308	210	62	239	7	0	0	0	76.31	2.86	0	Y	d__Archaea;p__Euryarchaeota;c__Methanococci;o__Methanococcales;f__Methanococcaceae
FS854_Bin_28	Hydrothermal-MidCayman_Anderson-et-al-NatComms-2017	c__Thermoprotei_(UID148)	41	245	158	93	138	14	0	0	0	62.79	7.52	7.14	Y	d__Archaea;p__Crenarchaeota;c__Thermoprotei;o__Desulfurococcales
FS854_Bin_3	Hydrothermal-MidCayman_Anderson-et-al-NatComms-2017	k__Archaea_(UID2)	207	145	103	62	72	11	0	0	0	51.14	7.19	0	Y	d__Archaea;p__Crenarchaeota;c__Nitrososphaeria;o__Nitrososphaerales;f__Nitrosopumilaceae;g__Nitrosopelagicus;s__GCA_000484935.1
FS854_Bin_49	Hydrothermal-MidCayman_Anderson-et-al-NatComms-2017	c__Thermoprotei_(UID148)	41	245	158	112	131	2	0	0	0	57.85	0.95	0	Y	d__Archaea;p__Crenarchaeota;c__Thermoprotei;o__Desulfurococcales;f__Pyrodictiaceae
FS854_Bin_69	Hydrothermal-MidCayman_Anderson-et-al-NatComms-2017	p__Euryarchaeota_(UID5)	32	308	210	4	301	3	0	0	0	98.1	1.02	0	Y	d__Archaea;p__Euryarchaeota;c__Methanococci;o__Methanococcales;f__Methanococcaceae
FS854_Bin_8	Hydrothermal-MidCayman_Anderson-et-al-NatComms-2017	p__Euryarchaeota_(UID49)	95	228	153	24	204	0	0	0	0	86.93	0	0	Y	d__Archaea;p__Halobacterota;c__Archaeoglobi;o__Archaeoglobales;f__Archaeoglobaceae
FS881_Bin_16	Hydrothermal-MidCayman_Anderson-et-al-NatComms-2017	c__Thermoprotei_(UID148)	41	245	158	8	227	10	0	0	0	95.57	4.22	50	Y	d__Archaea;p__Crenarchaeota;c__undefined
FS881_Bin_18	Hydrothermal-MidCayman_Anderson-et-al-NatComms-2017	k__Archaea_(UID2)	207	149	107	22	126	1	0	0	0	80.53	0.93	0	Y	d__Archaea;p__Nanoarchaeota
FS881_Bin_24	Hydrothermal-MidCayman_Anderson-et-al-NatComms-2017	p__Euryarchaeota_(UID5)	32	308	210	11	296	1	0	0	0	95.48	0.24	100	Y	d__Archaea;p__Euryarchaeota;c__Methanococci;o__Methanococcales;f__Methanococcaceae
FS881_Bin_29	Hydrothermal-MidCayman_Anderson-et-al-NatComms-2017	c__Thermoprotei_(UID148)	41	245	158	17	221	7	0	0	0	90.19	3.56	14.29	Y	d__Archaea;p__Crenarchaeota;c__Thermoprotei;o__Desulfurococcales;f__Pyrodictiaceae;g__Pyrodictium
FS881_Bin_32	Hydrothermal-MidCayman_Anderson-et-al-NatComms-2017	c__Thermoprotei_(UID148)	41	245	158	19	220	6	0	0	0	90.58	2.27	16.67	Y	d__Archaea;p__Crenarchaeota;c__Thermoprotei;o__Desulfurococcales;f__Pyrodictiaceae
FS881_Bin_50	Hydrothermal-MidCayman_Anderson-et-al-NatComms-2017	k__Archaea_(UID2)	207	145	103	36	107	2	0	0	0	73.14	1.46	0	Y	d__Archaea;p__Crenarchaeota;c__Nitrososphaeria;o__Caldiarchaeales;f__Caldiarchaeaceae
FS881_Bin_54	Hydrothermal-MidCayman_Anderson-et-al-NatComms-2017	k__Archaea_(UID2)	207	149	107	57	92	0	0	0	0	56.34	0	0	Y	d__Archaea;p__Nanoarchaeota;c__Nanoarchaeia
FS881_Bin_55	Hydrothermal-MidCayman_Anderson-et-al-NatComms-2017	k__Archaea_(UID2)	207	145	103	60	81	4	0	0	0	57.8	2.91	0	Y	d__Archaea;p__Crenarchaeota;c__Nitrososphaeria;o__JdFR-13
GCA_001889985.1_ASM188998v1_genomic	Misc-Burstein-et-al-Nature-2017	k__Archaea_(UID2)	207	149	107	25	119	5	0	0	0	78.97	4.67	60	Y	d__Archaea;p__Microarchaeota;c__Micrarchaeia;o__Micrarchaeales;f__Micrarchaeaceae;g__Micrarchaeum;s__Micrarchaeum_acidiphilum
GCA_001915065.1_ASM191506v1_genomic	Soil_Butterfield-et-al-PeerJ-2016	k__Archaea_(UID2)	207	145	103	29	113	3	0	0	0	74.92	1.94	0	Y	d__Archaea;p__Crenarchaeota;c__Bathyarchaeia;o__SMTZ-80;f__40CM-3-53-5;g__40CM-2-52-13;s__GCA_001915065.1
GCA_001917995.1_ASM191799v1_genomic	Soil_Butterfield-et-al-PeerJ-2016	k__Archaea_(UID2)	207	145	103	27	118	0	0	0	0	80.91	0	0	Y	d__Archaea;p__Crenarchaeota;c__Nitrososphaeria;o__Nitrososphaerales;f__Nitrosopumilaceae;g__Nitrosotalea;s__Nitrosotalea_sp1
GCA_001918715.1_ASM191871v1_genomic	Soil_Butterfield-et-al-PeerJ-2016	k__Archaea_(UID2)	207	149	107	10	123	14	2	0	0	91.59	10.05	10	Y	d__Archaea;p__Crenarchaeota;c__Bathyarchaeia;o__SMTZ-80;f__40CM-3-53-5
GCA_001918735.1_ASM191873v1_genomic	Soil_Butterfield-et-al-PeerJ-2016	k__Archaea_(UID2)	207	145	103	62	81	2	0	0	0	49.51	0.97	0	Y	d__Archaea;p__Crenarchaeota;c__Bathyarchaeia;o__SMTZ-80;f__40CM-3-53-5;g__40CM-2-52-13
GCA_001918745.1_ASM191874v1_genomic	Soil_Butterfield-et-al-PeerJ-2016	k__Archaea_(UID2)	207	149	107	13	134	2	0	0	0	91.12	0.93	0	Y	d__Archaea;p__Crenarchaeota;c__Bathyarchaeia;o__SMTZ-80;f__40CM-3-53-5;g__40CM-3-52-10;s__GCA_001918745.1
GCA_001918765.1_ASM191876v1_genomic	Soil_Butterfield-et-al-PeerJ-2016	k__Archaea_(UID2)	207	149	107	29	118	2	0	0	0	77.88	0.93	0	Y	d__Archaea;p__Crenarchaeota;c__Bathyarchaeia;o__SMTZ-80;f__40CM-3-53-5;g__40CM-3-52-10;s__GCA_001918765.1
GCA_001919285.1_ASM191928v1_genomic	Soil_Butterfield-et-al-PeerJ-2016	k__Archaea_(UID2)	207	145	103	56	88	1	0	0	0	56.23	0.97	0	Y	d__Archaea;p__Crenarchaeota;c__Bathyarchaeia;o__SMTZ-80;f__40CM-3-53-5;g__40CM-2-52-13;s__GCA_001919285.1
GCA_001920395.1_ASM192039v1_genomic	Soil_Butterfield-et-al-PeerJ-2016	k__Archaea_(UID2)	207	145	103	52	93	0	0	0	0	60.29	0	0	Y	d__Archaea;p__Crenarchaeota;c__Nitrososphaeria;o__Nitrososphaerales;f__Nitrosopumilaceae;g__Nitrosotalea;s__GCA_001920395.1
GCA_003019535.1_ASM301953v1_genomic	Hydrothermal-YNP_Jay-et-al-NatMicro-2018	k__Archaea_(UID2)	207	149	107	1	148	0	0	0	0	99.07	0	0	Y	d__Archaea;p__Crenarchaeota;c__UBA168;o__UBA168
JdFR-16	_this study	k__Archaea_(UID2)	207	149	107	99	25	25	0	0	0	31.93	13.55	84	Y
JdFR-17	_this study	p__Euryarchaeota_(UID3)	148	188	125	87	59	29	12	1	0	53.87	25.15	71.83	Y	d__Archaea;p__JdFR-18;c__JdFR-18;o__JdFR-18
JdFR-18	_this study	k__Archaea_(UID2)	207	149	107	2	145	2	0	0	0	98.13	1.87	0	Y	d__Archaea;p__JdFR-18;c__JdFR-18;o__JdFR-18;f__JdFR-18;g__JdFR-18;s__GCA_002011125.1
LGET00000000.1	Subsurface-OilReservoir_Hu-et-al-mBio-2016	p__Euryarchaeota_(UID4)	45	299	202	65	227	7	0	0	0	77.53	2.02	42.86	Y	d__Archaea;p__Euryarchaeota;c__Thermococci;o__Thermococcales;f__Thermococcaceae;g__Thermococcus_A;s__Thermococcus_A_sp1
LGEU00000000.1	Subsurface-OilReservoir_Hu-et-al-mBio-2016	p__Euryarchaeota_(UID3)	148	188	125	3	183	2	0	0	0	98.93	0.84	50	Y	d__Archaea;p__Euryarchaeota;c__Methanobacteria;o__Methanobacteriales;f__UBA12515;g__UBA12515;s__UBA12515
LGFJ00000000.1	Subsurface-OilReservoir_Hu-et-al-mBio-2016	p__Euryarchaeota_(UID4)	45	299	202	54	244	1	0	0	0	82.67	0.5	100	Y	d__Archaea;p__Euryarchaeota;c__Thermococci;o__Thermococcales;f__Thermococcaceae;g__Thermococcus_A;s__Thermococcus_A_sibiricus
LGFT00000000.1	Subsurface-OilReservoir_Hu-et-al-mBio-2016	p__Euryarchaeota_(UID49)	95	227	152	0	227	0	0	0	0	100	0	0	Y	d__Archaea;p__Halobacterota;c__Methanosarcinia;o__Methanotrichales;f__Methanotrichaceae;g__Methanothrix_A;s__Methanothrix_A_harundinacea
LGGJ00000000.1	Subsurface-OilReservoir_Hu-et-al-mBio-2016	p__Euryarchaeota_(UID54)	90	234	153	37	190	6	1	0	0	82.71	4.58	66.67	Y	d__Archaea;p__Halobacterota;c__Methanomicrobia;o__Methanomicrobiales;f__Methanocorpusculaceae;g__Methanocalculus;s__UBA9912
LGHE00000000.1	Subsurface-OilReservoir_Hu-et-al-mBio-2016	p__Euryarchaeota_(UID54)	90	234	153	27	202	5	0	0	0	87.63	1.47	0	Y	d__Archaea;p__Halobacterota;c__Methanomicrobia;o__Methanomicrobiales;f__Methanocullaceae;g__Methanoculleus;s__GCA_002503885.1
LIAL00000000	Marine-BalticSea_Hugerth-et-al-GenomeBiology-2015	k__Archaea_(UID2)	207	145	103	1	143	1	0	0	0	99.51	0.97	100	Y	d__Archaea;p__Crenarchaeota;c__Nitrososphaeria;o__Nitrososphaerales;f__Nitrosopumilaceae;g__Nitrosopumilus;s__Nitrosopumilus_sp1
MNVE01000002.1	Subsurface_Probst-et-al-Environ-Micro-2016	k__Archaea_(UID2)	207	149	107	10	139	0	0	0	0	92.21	0	0	Y	d__Archaea;p__Microarchaeota;c__Micrarchaeia;o__UBA10214;f__CG1-02-47-40;g__CG1-02-47-40;s__GCA_001871475.1
MNVG01000038.1	Subsurface_Probst-et-al-Environ-Micro-2016	k__Archaea_(UID2)	207	149	107	25	123	0	1	0	0	79.44	1.87	33.33	Y	d__Archaea;p__Microarchaeota;c__Micrarchaeia;o__UBA8480;f__UBA8480;g__UBA8480;s__UBA8480_sp1
MNVZ01000021.1	Subsurface_Probst-et-al-Environ-Micro-2016	k__Archaea_(UID2)	207	149	107	39	110	0	0	0	0	68.38	0	0	Y	d__Archaea;p__Nanoarchaeota;c__UBA10117;o__Pacearchaeales;f__UBA73;g__CG1-02-39-14;s__GCA_001872315.1
MNWW01000050.1	Subsurface_Probst-et-al-Environ-Micro-2016	k__Archaea_(UID2)	207	149	107	24	125	0	0	0	0	79.91	0	0	Y	d__Archaea;p__Nanoarchaeota;c__UBA10117;o__Woesearchaeales;f__CG1-02-57-44;g__CG1-02-57-44;s__GCA_001871415.1
NORP160.contigs	Subsurface-NorthPond_Tully-et-al-ISMEJ-2018	k__Archaea_(UID2)	207	145	103	67	47	30	1	0	0	60.28	24.92	48.48	Y	d__Archaea;p__Crenarchaeota;c__Nitrososphaeria;o__Nitrososphaerales;f__Nitrosopumilaceae;g__Nitrosopelagicus;s__GCA_000484935.1
NORP182.contigs	Subsurface-NorthPond_Tully-et-al-ISMEJ-2018	p__Euryarchaeota_(UID3)	148	188	125	77	103	8	0	0	0	53.6	5.6	12.5	Y	d__Archaea;p__Thermoplasmatota;c__MGII;o__MGIII;f__CG-Epi1;g__CG-Epi1
NORP47.contigs	Subsurface-NorthPond_Tully-et-al-ISMEJ-2018	k__Archaea_(UID2)	207	145	103	7	137	1	0	0	0	93.85	0.97	100	Y	d__Archaea;p__Crenarchaeota;c__Nitrososphaeria;o__Nitrososphaerales;f__Nitrosopumilaceae;g__Nitrosopumilus
PCVE01000104.1	Subsurface-CrystalGeyser_Probst-et-al-Nat-Micro-2018	k__Archaea_(UID2)	207	149	107	27	122	0	0	0	0	78.19	0	0	Y	d__Archaea;p__Nanoarchaeota;c__UBA10117
PCVV01000021.1	Subsurface-CrystalGeyser_Probst-et-al-Nat-Micro-2018	k__Archaea_(UID2)	207	149	107	39	110	0	0	0	0	68.46	0	0	Y	d__Archaea;p__Nanoarchaeota;c__UBA10117;o__Pacearchaeales;f__GW2011-AR1;g__GW2011-AR1;s__GW2011-AR1_sp1
PCWH01000119.1	Subsurface-CrystalGeyser_Probst-et-al-Nat-Micro-2018	k__Archaea_(UID2)	207	145	103	56	89	0	0	0	0	61.1	0	0	Y	d__Archaea;p__Crenarchaeota;c__Nitrososphaeria;o__Nitrososphaerales;f__Nitrosopumilaceae;g__Nitrosoarchaeum
PCWY01000084.1	Subsurface-CrystalGeyser_Probst-et-al-Nat-Micro-2018	k__Archaea_(UID2)	207	149	107	17	130	2	0	0	0	85.98	1.4	50	Y	d__Archaea;p__Microarchaeota;c__Iainarchaeia;o__Iainarchaeales;f__Iainarchaeaceae;g__UBA493
PCXW01000266.1	Subsurface-CrystalGeyser_Probst-et-al-Nat-Micro-2018	k__Archaea_(UID2)	207	149	107	67	82	0	0	0	0	52.53	0	0	Y	d__Archaea;p__Nanoarchaeota;c__UBA10117;o__Woesearchaeales;f__CG1-02-47-18;g__CG1-02-47-18;s__GCA_001872825.1
PCXY01000001.1	Subsurface-CrystalGeyser_Probst-et-al-Nat-Micro-2018	k__Archaea_(UID2)	207	149	107	17	132	0	0	0	0	85.51	0	0	Y	d__Archaea;p__Nanoarchaeota;c__UBA10117;o__GW2011-AR9;f__GW2011-AR9
PCXZ01000024.1	Subsurface-CrystalGeyser_Probst-et-al-Nat-Micro-2018	k__Archaea_(UID2)	207	149	107	15	133	1	0	0	0	85.98	0.93	0	Y	d__Archaea;p__Nanoarchaeota;c__UBA10117;o__UBA12501
PCYA01000003.1	Subsurface-CrystalGeyser_Probst-et-al-Nat-Micro-2018	k__Archaea_(UID2)	207	149	107	24	125	0	0	0	0	78.5	0	0	Y	d__Archaea;p__Nanoarchaeota;c__UBA10117
PCYB01000010.1	Subsurface-CrystalGeyser_Probst-et-al-Nat-Micro-2018	k__Archaea_(UID2)	207	149	107	30	119	0	0	0	0	74.3	0	0	Y	d__Archaea;p__Nanoarchaeota;c__UBA10117;o__GW2011-AR9;f__GW2011-AR9
PCYC01000224.1	Subsurface-CrystalGeyser_Probst-et-al-Nat-Micro-2018	k__Archaea_(UID2)	207	149	107	49	92	8	0	0	0	66.92	6.54	0	Y	d__Archaea;p__Nanoarchaeota;c__UBA10117;o__GW2011-AR4
PCYD01000006.1	Subsurface-CrystalGeyser_Probst-et-al-Nat-Micro-2018	k__Archaea_(UID2)	207	149	107	67	81	1	0	0	0	52.34	0.93	0	Y	d__Archaea;p__Nanoarchaeota;c__UBA10117;o__Pacearchaeales
PCYE01000046.1	Subsurface-CrystalGeyser_Probst-et-al-Nat-Micro-2018	k__Archaea_(UID2)	207	149	107	22	125	2	0	0	0	80.84	1.87	50	Y	d__Archaea;p__Nanoarchaeota;c__UBA10117;o__CG1-02-33-12;f__CG1-02-33-12;g__CG1-02-33-12;s__GCA_001872765.1
PCYF01000018.1	Subsurface-CrystalGeyser_Probst-et-al-Nat-Micro-2018	k__Archaea_(UID2)	207	149	107	44	105	0	0	0	0	69.19	0	0	Y	d__Archaea;p__Nanoarchaeota;c__UBA10117;o__SM23-78
PCYG01000066.1	Subsurface-CrystalGeyser_Probst-et-al-Nat-Micro-2018	k__Archaea_(UID2)	207	149	107	43	105	1	0	0	0	64.49	0.93	0	Y	d__Archaea;p__Nanoarchaeota;c__UBA10117;o__GW2011-AR9;f__GW2011-AR9
PCYH01000069.1	Subsurface-CrystalGeyser_Probst-et-al-Nat-Micro-2018	k__Archaea_(UID2)	207	149	107	66	82	1	0	0	0	50.8	0.93	0	Y	d__Archaea;p__Nanoarchaeota;c__UBA10117
PEUK01000130.1	Subsurface-CrystalGeyser_Probst-et-al-Nat-Micro-2018	k__Archaea_(UID2)	207	149	107	6	142	1	0	0	0	95.02	0.93	0	Y	d__Archaea;p__Altiarchaeota;c__Altiarchaeia;o__Altiarchaeales;f__Altiarchaeaceae;g__Altiarchaeum;s__Altiarchaeum_sp1
PEUT01000026.1	Subsurface-CrystalGeyser_Probst-et-al-Nat-Micro-2018	k__Archaea_(UID2)	207	149	107	35	114	0	0	0	0	71.35	0	0	Y	d__Archaea;p__Nanoarchaeota;c__UBA10117
PEVX01000028.1	Subsurface-CrystalGeyser_Probst-et-al-Nat-Micro-2018	k__Archaea_(UID2)	207	149	107	36	113	0	0	0	0	68.46	0	0	Y	d__Archaea;p__Nanoarchaeota;c__UBA10117;o__Pacearchaeales;f__UBA284
PEWF01000040.1	Subsurface-CrystalGeyser_Probst-et-al-Nat-Micro-2018	k__Archaea_(UID2)	207	149	107	29	120	0	0	0	0	76.25	0	0	Y	d__Archaea;p__Nanoarchaeota;c__UBA10117
PEWI01000144.1	Subsurface-CrystalGeyser_Probst-et-al-Nat-Micro-2018	k__Archaea_(UID2)	207	145	103	18	123	4	0	0	0	90.31	3.88	0	Y	d__Archaea;p__Crenarchaeota;c__Bathyarchaeia;o__B26-1;f__UBA233
PEXD01000041.1	Subsurface-CrystalGeyser_Probst-et-al-Nat-Micro-2018	k__Archaea_(UID2)	207	149	107	18	130	1	0	0	0	84.11	0.93	0	Y	d__Archaea;p__Nanoarchaeota;c__UBA10117;o__Woesearchaeales
PEXK01000013.1	Subsurface-CrystalGeyser_Probst-et-al-Nat-Micro-2018	k__Archaea_(UID2)	207	149	107	37	111	1	0	0	0	71.57	0.93	0	Y	d__Archaea;p__Microarchaeota;c__Iainarchaeia
PEXL01000012.1	Subsurface-CrystalGeyser_Probst-et-al-Nat-Micro-2018	k__Archaea_(UID2)	207	149	107	23	125	1	0	0	0	81	0.93	0	Y	d__Archaea;p__Microarchaeota;c__Iainarchaeia
PEXZ01000053.1	Subsurface-CrystalGeyser_Probst-et-al-Nat-Micro-2018	k__Archaea_(UID2)	207	149	107	40	109	0	0	0	0	75.92	0	0	Y	d__Archaea;p__Microarchaeota;c__Micrarchaeia;o__UBA8480
PEYS01000096.1	Subsurface-CrystalGeyser_Probst-et-al-Nat-Micro-2018	k__Archaea_(UID2)	207	149	107	24	125	0	0	0	0	80.61	0	0	Y	d__Archaea;p__Nanoarchaeota;c__UBA10117;o__Woesearchaeales;f__CG1-02-47-18;g__CG1-02-47-18;s__UBA8474
PEYZ01000093.1	Subsurface-CrystalGeyser_Probst-et-al-Nat-Micro-2018	k__Archaea_(UID2)	207	149	107	54	88	7	0	0	0	55.76	1.37	14.29	Y	d__Archaea;p__Microarchaeota;c__Iainarchaeia
PEZB01000051.1	Subsurface-CrystalGeyser_Probst-et-al-Nat-Micro-2018	k__Archaea_(UID2)	207	149	107	26	123	0	0	0	0	80.84	0	0	Y	d__Archaea;p__Microarchaeota;c__Micrarchaeia;o__UBA8480;f__UBA93;g__UBA95;s__UBA95_sp1
PEZQ01000005.1	Subsurface-CrystalGeyser_Probst-et-al-Nat-Micro-2018	k__Archaea_(UID2)	207	149	107	21	127	1	0	0	0	82.71	0.93	0	Y	d__Archaea;p__Nanoarchaeota;c__Nanoarchaeia
PFAI01000035.1	Subsurface-CrystalGeyser_Probst-et-al-Nat-Micro-2018	k__Archaea_(UID2)	207	149	107	21	126	2	0	0	0	82.71	1.87	0	Y	d__Archaea;p__Microarchaeota;c__Iainarchaeia
PFCC01000107.1	Subsurface-CrystalGeyser_Probst-et-al-Nat-Micro-2018	k__Archaea_(UID2)	207	149	107	41	94	14	0	0	0	68.31	9.35	35.71	Y	d__Archaea;p__Microarchaeota;c__Micrarchaeia;o__UBA8480
PFCD01000002.1	Subsurface-CrystalGeyser_Probst-et-al-Nat-Micro-2018	k__Archaea_(UID2)	207	149	107	11	138	0	0	0	0	91.04	0	0	Y	d__Archaea;p__Microarchaeota;c__Micrarchaeia;o__UBA10214
PFCU01000051.1	Subsurface-CrystalGeyser_Probst-et-al-Nat-Micro-2018	k__Archaea_(UID2)	207	149	107	49	100	0	0	0	0	60.9	0	0	Y	d__Archaea;p__Nanoarchaeota;c__UBA10117;o__Pacearchaeales;f__CG1-02-32-21
PFCV01000019.1	Subsurface-CrystalGeyser_Probst-et-al-Nat-Micro-2018	k__Archaea_(UID2)	207	149	107	47	98	4	0	0	0	62.31	3.27	0	Y	d__Archaea;p__Nanoarchaeota;c__UBA10117;o__Pacearchaeales;f__UBA73
PFCW01000013.1	Subsurface-CrystalGeyser_Probst-et-al-Nat-Micro-2018	k__Archaea_(UID2)	207	149	107	32	116	1	0	0	0	72.43	0.93	0	Y	d__Archaea;p__Nanoarchaeota;c__UBA10117;o__Pacearchaeales;f__CG1-02-31-27;g__CG1-02-31-27;s__GCA_001872145.1
PFCX01000071.1	Subsurface-CrystalGeyser_Probst-et-al-Nat-Micro-2018	k__Archaea_(UID2)	207	149	107	46	103	0	0	0	0	65.75	0	0	Y	d__Archaea;p__Nanoarchaeota;c__UBA10117;o__Pacearchaeales;f__CG1-02-32-21;g__CG1-02-32-21;s__GCA_001872185.1
PFCY01000019.1	Subsurface-CrystalGeyser_Probst-et-al-Nat-Micro-2018	k__Archaea_(UID2)	207	149	107	45	104	0	0	0	0	64.41	0	0	Y	d__Archaea;p__Nanoarchaeota;c__UBA10117;o__Pacearchaeales;f__GW2011-AR1
PFCZ01000013.1	Subsurface-CrystalGeyser_Probst-et-al-Nat-Micro-2018	k__Archaea_(UID2)	207	149	107	35	91	23	0	0	0	70.79	13.32	0	Y	d__Archaea;p__Nanoarchaeota;c__UBA10117;o__Pacearchaeales;f__GW2011-AR1
PFDA01000024.1	Subsurface-CrystalGeyser_Probst-et-al-Nat-Micro-2018	k__Archaea_(UID2)	207	149	107	53	91	5	0	0	0	66.12	4.21	0	Y	d__Archaea;p__Nanoarchaeota;c__UBA10117;o__Pacearchaeales;f__GW2011-AR1
PFDB01000021.1	Subsurface-CrystalGeyser_Probst-et-al-Nat-Micro-2018	k__Archaea_(UID2)	207	149	107	44	105	0	0	0	0	65.11	0	0	Y	d__Archaea;p__Nanoarchaeota;c__UBA10117;o__Pacearchaeales;f__UBA73
PFDC01000072.1	Subsurface-CrystalGeyser_Probst-et-al-Nat-Micro-2018	k__Archaea_(UID2)	207	149	107	45	104	0	0	0	0	63.01	0	0	Y	d__Archaea;p__Nanoarchaeota;c__UBA10117;o__Pacearchaeales
PFFZ01000073.1	Subsurface-CrystalGeyser_Probst-et-al-Nat-Micro-2018	k__Archaea_(UID2)	207	145	103	55	89	1	0	0	0	62.81	0.97	0	Y	d__Archaea;p__Crenarchaeota;c__Nitrososphaeria;o__Nitrososphaerales;f__Nitrosopumilaceae;g__Nitrosoarchaeum
PFGA01000418.1	Subsurface-CrystalGeyser_Probst-et-al-Nat-Micro-2018	k__Archaea_(UID2)	207	145	103	53	90	2	0	0	0	66.77	1.94	50	Y	d__Archaea;p__Crenarchaeota;c__Nitrososphaeria;o__Nitrososphaerales;f__Nitrosopumilaceae;g__Nitrosoarchaeum
PFIN01000174.1	Subsurface-CrystalGeyser_Probst-et-al-Nat-Micro-2018	k__Archaea_(UID2)	207	145	103	61	72	12	0	0	0	51.71	7.28	8.33	Y	d__Archaea;p__Crenarchaeota;c__Bathyarchaeia;o__B26-1;f__UBA233
PFLA01000059.1	Subsurface-CrystalGeyser_Probst-et-al-Nat-Micro-2018	k__Archaea_(UID2)	207	149	107	73	75	1	0	0	0	51.92	0.93	0	Y	d__Archaea;p__Nanoarchaeota;c__UBA10117;o__GW2011-AR15;f__GW2011-AR15
PFLQ01000023.1	Subsurface-CrystalGeyser_Probst-et-al-Nat-Micro-2018	k__Archaea_(UID2)	207	149	107	41	108	0	0	0	0	66.98	0	0	Y	d__Archaea;p__Nanoarchaeota;c__UBA10117;o__Pacearchaeales;f__UBA73;g__CG1-02-35-32;s__GCA_001872325.1
PFNQ01000015.1	Subsurface-CrystalGeyser_Probst-et-al-Nat-Micro-2018	k__Archaea_(UID2)	207	149	107	23	126	0	0	0	0	80.37	0	0	Y	d__Archaea;p__Nanoarchaeota;c__UBA10117;o__GW2011-AR9;f__GW2011-AR9
PFPF01000007.1	Subsurface-CrystalGeyser_Probst-et-al-Nat-Micro-2018	k__Archaea_(UID2)	207	149	107	19	129	1	0	0	0	85.83	0.93	0	Y	d__Archaea;p__Microarchaeota;c__Micrarchaeia;o__UBA8480;f__UBA93;g__UBA93;s__UBA93_sp1
PFPH01000053.1	Subsurface-CrystalGeyser_Probst-et-al-Nat-Micro-2018	k__Archaea_(UID2)	207	149	107	23	125	1	0	0	0	82.17	0.07	0	Y	d__Archaea;p__Microarchaeota;c__Micrarchaeia;o__UBA10214;f__UBA8471;g__UBA8471;s__UBA8471_sp1
PFRJ01000125.1	Subsurface-CrystalGeyser_Probst-et-al-Nat-Micro-2018	k__Archaea_(UID2)	207	145	103	30	111	4	0	0	0	80.1	3.4	25	Y	d__Archaea;p__Crenarchaeota;c__Nitrososphaeria;o__Nitrososphaerales;f__Nitrosopumilaceae;g__Nitrosopumilus
PFTD01000193.1	Subsurface-CrystalGeyser_Probst-et-al-Nat-Micro-2018	k__Archaea_(UID2)	207	145	103	9	134	2	0	0	0	93.95	1.94	0	Y	d__Archaea;p__Crenarchaeota;c__Nitrososphaeria;o__Nitrososphaerales;f__Nitrosopumilaceae;g__Nitrosoarchaeum
PFTQ01000060.1	Subsurface-CrystalGeyser_Probst-et-al-Nat-Micro-2018	k__Archaea_(UID2)	207	149	107	24	125	0	0	0	0	79.44	0	0	Y	d__Archaea;p__Nanoarchaeota;c__Aenigmarchaeia;o__CG1-02-38-14;f__CG1-02-38-14;g__CG1-02-38-14;s__GCA_001873985.1
PFUM01000212.1	Subsurface-CrystalGeyser_Probst-et-al-Nat-Micro-2018	p__Euryarchaeota_(UID3)	148	188	125	25	158	5	0	0	0	86.42	3.6	80	Y	d__Archaea;p__Thermoplasmatota
PKTL01000064.1	Marine-Perchlorate-Reducing_Barnum-et-al-ISMEJ-2018	k__Archaea_(UID2)	207	149	107	16	130	3	0	0	0	85.05	1.87	66.67	Y	d__Archaea;p__Nanoarchaeota;c__UBA10117
RUG018	Animal-Rumen_Stewart-et-al-Nat-Comms-2018	p__Euryarchaeota_(UID3)	148	188	125	18	166	4	0	0	0	99	1.73	75	Y	d__Archaea;p__Euryarchaeota;c__Methanobacteria;o__Methanobacteriales;f__Methanobacteriaceae;g__Methanobrevibacter_A
RUG020	Animal-Rumen_Stewart-et-al-Nat-Comms-2018	p__Euryarchaeota_(UID3)	148	188	125	2	184	2	0	0	0	98.93	1.6	0	Y	d__Archaea;p__Euryarchaeota;c__Methanobacteria;o__Methanobacteriales;f__Methanobacteriaceae;g__Methanobrevibacter;s__GCA_002505605.1
RUG031	Animal-Rumen_Stewart-et-al-Nat-Comms-2018	p__Euryarchaeota_(UID3)	148	188	125	2	186	0	0	0	0	98.4	0	0	Y	d__Archaea;p__Euryarchaeota;c__Methanobacteria;o__Methanobacteriales;f__Methanobacteriaceae;g__Methanobrevibacter_A;s__GCA_002509015.1
RUG076	Animal-Rumen_Stewart-et-al-Nat-Comms-2018	p__Euryarchaeota_(UID3)	148	188	125	3	184	1	0	0	0	97.6	0.8	0	Y	d__Archaea;p__Euryarchaeota;c__Methanobacteria;o__Methanobacteriales;f__Methanobacteriaceae;g__Methanobrevibacter_B;s__Methanobrevibacter_B_boviskoreani
RUG092	Animal-Rumen_Stewart-et-al-Nat-Comms-2018	p__Euryarchaeota_(UID3)	148	188	125	22	166	0	0	0	0	97.32	0	0	Y	d__Archaea;p__Euryarchaeota;c__Methanobacteria;o__Methanobacteriales;f__Methanobacteriaceae;g__Methanobrevibacter_A;s__GCA_002509015.1
RUG120	Animal-Rumen_Stewart-et-al-Nat-Comms-2018	p__Euryarchaeota_(UID3)	148	188	125	4	183	1	0	0	0	96.8	0.8	0	Y	d__Archaea;p__Euryarchaeota;c__Methanobacteria;o__Methanobacteriales;f__Methanobacteriaceae;g__Methanobrevibacter_B
RUG201	Animal-Rumen_Stewart-et-al-Nat-Comms-2018	p__Euryarchaeota_(UID3)	148	188	125	18	166	4	0	0	0	95.09	3.2	25	Y	d__Archaea;p__Euryarchaeota;c__Methanobacteria;o__Methanobacteriales;f__Methanobacteriaceae;g__Methanobrevibacter;s__GCA_002505605.1
RUG236	Animal-Rumen_Stewart-et-al-Nat-Comms-2018	p__Euryarchaeota_(UID3)	148	188	125	31	155	2	0	0	0	94.4	1.2	50	Y	d__Archaea;p__Euryarchaeota;c__Methanobacteria;o__Methanobacteriales;f__Methanobacteriaceae;g__Methanobrevibacter_A
RUG338	Animal-Rumen_Stewart-et-al-Nat-Comms-2018	p__Euryarchaeota_(UID3)	148	188	125	30	156	2	0	0	0	92.53	1.6	0	Y	d__Archaea;p__Euryarchaeota;c__Methanobacteria;o__Methanobacteriales;f__Methanobacteriaceae;g__Methanobrevibacter_A
RUG344	Animal-Rumen_Stewart-et-al-Nat-Comms-2018	p__Euryarchaeota_(UID3)	148	188	125	28	160	0	0	0	0	92.39	0	0	Y	d__Archaea;p__Euryarchaeota;c__Methanobacteria;o__Methanobacteriales;f__Methanobacteriaceae;g__Methanobrevibacter_A
RUG492	Animal-Rumen_Stewart-et-al-Nat-Comms-2018	p__Euryarchaeota_(UID3)	148	188	125	18	168	2	0	0	0	89.77	1.2	0	Y	d__Archaea;p__Euryarchaeota;c__Methanobacteria;o__Methanobacteriales;f__Methanobacteriaceae;g__Methanobrevibacter_A
RUG545	Animal-Rumen_Stewart-et-al-Nat-Comms-2018	p__Euryarchaeota_(UID3)	148	188	125	58	129	1	0	0	0	88.73	0.8	0	Y	d__Archaea;p__Euryarchaeota;c__Methanobacteria;o__Methanobacteriales;f__Methanobacteriaceae;g__Methanobrevibacter_A
RUG593	Animal-Rumen_Stewart-et-al-Nat-Comms-2018	p__Euryarchaeota_(UID3)	148	188	125	22	166	0	0	0	0	87.73	0	0	Y	d__Archaea;p__Euryarchaeota;c__Methanobacteria;o__Methanobacteriales;f__Methanobacteriaceae;g__Methanobrevibacter_A;s__GCA_002498445.1
RUG648	Animal-Rumen_Stewart-et-al-Nat-Comms-2018	p__Euryarchaeota_(UID3)	148	188	125	24	159	5	0	0	0	86.42	2.48	40	Y	d__Archaea;p__Euryarchaeota;c__Methanobacteria;o__Methanobacteriales;f__Methanobacteriaceae;g__Methanobrevibacter_A
RUG748	Animal-Rumen_Stewart-et-al-Nat-Comms-2018	p__Euryarchaeota_(UID3)	148	188	125	54	123	10	1	0	0	83.27	5.58	46.15	Y	d__Archaea;p__Euryarchaeota;c__Methanobacteria;o__Methanobacteriales;f__Methanobacteriaceae;g__Methanobrevibacter
RUG761	Animal-Rumen_Stewart-et-al-Nat-Comms-2018	p__Euryarchaeota_(UID3)	148	188	125	40	143	5	0	0	0	82.71	3.24	60	Y	d__Archaea;p__Euryarchaeota;c__Methanobacteria;o__Methanobacteriales;f__Methanobacteriaceae;g__Methanosphaera;s__GCA_002509095.1
RUG779	Animal-Rumen_Stewart-et-al-Nat-Comms-2018	p__Euryarchaeota_(UID3)	148	187	124	27	157	3	0	0	0	82.26	2.42	66.67	Y	d__Archaea;p__Thermoplasmatota;c__Thermoplasmata;o__Methanomassiliicoccales;f__Methanomethylophilaceae;g__Methanomethylophilus;s__GCF_001481295.1
RUG780	Animal-Rumen_Stewart-et-al-Nat-Comms-2018	p__Euryarchaeota_(UID3)	148	188	125	29	155	4	0	0	0	82.25	2.53	25	Y	d__Archaea;p__Euryarchaeota;c__Methanobacteria;o__Methanobacteriales;f__Methanobacteriaceae;g__Methanobrevibacter_A
RUG787	Animal-Rumen_Stewart-et-al-Nat-Comms-2018	p__Euryarchaeota_(UID3)	148	188	125	54	134	0	0	0	0	81.97	0	0	Y	d__Archaea;p__Euryarchaeota;c__Methanobacteria;o__Methanobacteriales;f__Methanobacteriaceae;g__Methanobrevibacter_A;s__GCA_002498445.1
RUG823	Animal-Rumen_Stewart-et-al-Nat-Comms-2018	p__Euryarchaeota_(UID3)	148	188	125	41	128	19	0	0	0	81.1	4.4	15.79	Y	d__Archaea;p__Euryarchaeota;c__Methanobacteria;o__Methanobacteriales;f__Methanobacteriaceae;g__Methanobrevibacter_A
SAG_G21	this study	p__Euryarchaeota_(UID3)	148	188	125	103	85	0	0	0	0	39.2	0	0	Y
SAG_K11	this study	k__Archaea_(UID2)	207	149	107	76	72	1	0	0	0	46.73	0.93	0	Y
SAG_L17	this study	k__Archaea_(UID2)	207	149	107	53	96	0	0	0	0	71.17	0	0	Y	d__Archaea;p__JdFR-18;c__JdFR-18;o__JdFR-18
SAG_L21	this study	p__Euryarchaeota_(UID3)	148	188	125	94	93	1	0	0	0	48.76	0.8	0	Y
SAG_N22	this study	k__Archaea_(UID2)	207	149	107	124	25	0	0	0	0	21.5	0	0	Y
SURF_58	Subsurface-SURF_Momper-et-al-ISME-2017	k__Archaea_(UID2)	207	149	107	20	129	0	0	0	0	83.41	0	0	Y	d__Archaea;p__Nanoarchaeota;c__UBA10117;o__SM23-78
SURF_65	Subsurface-SURF_Momper-et-al-ISME-2017	k__Archaea_(UID2)	207	149	107	39	109	1	0	0	0	70.09	0.93	100	Y	d__Archaea;p__Nanoarchaeota;c__UBA10117;o__GW2011-AR4
TARA_ANE_MAG_00019	Marine-TARA-Global_Delmont-et-al-bioarxiv-2017	p__Euryarchaeota_(UID3)	148	188	125	22	164	2	0	0	0	84.53	1.6	0	Y	d__Archaea;p__Thermoplasmatota;c__MGII;o__MGII;f__MGIIA;g__UBA496;s__GCA_002504675.1
TARA_ANE_MAG_00024	Marine-TARA-Global_Delmont-et-al-bioarxiv-2017	p__Euryarchaeota_(UID3)	148	188	125	29	159	0	0	0	0	82.93	0	0	Y	d__Archaea;p__Thermoplasmatota;c__MGII;o__MGII;f__MGIIB;g__UBA120
TARA_ANE_MAG_00027	Marine-TARA-Global_Delmont-et-al-bioarxiv-2017	p__Euryarchaeota_(UID3)	148	188	125	29	158	1	0	0	0	79.6	0.8	0	Y	d__Archaea;p__Thermoplasmatota;c__MGII;o__MGII;f__MGIIB;g__UBA559;s__UBA12206
TARA_ANE_MAG_00030	Marine-TARA-Global_Delmont-et-al-bioarxiv-2017	p__Euryarchaeota_(UID3)	148	188	125	28	155	5	0	0	0	80.4	2.86	20	Y	d__Archaea;p__Thermoplasmatota;c__MGII;o__MGII;f__MGIIB;g__UBA68
TARA_ANE_MAG_00042	Marine-TARA-Global_Delmont-et-al-bioarxiv-2017	p__Euryarchaeota_(UID3)	148	188	125	38	149	1	0	0	0	76	0.8	100	Y	d__Archaea;p__Thermoplasmatota;c__MGII;o__MGII;f__MGIIB;g__UBA562
TARA_ANE_MAG_00052	Marine-TARA-Global_Delmont-et-al-bioarxiv-2017	p__Euryarchaeota_(UID3)	148	188	125	52	136	0	0	0	0	68.9	0	0	Y	d__Archaea;p__Thermoplasmatota;c__MGII;o__MGII;f__MGIIA;g__UBA623;s__GCA_002495395.1
TARA_ANE_MAG_00055	Marine-TARA-Global_Delmont-et-al-bioarxiv-2017	p__Euryarchaeota_(UID3)	148	188	125	43	145	0	0	0	0	72.69	0	0	Y	d__Archaea;p__Thermoplasmatota;c__MGII;o__MGII;f__MGIIB;g__UBA253;s__GCA_002502555.1
TARA_ANE_MAG_00063	Marine-TARA-Global_Delmont-et-al-bioarxiv-2017	p__Euryarchaeota_(UID3)	148	188	125	64	124	0	0	0	0	60.82	0	0	Y	d__Archaea;p__Thermoplasmatota;c__MGII;o__MGII;f__MGIIA;g__UBA463;s__UBA463_sp3
TARA_ANE_MAG_00065	Marine-TARA-Global_Delmont-et-al-bioarxiv-2017	p__Euryarchaeota_(UID3)	148	188	125	60	125	3	0	0	0	64	1.6	66.67	Y	d__Archaea;p__Thermoplasmatota;c__MGII;o__MGII;f__MGIIA;g__UBA496
TARA_ANE_MAG_00088	Marine-TARA-Global_Delmont-et-al-bioarxiv-2017	k__Archaea_(UID2)	207	149	107	62	55	19	10	2	1	56.86	22.18	0	Y	d__Archaea;p__Crenarchaeota;c__Korarchaeia
TARA_ANW_MAG_00024	Marine-TARA-Global_Delmont-et-al-bioarxiv-2017	p__Euryarchaeota_(UID3)	148	188	125	27	160	1	0	0	0	81.33	0.04	100	Y	d__Archaea;p__Thermoplasmatota;c__MGII;o__MGII;f__MGIIB;g__UBA618;s__UBA618_sp3
TARA_ANW_MAG_00033	Marine-TARA-Global_Delmont-et-al-bioarxiv-2017	p__Euryarchaeota_(UID3)	148	188	125	39	149	0	0	0	0	76.67	0	0	Y	d__Archaea;p__Thermoplasmatota;c__MGII;o__MGII;f__MGIIA;g__UBA463;s__UBA463_sp10
TARA_ANW_MAG_00043	Marine-TARA-Global_Delmont-et-al-bioarxiv-2017	p__Euryarchaeota_(UID3)	148	188	125	53	132	3	0	0	0	64.27	0.5	100	Y	d__Archaea;p__Thermoplasmatota;c__MGII;o__MGII;f__MGIIA;g__UBA463;s__UBA8167
TARA_ANW_MAG_00045	Marine-TARA-Global_Delmont-et-al-bioarxiv-2017	p__Euryarchaeota_(UID3)	148	188	125	47	141	0	0	0	0	66.53	0	0	Y	d__Archaea;p__Thermoplasmatota;c__MGII;o__MGII;f__MGIIA;g__UBA496
TARA_ANW_MAG_00046	Marine-TARA-Global_Delmont-et-al-bioarxiv-2017	p__Euryarchaeota_(UID3)	148	188	125	43	144	1	0	0	0	75.78	0.8	100	Y	d__Archaea;p__Thermoplasmatota;c__MGII;o__MGII;f__MGIIA;g__UBA463;s__GCA_002506185.1
TARA_ASE_MAG_00009	Marine-TARA-Global_Delmont-et-al-bioarxiv-2017	p__Euryarchaeota_(UID3)	148	188	125	51	136	1	0	0	0	65.2	0.8	100	Y	d__Archaea;p__Thermoplasmatota;c__MGII;o__MGII;f__MGIIA;g__UBA463;s__UBA463_sp7
TARA_ASE_MAG_00011	Marine-TARA-Global_Delmont-et-al-bioarxiv-2017	p__Euryarchaeota_(UID3)	148	188	125	55	126	7	0	0	0	61.07	4.04	42.86	Y	d__Archaea;p__Thermoplasmatota;c__MGII;o__MGII;f__MGIIA;g__UBA496
TARA_ASE_MAG_00018	Marine-TARA-Global_Delmont-et-al-bioarxiv-2017	p__Euryarchaeota_(UID3)	148	188	125	58	130	0	0	0	0	65.31	0	0	Y	d__Archaea;p__Thermoplasmatota;c__MGII;o__MGII;f__MGIIB;g__UBA253;s__UBA253_sp1
TARA_ASW_MAG_00011	Marine-TARA-Global_Delmont-et-al-bioarxiv-2017	p__Euryarchaeota_(UID3)	148	188	125	23	165	0	0	0	0	83.2	0	0	Y	d__Archaea;p__Thermoplasmatota;c__MGII;o__MGII;f__MGIIB;g__UBA120;s__GCA_002495045.1
TARA_ASW_MAG_00013	Marine-TARA-Global_Delmont-et-al-bioarxiv-2017	p__Euryarchaeota_(UID3)	148	188	125	41	147	0	0	0	0	71.33	0	0	Y	d__Archaea;p__Thermoplasmatota;c__MGII;o__MGII;f__MGIIA;g__UBA463;s__GCA_002504435.1
TARA_ASW_MAG_00017	Marine-TARA-Global_Delmont-et-al-bioarxiv-2017	p__Euryarchaeota_(UID3)	148	188	125	43	142	3	0	0	0	71.69	1.87	0	Y	d__Archaea;p__Thermoplasmatota;c__MGII;o__MGII;f__MGIIB;g__UBA120
TARA_ASW_MAG_00019	Marine-TARA-Global_Delmont-et-al-bioarxiv-2017	p__Euryarchaeota_(UID3)	148	188	125	47	137	4	0	0	0	66.67	0.84	25	Y	d__Archaea;p__Thermoplasmatota;c__MGII;o__MGII;f__MGIIB;g__UBA562
TARA_ASW_MAG_00021	Marine-TARA-Global_Delmont-et-al-bioarxiv-2017	p__Euryarchaeota_(UID3)	148	188	125	52	132	4	0	0	0	66.09	1.73	100	Y	d__Archaea;p__Thermoplasmatota;c__MGII;o__MGII;f__MGIIA;g__UBA463
TARA_ION_MAG_00033	Marine-TARA-Global_Delmont-et-al-bioarxiv-2017	p__Euryarchaeota_(UID3)	148	188	125	34	152	2	0	0	0	83.27	0.93	50	Y	d__Archaea;p__Thermoplasmatota;c__MGII;o__MGII;f__MGIIA;g__UBA557
TARA_ION_MAG_00034	Marine-TARA-Global_Delmont-et-al-bioarxiv-2017	p__Euryarchaeota_(UID3)	148	188	125	46	141	1	0	0	0	70.09	0.8	0	Y	d__Archaea;p__Thermoplasmatota;c__MGII;o__MGII;f__MGIIA;g__UBA557
TARA_ION_MAG_00040	Marine-TARA-Global_Delmont-et-al-bioarxiv-2017	p__Euryarchaeota_(UID3)	148	188	125	51	134	3	0	0	0	64.13	0.92	33.33	Y	d__Archaea;p__Thermoplasmatota;c__MGII;o__MGII;f__MGIIA;g__UBA557
TARA_ION_MAG_00044	Marine-TARA-Global_Delmont-et-al-bioarxiv-2017	p__Euryarchaeota_(UID3)	148	188	125	44	144	0	0	0	0	74.42	0	0	Y	d__Archaea;p__Thermoplasmatota;c__MGII;o__MGII;f__MGIIA;g__UBA557
TARA_ION_MAG_00066	Marine-TARA-Global_Delmont-et-al-bioarxiv-2017	k__Archaea_(UID2)	207	149	107	61	65	17	2	2	2	51.95	17.96	3.64	Y	d__Archaea;p__Asgardarchaeota;c__Heimdallarchaeia
TARA_IOS_MAG_00022	Marine-TARA-Global_Delmont-et-al-bioarxiv-2017	p__Euryarchaeota_(UID3)	148	188	125	28	159	1	0	0	0	80.67	0.8	100	Y	d__Archaea;p__Thermoplasmatota;c__MGII;o__MGII;f__MGIIA;g__UBA9562;s__GCA_002497245.1
TARA_IOS_MAG_00030	Marine-TARA-Global_Delmont-et-al-bioarxiv-2017	p__Euryarchaeota_(UID3)	148	188	125	35	153	0	0	0	0	76	0	0	Y	d__Archaea;p__Thermoplasmatota;c__MGII;o__MGII;f__MGIIA;g__UBA252;s__UBA252_sp1
TARA_IOS_MAG_00038	Marine-TARA-Global_Delmont-et-al-bioarxiv-2017	p__Euryarchaeota_(UID3)	148	188	125	49	136	3	0	0	0	69.15	2.4	33.33	Y	d__Archaea;p__Thermoplasmatota;c__MGII;o__MGII;f__MGIIB;g__UBA562;s__UBA562_sp1
TARA_IOS_MAG_00039	Marine-TARA-Global_Delmont-et-al-bioarxiv-2017	p__Euryarchaeota_(UID3)	148	188	125	41	144	3	0	0	0	73.43	2.4	33.33	Y	d__Archaea;p__Thermoplasmatota;c__MGII;o__MGII;f__MGIIA;g__UBA11751;s__UBA11751_sp1
TARA_IOS_MAG_00045	Marine-TARA-Global_Delmont-et-al-bioarxiv-2017	p__Euryarchaeota_(UID3)	148	188	125	48	140	0	0	0	0	71.23	0	0	Y	d__Archaea;p__Thermoplasmatota;c__MGII;o__MGII;f__MGIIA;g__UBA623;s__UBA623_sp1
TARA_IOS_MAG_00047	Marine-TARA-Global_Delmont-et-al-bioarxiv-2017	p__Euryarchaeota_(UID3)	148	188	125	49	138	1	0	0	0	69.76	0.4	100	Y	d__Archaea;p__Thermoplasmatota;c__MGII;o__MGII;f__MGIIB;g__UBA120
TARA_MED_MAG_00053	Marine-TARA-Global_Delmont-et-al-bioarxiv-2017	p__Euryarchaeota_(UID3)	148	188	125	25	163	0	0	0	0	81.73	0	0	Y	d__Archaea;p__Thermoplasmatota;c__MGII;o__MGII;f__MGIIA;g__UBA496;s__GCA_002502625.1
TARA_MED_MAG_00060	Marine-TARA-Global_Delmont-et-al-bioarxiv-2017	p__Euryarchaeota_(UID3)	148	188	125	32	151	5	0	0	0	77.14	1.82	80	Y	d__Archaea;p__Thermoplasmatota;c__MGII;o__MGII;f__MGIIB;g__UBA253
TARA_MED_MAG_00075	Marine-TARA-Global_Delmont-et-al-bioarxiv-2017	p__Euryarchaeota_(UID3)	148	188	125	32	156	0	0	0	0	79.07	0	0	Y	d__Archaea;p__Thermoplasmatota;c__MGII;o__MGII;f__MGIIA;g__UBA557;s__GCA_002172185.1
TARA_MED_MAG_00079	Marine-TARA-Global_Delmont-et-al-bioarxiv-2017	p__Euryarchaeota_(UID3)	148	188	125	37	151	0	0	0	0	74	0	0	Y	d__Archaea;p__Thermoplasmatota;c__MGII;o__MGII;f__MGIIB;g__UBA618;s__UBA618_sp2
TARA_MED_MAG_00080	Marine-TARA-Global_Delmont-et-al-bioarxiv-2017	p__Euryarchaeota_(UID3)	148	188	125	31	156	1	0	0	0	79.73	0.8	0	Y	d__Archaea;p__Thermoplasmatota;c__MGII;o__MGII;f__MGIIA;g__UBA496;s__GCA_002504675.1
TARA_MED_MAG_00095	Marine-TARA-Global_Delmont-et-al-bioarxiv-2017	p__Euryarchaeota_(UID3)	148	188	125	41	147	0	0	0	0	76.71	0	0	Y	d__Archaea;p__Thermoplasmatota;c__MGII;o__MGII;f__MGIIA;g__UBA11751
TARA_MED_MAG_00109	Marine-TARA-Global_Delmont-et-al-bioarxiv-2017	p__Euryarchaeota_(UID3)	148	188	125	45	141	2	0	0	0	70.37	0.86	100	Y	d__Archaea;p__Thermoplasmatota;c__MGII;o__MGIII;f__CG-Epi1;g__CG-Epi1
TARA_PON_MAG_00033	Marine-TARA-Global_Delmont-et-al-bioarxiv-2017	p__Euryarchaeota_(UID3)	148	188	125	37	151	0	0	0	0	75.73	0	0	Y	d__Archaea;p__Thermoplasmatota;c__MGII;o__MGII;f__MGIIB;g__UBA562
TARA_PON_MAG_00047	Marine-TARA-Global_Delmont-et-al-bioarxiv-2017	p__Euryarchaeota_(UID3)	148	188	125	55	127	6	0	0	0	63.56	3.66	66.67	Y	d__Archaea;p__Thermoplasmatota;c__MGII;o__MGII;f__MGIIA;g__UBA463;s__UBA463_sp2
TARA_PSE_MAG_00061	Marine-TARA-Global_Delmont-et-al-bioarxiv-2017	p__Euryarchaeota_(UID3)	148	188	125	36	148	4	0	0	0	75.12	2.27	0	Y	d__Archaea;p__Thermoplasmatota;c__MGII;o__MGII;f__MGIIA;g__UBA501
TARA_PSE_MAG_00064	Marine-TARA-Global_Delmont-et-al-bioarxiv-2017	p__Euryarchaeota_(UID3)	148	188	125	44	142	2	0	0	0	70.27	1.6	50	Y	d__Archaea;p__Thermoplasmatota;c__MGII;o__MGII;f__MGIIA;g__UBA463;s__GCA_002506185.1
TARA_PSE_MAG_00070	Marine-TARA-Global_Delmont-et-al-bioarxiv-2017	p__Euryarchaeota_(UID3)	148	188	125	53	133	2	0	0	0	64.94	0.8	50	Y	d__Archaea;p__Thermoplasmatota;c__MGII;o__MGII;f__MGIIA;g__UBA9562
TARA_PSW_MAG_00043	Marine-TARA-Global_Delmont-et-al-bioarxiv-2017	p__Euryarchaeota_(UID3)	148	188	125	27	160	1	0	0	0	80.53	0.8	0	Y	d__Archaea;p__Thermoplasmatota;c__MGII;o__MGII;f__MGIIB;g__UBA559;s__UBA559_sp1
TARA_PSW_MAG_00055	Marine-TARA-Global_Delmont-et-al-bioarxiv-2017	p__Euryarchaeota_(UID3)	148	188	125	31	156	1	0	0	0	78.74	0.8	100	Y	d__Archaea;p__Thermoplasmatota;c__MGII;o__MGII;f__MGIIB;g__UBA68;s__UBA68_sp1
TARA_PSW_MAG_00056	Marine-TARA-Global_Delmont-et-al-bioarxiv-2017	p__Euryarchaeota_(UID3)	148	188	125	30	156	2	0	0	0	80.8	1.6	100	Y	d__Archaea;p__Thermoplasmatota;c__MGII;o__MGII;f__MGIIB;g__UBA253;s__GCA_002495645.1
TARA_PSW_MAG_00057	Marine-TARA-Global_Delmont-et-al-bioarxiv-2017	p__Euryarchaeota_(UID3)	148	188	125	36	152	0	0	0	0	76.4	0	0	Y	d__Archaea;p__Thermoplasmatota;c__MGII;o__MGII;f__MGIIA;g__UBA11751;s__UBA11751_sp2
TARA_PSW_MAG_00073	Marine-TARA-Global_Delmont-et-al-bioarxiv-2017	p__Euryarchaeota_(UID3)	148	188	125	43	144	1	0	0	0	71.96	0.04	0	Y	d__Archaea;p__Thermoplasmatota;c__MGII;o__MGII;f__MGIIA;g__UBA623
TARA_PSW_MAG_00075	Marine-TARA-Global_Delmont-et-al-bioarxiv-2017	p__Euryarchaeota_(UID3)	148	188	125	41	147	0	0	0	0	80.27	0	0	Y	d__Archaea;p__Thermoplasmatota;c__MGII;o__MGII;f__MGIIA;g__UBA11751;s__UBA11751_sp4
TARA_PSW_MAG_00086	Marine-TARA-Global_Delmont-et-al-bioarxiv-2017	p__Euryarchaeota_(UID3)	148	188	125	47	137	4	0	0	0	70	1.42	50	Y	d__Archaea;p__Thermoplasmatota;c__MGII;o__MGII;f__MGIIB;g__UBA562
TARA_PSW_MAG_00094	Marine-TARA-Global_Delmont-et-al-bioarxiv-2017	p__Euryarchaeota_(UID3)	148	188	125	44	140	4	0	0	0	76.6	2.06	75	Y	d__Archaea;p__Thermoplasmatota;c__MGII;o__MGII;f__MGIIB;g__UBA120
TARA_PSW_MAG_00101	Marine-TARA-Global_Delmont-et-al-bioarxiv-2017	p__Euryarchaeota_(UID3)	148	188	125	58	128	2	0	0	0	60.61	0.8	100	Y	d__Archaea;p__Thermoplasmatota;c__MGII;o__MGII;f__MGIIB;g__UBA12002;s__UBA12002
TARA_PSW_MAG_00102	Marine-TARA-Global_Delmont-et-al-bioarxiv-2017	p__Euryarchaeota_(UID3)	148	188	125	60	127	1	0	0	0	62.81	0.4	100	Y	d__Archaea;p__Thermoplasmatota;c__MGII;o__MGII;f__MGIIB;g__UBA253;s__UBA253_sp2
TARA_RED_MAG_00018	Marine-TARA-Global_Delmont-et-al-bioarxiv-2017	p__Euryarchaeota_(UID54)	90	234	153	18	216	0	0	0	0	89.05	0	0	Y	d__Archaea;p__Halobacterota;c__Halobacteria;o__Halobacteriales;f__UBA12382;g__UBA12382
TARA_RED_MAG_00021	Marine-TARA-Global_Delmont-et-al-bioarxiv-2017	p__Euryarchaeota_(UID54)	90	234	153	8	224	2	0	0	0	95.59	1.31	50	Y	d__Archaea;p__Halobacterota;c__Halobacteria;o__Halobacteriales;f__UBA12382;g__UBA12382;s__UBA8589
TARA_RED_MAG_00049	Marine-TARA-Global_Delmont-et-al-bioarxiv-2017	p__Euryarchaeota_(UID3)	148	188	125	39	147	2	0	0	0	74.56	0.96	50	Y	d__Archaea;p__Thermoplasmatota;c__MGII;o__MGII;f__MGIIA
TARA_RED_MAG_00055	Marine-TARA-Global_Delmont-et-al-bioarxiv-2017	p__Euryarchaeota_(UID3)	148	188	125	31	156	1	0	0	0	79.6	0.06	0	Y	d__Archaea;p__Thermoplasmatota;c__MGII;o__MGII;f__MGIIB;g__UBA12002;s__UBA12002
TARA_RED_MAG_00062	Marine-TARA-Global_Delmont-et-al-bioarxiv-2017	p__Euryarchaeota_(UID3)	148	188	125	40	147	1	0	0	0	74.22	0.4	0	Y	d__Archaea;p__Thermoplasmatota;c__MGII;o__MGII;f__MGIIA;g__UBA9562;s__GCA_002497265.1
TARA_RED_MAG_00072	Marine-TARA-Global_Delmont-et-al-bioarxiv-2017	p__Euryarchaeota_(UID3)	148	188	125	47	139	2	0	0	0	71.73	1.6	50	Y	d__Archaea;p__Thermoplasmatota;c__MGII;o__MGII;f__MGIIB;g__UBA120
TARA_RED_MAG_00079	Marine-TARA-Global_Delmont-et-al-bioarxiv-2017	p__Euryarchaeota_(UID3)	148	188	125	57	130	1	0	0	0	65.31	0.4	100	Y	d__Archaea;p__Thermoplasmatota;c__MGII;o__MGII;f__MGIIA;g__UBA557
TARA_RED_MAG_00090	Marine-TARA-Global_Delmont-et-al-bioarxiv-2017	p__Euryarchaeota_(UID3)	148	188	125	54	131	3	0	0	0	66.63	1.6	66.67	Y	d__Archaea;p__Thermoplasmatota;c__MGII;o__MGII;f__MGIIB;g__UBA562;s__UBA562_sp4
TARA_RED_MAG_00112	Marine-TARA-Global_Delmont-et-al-bioarxiv-2017	k__Archaea_(UID2)	207	149	107	58	63	17	9	1	1	55.78	23.32	2.82	Y	d__Archaea;p__Asgardarchaeota;c__Heimdallarchaeia
TMED117_NHFS00000000	Marine-TARA-RedSea_Tully-et-al-PeerJ-2017	p__Euryarchaeota_(UID3)	148	188	125	69	104	12	3	0	0	72.34	12.8	28.57	Y	d__Archaea;p__Thermoplasmatota;c__MGII;o__MGII;f__MGIIB;g__UBA618
TMED129_NHGE00000000	Marine-TARA-RedSea_Tully-et-al-PeerJ-2017	p__Euryarchaeota_(UID3)	148	188	125	46	142	0	0	0	0	69.33	0	0	Y	d__Archaea;p__Thermoplasmatota;c__MGII;o__MGII;f__MGIIA;g__UBA557;s__GCA_002172375.1
TMED97_NHEY00000000	Marine-TARA-RedSea_Tully-et-al-PeerJ-2017	p__Euryarchaeota_(UID3)	148	188	125	36	151	1	0	0	0	76.74	0.8	0	Y	d__Archaea;p__Thermoplasmatota;c__MGII;o__MGII;f__MGIIA;g__UBA557;s__GCA_002171445.1
TOBG_ARS-10	Marine-TARA-Global_Tully-et-al-SciData2018	k__Archaea_(UID2)	207	149	107	58	91	0	0	0	0	52.96	0	0	Y	d__Archaea;p__Nanoarchaeota;c__UBA10117;o__Pacearchaeales
TOBG_ARS-100	Marine-TARA-Global_Tully-et-al-SciData2018	p__Euryarchaeota_(UID3)	148	188	125	51	132	5	0	0	0	72.06	1.78	100	Y	d__Archaea;p__Thermoplasmatota;c__MGII;o__MGII;f__MGIIB;g__UBA253;s__UBA7982
TOBG_ARS-1005	Marine-TARA-Global_Tully-et-al-SciData2018	p__Euryarchaeota_(UID3)	148	188	125	91	86	11	0	0	0	54.3	4.8	63.64	Y	d__Archaea;p__Thermoplasmatota;c__MGII;o__MGII;f__MGIIB;g__UBA618
TOBG_ARS-1018	Marine-TARA-Global_Tully-et-al-SciData2018	k__Archaea_(UID2)	207	149	107	28	117	4	0	0	0	76.79	3.27	0	Y	d__Archaea;p__Nanoarchaeota;c__Aenigmarchaeia;o__GW2011-AR5
TOBG_ARS-102	Marine-TARA-Global_Tully-et-al-SciData2018	k__Archaea_(UID2)	207	149	107	21	128	0	0	0	0	84.03	0	0	Y	d__Archaea;p__Nanoarchaeota;c__UBA10117;o__GW2011-AR4;f__GW2011-AR11
TOBG_ARS-1025	Marine-TARA-Global_Tully-et-al-SciData2018	p__Euryarchaeota_(UID3)	148	188	125	44	140	4	0	0	0	69.2	2.4	100	Y	d__Archaea;p__Thermoplasmatota;c__MGII;o__MGIII;f__CG-Epi1;g__UBA8886;s__UBA8886_sp1
TOBG_ARS-1040	Marine-TARA-Global_Tully-et-al-SciData2018	k__Archaea_(UID2)	207	149	107	67	79	3	0	0	0	56.96	2.34	33.33	Y	d__Archaea;p__Asgardarchaeota;c__Heimdallarchaeia;o__LC-2;f__LC-2
TOBG_ARS-1041	Marine-TARA-Global_Tully-et-al-SciData2018	k__Archaea_(UID2)	207	149	107	73	72	4	0	0	0	52.32	3.74	50	Y	d__Archaea;p__Nanoarchaeota;c__UBA10117;o__GW2011-AR4;f__GW2011-AR11
TOBG_ARS-105	Marine-TARA-Global_Tully-et-al-SciData2018	k__Archaea_(UID2)	207	149	107	66	78	3	2	0	0	62.04	1.37	0	Y	d__Archaea;p__Thermoplasmatota;c__MGII;o__MGII;f__MGIIB;g__UBA562
TOBG_ARS-106	Marine-TARA-Global_Tully-et-al-SciData2018	k__Archaea_(UID2)	207	149	107	50	97	2	0	0	0	68.69	1.87	50	Y	d__Archaea;p__Nanoarchaeota;c__UBA10117;o__GW2011-AR4;f__GW2011-AR11
TOBG_ARS-108	Marine-TARA-Global_Tully-et-al-SciData2018	k__Archaea_(UID2)	207	149	107	43	99	7	0	0	0	67.13	4.67	42.86	Y	d__Archaea;p__Nanoarchaeota;c__UBA10117;o__GW2011-AR17
TOBG_ARS-109	Marine-TARA-Global_Tully-et-al-SciData2018	k__Archaea_(UID2)	207	149	107	49	93	7	0	0	0	63.82	4.21	42.86	Y	d__Archaea;p__Nanoarchaeota;c__UBA10117;o__Pacearchaeales;f__GW2011-AR1
TOBG_ARS-1134	Marine-TARA-Global_Tully-et-al-SciData2018	p__Euryarchaeota_(UID3)	148	188	125	38	148	2	0	0	0	73.14	0.8	50	Y	d__Archaea;p__Thermoplasmatota;c__MGII;o__MGII;f__MGIIA;g__UBA9562;s__GCA_002497265.1
TOBG_ARS-1160	Marine-TARA-Global_Tully-et-al-SciData2018	k__Archaea_(UID2)	207	149	107	41	107	1	0	0	0	69.24	0.93	0	Y	d__Archaea;p__Nanoarchaeota;c__UBA10117;o__Pacearchaeales
TOBG_ARS-1172	Marine-TARA-Global_Tully-et-al-SciData2018	k__Archaea_(UID2)	207	149	107	46	103	0	0	0	0	61.84	0	0	Y	d__Archaea;p__Nanoarchaeota;c__UBA10117;o__SCGC-AAA011-G17;f__SCGC-AAA011-G17
TOBG_ARS-1176	Marine-TARA-Global_Tully-et-al-SciData2018	k__Archaea_(UID2)	207	149	107	24	123	2	0	0	0	78.5	1.87	0	Y	d__Archaea;p__Nanoarchaeota;c__UBA10117;o__GW2011-AR20;f__GW2011-AR20
TOBG_ARS-1178	Marine-TARA-Global_Tully-et-al-SciData2018	k__Archaea_(UID2)	207	149	107	45	102	2	0	0	0	64.64	1.87	0	Y	d__Archaea;p__Nanoarchaeota;c__UBA10117
TOBG_ARS-118	Marine-TARA-Global_Tully-et-al-SciData2018	p__Euryarchaeota_(UID3)	148	188	125	99	86	2	1	0	0	50.4	3.2	40	Y	d__Archaea;p__Thermoplasmatota;c__MGII;o__MGII;f__MGIIB;g__UBA253
TOBG_ARS-1180	Marine-TARA-Global_Tully-et-al-SciData2018	k__Archaea_(UID2)	207	149	107	58	89	2	0	0	0	65.81	1.87	0	Y	d__Archaea;p__Nanoarchaeota;c__UBA10117;o__Pacearchaeales
TOBG_ARS-1182	Marine-TARA-Global_Tully-et-al-SciData2018	k__Archaea_(UID2)	207	149	107	63	85	1	0	0	0	53.58	0.93	0	Y	d__Archaea;p__Nanoarchaeota;c__UBA10117;o__SCGC-AAA011-G17
TOBG_ARS-1199	Marine-TARA-Global_Tully-et-al-SciData2018	k__Archaea_(UID2)	207	149	107	17	132	0	0	0	0	86.21	0	0	Y	d__Archaea;p__Nanoarchaeota;c__UBA10117;o__Woesearchaeales;f__UBA10216;g__UBA492;s__UBA492_sp1
TOBG_ARS-1203	Marine-TARA-Global_Tully-et-al-SciData2018	k__Archaea_(UID2)	207	149	107	30	118	1	0	0	0	74.3	0.93	0	Y	d__Archaea;p__Nanoarchaeota;c__UBA10117
TOBG_ARS-1285	Marine-TARA-Global_Tully-et-al-SciData2018	k__Archaea_(UID2)	207	149	107	44	96	9	0	0	0	65.97	0.65	100	Y	d__Archaea;p__Nanoarchaeota;c__UBA10117;o__Pacearchaeales;f__CG1-02-32-21
TOBG_ARS-1286	Marine-TARA-Global_Tully-et-al-SciData2018	k__Archaea_(UID2)	207	149	107	49	100	0	0	0	0	67.76	0	0	Y	d__Archaea;p__Nanoarchaeota;c__UBA10117;o__SCGC-AAA011-G17;f__SCGC-AAA011-G17
TOBG_ARS-1309	Marine-TARA-Global_Tully-et-al-SciData2018	k__Archaea_(UID2)	207	149	107	52	93	4	0	0	0	59.5	2.8	100	Y	d__Archaea;p__Nanoarchaeota;c__UBA10117;o__Pacearchaeales;f__UBA73
TOBG_ARS-1318	Marine-TARA-Global_Tully-et-al-SciData2018	k__Archaea_(UID2)	207	149	107	69	77	3	0	0	0	53.66	2.8	0	Y	d__Archaea;p__Nanoarchaeota;c__UBA10117;o__Pacearchaeales;f__CG1-02-32-21
TOBG_ARS-1334	Marine-TARA-Global_Tully-et-al-SciData2018	k__Archaea_(UID2)	207	149	107	55	93	1	0	0	0	64.09	0.93	100	Y	d__Archaea;p__Nanoarchaeota;c__UBA10117;o__GW2011-AR9;f__GW2011-AR9;g__UBA11998;s__UBA11998
TOBG_ARS-1403	Marine-TARA-Global_Tully-et-al-SciData2018	k__Archaea_(UID2)	207	149	107	40	109	0	0	0	0	65.42	0	0	Y	d__Archaea;p__Nanoarchaeota;c__UBA10117;o__SCGC-AAA011-G17;f__SCGC-AAA011-G17
TOBG_ARS-1414	Marine-TARA-Global_Tully-et-al-SciData2018	k__Archaea_(UID2)	207	149	107	31	116	2	0	0	0	73.36	1.87	0	Y	d__Archaea;p__Nanoarchaeota;c__UBA10117
TOBG_ARS-1419	Marine-TARA-Global_Tully-et-al-SciData2018	k__Archaea_(UID2)	207	149	107	49	99	1	0	0	0	72.04	0.93	0	Y	d__Archaea;p__Nanoarchaeota;c__UBA10117
TOBG_ARS-1420	Marine-TARA-Global_Tully-et-al-SciData2018	k__Archaea_(UID2)	207	149	107	68	81	0	0	0	0	51.44	0	0	Y	d__Archaea;p__Nanoarchaeota;c__UBA10117
TOBG_ARS-1427	Marine-TARA-Global_Tully-et-al-SciData2018	k__Archaea_(UID2)	207	149	107	34	115	0	0	0	0	72.43	0	0	Y	d__Archaea;p__Microarchaeota;c__Iainarchaeia;o__Iainarchaeales;f__Iainarchaeaceae;g__UBA493;s__GCA_002499505.1
TOBG_ARS-1441	Marine-TARA-Global_Tully-et-al-SciData2018	k__Archaea_(UID2)	207	149	107	25	124	0	0	0	0	77.57	0	0	Y	d__Archaea;p__Nanoarchaeota;c__UBA10117;o__SM23-78;f__SM23-78
TOBG_ARS-21	Marine-TARA-Global_Tully-et-al-SciData2018	k__Archaea_(UID2)	207	149	107	64	85	0	0	0	0	52.8	0	0	Y	d__Archaea;p__Nanoarchaeota;c__UBA10117
TOBG_ARS-23	Marine-TARA-Global_Tully-et-al-SciData2018	k__Archaea_(UID2)	207	149	107	54	95	0	0	0	0	57.32	0	0	Y	d__Archaea;p__Nanoarchaeota;c__UBA10117;o__Pacearchaeales;f__UBA73
TOBG_ARS-43	Marine-TARA-Global_Tully-et-al-SciData2018	p__Euryarchaeota_(UID3)	148	188	125	52	135	1	0	0	0	64.8	0.8	100	Y	d__Archaea;p__Thermoplasmatota;c__MGII;o__MGIII;f__CG-Epi1;g__UBA8886;s__UBA8886
TOBG_ARS-47	Marine-TARA-Global_Tully-et-al-SciData2018	p__Euryarchaeota_(UID3)	148	188	125	72	116	0	0	0	0	58.4	0	0	Y	d__Archaea;p__Thermoplasmatota;c__MGII;o__MGII;f__MGIIA;g__UBA463;s__UBA463_sp5
TOBG_ARS-49	Marine-TARA-Global_Tully-et-al-SciData2018	k__Archaea_(UID2)	207	149	107	33	116	0	0	0	0	72.66	0	0	Y	d__Archaea;p__Nanoarchaeota;c__UBA10117;o__GW2011-AR4
TOBG_ARS-50	Marine-TARA-Global_Tully-et-al-SciData2018	k__Archaea_(UID2)	207	149	107	50	99	0	0	0	0	61.77	0	0	Y	d__Archaea;p__Nanoarchaeota;c__UBA10117;o__Pacearchaeales;f__UBA73
TOBG_ARS-54	Marine-TARA-Global_Tully-et-al-SciData2018	k__Archaea_(UID2)	207	149	107	37	112	0	0	0	0	69.16	0	0	Y	d__Archaea;p__Nanoarchaeota;c__UBA10117
TOBG_ARS-58	Marine-TARA-Global_Tully-et-al-SciData2018	p__Euryarchaeota_(UID3)	148	188	125	50	133	5	0	0	0	65.82	1.44	20	Y	d__Archaea;p__Thermoplasmatota;c__MGII;o__MGII;f__MGIIA;g__UBA557;s__UBA8072
TOBG_ARS-60	Marine-TARA-Global_Tully-et-al-SciData2018	p__Euryarchaeota_(UID3)	148	188	125	24	162	2	0	0	0	82.8	1.6	0	Y	d__Archaea;p__Thermoplasmatota;c__MGII;o__MGII;f__MGIIB;g__UBA562
TOBG_ARS-73	Marine-TARA-Global_Tully-et-al-SciData2018	k__Archaea_(UID2)	207	149	107	32	115	2	0	0	0	72.43	0.93	0	Y	d__Archaea;p__Nanoarchaeota;c__UBA10117;o__SM23-78
TOBG_ARS-74	Marine-TARA-Global_Tully-et-al-SciData2018	k__Archaea_(UID2)	207	149	107	32	117	0	0	0	0	74.3	0	0	Y	d__Archaea;p__Nanoarchaeota;c__UBA10117;o__GW2011-AR4;f__GW2011-AR11
TOBG_ARS-78	Marine-TARA-Global_Tully-et-al-SciData2018	p__Euryarchaeota_(UID3)	148	188	125	112	76	0	0	0	0	50.13	0	0	Y	d__Archaea;p__Thermoplasmatota;c__MGII;o__MGII;f__MGIIA;g__UBA11751;s__UBA11751_sp4
TOBG_ARS-80	Marine-TARA-Global_Tully-et-al-SciData2018	p__Euryarchaeota_(UID3)	148	188	125	78	106	4	0	0	0	63.33	1.66	25	Y	d__Archaea;p__Thermoplasmatota;c__MGII;o__MGII;f__MGIIA;g__UBA8690;s__UBA8894
TOBG_ARS-91	Marine-TARA-Global_Tully-et-al-SciData2018	p__Euryarchaeota_(UID3)	148	188	125	52	134	2	0	0	0	66.4	1.6	0	Y	d__Archaea;p__Thermoplasmatota;c__MGII;o__MGII;f__MGIIA;g__UBA11751;s__GCA_002507345.1
TOBG_ARS-96	Marine-TARA-Global_Tully-et-al-SciData2018	p__Euryarchaeota_(UID3)	148	188	125	55	124	9	0	0	0	61.73	0.55	0	Y	d__Archaea;p__Thermoplasmatota;c__MGII;o__MGII;f__MGIIA;g__UBA252
TOBG_ARS-99	Marine-TARA-Global_Tully-et-al-SciData2018	k__Archaea_(UID2)	207	149	107	85	63	1	0	0	0	50.47	0.93	100	Y	d__Archaea;p__Thermoplasmatota;c__MGII;o__MGII;f__MGIIB;g__UBA253;s__UBA253_sp2
TOBG_CPC-10	Marine-TARA-Global_Tully-et-al-SciData2018	p__Euryarchaeota_(UID3)	148	188	125	85	102	1	0	0	0	55.14	0.06	100	Y	d__Archaea;p__Thermoplasmatota;c__MGII;o__MGII;f__MGIIA;g__UBA9562;s__UBA9562_sp2
TOBG_CPC-1446	Marine-TARA-Global_Tully-et-al-SciData2018	p__Euryarchaeota_(UID3)	148	188	125	69	119	0	0	0	0	67.87	0	0	Y	d__Archaea;p__Thermoplasmatota;c__MGII;o__MGII;f__MGIIA;g__UBA9562;s__GCA_002495525.1
TOBG_CPC-89	Marine-TARA-Global_Tully-et-al-SciData2018	p__Euryarchaeota_(UID3)	148	188	125	90	98	0	0	0	0	53.24	0	0	Y	d__Archaea;p__Thermoplasmatota;c__MGII;o__MGII;f__MGIIA;g__UBA557
TOBG_EAC-100	Marine-TARA-Global_Tully-et-al-SciData2018	p__Euryarchaeota_(UID3)	148	188	125	48	138	2	0	0	0	68.27	1.6	100	Y	d__Archaea;p__Thermoplasmatota;c__MGII;o__MGII;f__MGIIA;g__UBA9562;s__GCA_002497265.1
TOBG_EAC-106	Marine-TARA-Global_Tully-et-al-SciData2018	p__Euryarchaeota_(UID3)	148	188	125	92	94	2	0	0	0	62.13	0.32	100	Y	d__Archaea;p__Thermoplasmatota;c__MGII;o__MGII;f__MGIIA;g__UBA496
TOBG_EAC-107	Marine-TARA-Global_Tully-et-al-SciData2018	p__Euryarchaeota_(UID3)	148	188	125	28	156	4	0	0	0	80.13	2.67	100	Y	d__Archaea;p__Thermoplasmatota;c__MGII;o__MGII;f__MGIIB;g__UBA562;s__UBA562_sp4
TOBG_EAC-115	Marine-TARA-Global_Tully-et-al-SciData2018	p__Euryarchaeota_(UID3)	148	188	125	84	103	1	0	0	0	57.73	0.8	100	Y	d__Archaea;p__Thermoplasmatota;c__MGII;o__MGII;f__MGIIA;g__UBA557
TOBG_EAC-12	Marine-TARA-Global_Tully-et-al-SciData2018	p__Euryarchaeota_(UID3)	148	188	125	91	96	1	0	0	0	53.32	0.27	0	Y	d__Archaea;p__Thermoplasmatota;c__MGII;o__MGII;f__MGIIB;g__UBA253
TOBG_EAC-1768	Marine-TARA-Global_Tully-et-al-SciData2018	p__Euryarchaeota_(UID3)	148	188	125	42	138	8	0	0	0	72.67	4	50	Y	d__Archaea;p__Thermoplasmatota;c__MGII;o__MGII;f__MGIIA;g__UBA496;s__GCA_002503675.1
TOBG_EAC-2025	Marine-TARA-Global_Tully-et-al-SciData2018	k__Archaea_(UID2)	207	145	103	67	75	2	1	0	0	64.08	3.88	0	Y	d__Archaea;p__Crenarchaeota;c__Nitrososphaeria;o__Nitrososphaerales;f__UBA57
TOBG_EAC-22	Marine-TARA-Global_Tully-et-al-SciData2018	p__Euryarchaeota_(UID3)	148	188	125	56	130	2	0	0	0	67.47	1.6	50	Y	d__Archaea;p__Thermoplasmatota;c__MGII;o__MGIII;f__CG-Epi1;g__CG-Epi1
TOBG_EAC-30	Marine-TARA-Global_Tully-et-al-SciData2018	p__Euryarchaeota_(UID3)	148	188	125	31	156	1	0	0	0	77.33	0.8	100	Y	d__Archaea;p__Thermoplasmatota;c__MGII;o__MGII;f__MGIIB;g__UBA68;s__GCA_002504695.1
TOBG_EAC-40	Marine-TARA-Global_Tully-et-al-SciData2018	p__Euryarchaeota_(UID3)	148	188	125	48	138	2	0	0	0	69.16	1.07	50	Y	d__Archaea;p__Thermoplasmatota;c__MGII;o__MGII;f__MGIIA;g__UBA463;s__UBA463_sp9
TOBG_EAC-669	Marine-TARA-Global_Tully-et-al-SciData2018	p__Euryarchaeota_(UID3)	148	188	125	60	122	6	0	0	0	61.87	3.32	16.67	Y	d__Archaea;p__Thermoplasmatota;c__MGII;o__MGII;f__MGIIB;g__UBA562;s__UBA562_sp5
TOBG_EAC-691	Marine-TARA-Global_Tully-et-al-SciData2018	k__Archaea_(UID2)	207	145	103	40	99	6	0	0	0	73.3	4.37	0	Y	d__Archaea;p__Crenarchaeota;c__Nitrososphaeria;o__Nitrososphaerales;f__UBA57;g__UBA57
TOBG_EAC-89	Marine-TARA-Global_Tully-et-al-SciData2018	p__Euryarchaeota_(UID3)	148	188	125	105	81	2	0	0	0	53.07	1.2	0	Y	d__Archaea;p__Thermoplasmatota;c__MGII;o__MGII;f__MGIIA;g__UBA11751
TOBG_IN-34	Marine-TARA-Global_Tully-et-al-SciData2018	p__Euryarchaeota_(UID3)	148	188	125	67	118	3	0	0	0	56.14	1.33	66.67	Y	d__Archaea;p__Thermoplasmatota;c__MGII;o__MGII;f__MGIIA;g__UBA463;s__UBA463_sp5
TOBG_IN-35	Marine-TARA-Global_Tully-et-al-SciData2018	p__Euryarchaeota_(UID3)	148	188	125	23	161	4	0	0	0	84.13	2.8	50	Y	d__Archaea;p__Thermoplasmatota;c__MGII;o__MGII;f__MGIIB;g__UBA120
TOBG_IN-37	Marine-TARA-Global_Tully-et-al-SciData2018	p__Euryarchaeota_(UID3)	148	188	125	48	138	2	0	0	0	71.64	0.93	50	Y	d__Archaea;p__Thermoplasmatota;c__MGII;o__MGII;f__MGIIB;g__UBA12002;s__UBA12002
TOBG_IN-39	Marine-TARA-Global_Tully-et-al-SciData2018	k__Archaea_(UID2)	207	149	107	56	90	3	0	0	0	59.82	1.56	0	Y	d__Archaea;p__Thermoplasmatota;c__MGII;o__MGII;f__MGIIB;g__UBA618
TOBG_IN-46	Marine-TARA-Global_Tully-et-al-SciData2018	p__Euryarchaeota_(UID3)	148	188	125	65	120	3	0	0	0	63.25	1.6	0	Y	d__Archaea;p__Thermoplasmatota;c__MGII;o__MGII;f__MGIIB;g__UBA253
TOBG_IN-930	Marine-TARA-Global_Tully-et-al-SciData2018	p__Euryarchaeota_(UID3)	148	188	125	85	100	3	0	0	0	53.37	2.4	0	Y	d__Archaea;p__Thermoplasmatota;c__MGII;o__MGII;f__MGIIA;g__UBA496
TOBG_IN-961	Marine-TARA-Global_Tully-et-al-SciData2018	p__Euryarchaeota_(UID3)	148	188	125	39	148	1	0	0	0	72.4	0.8	100	Y	d__Archaea;p__Thermoplasmatota;c__MGII;o__MGII;f__MGIIB;g__UBA68
TOBG_MED-1047	Marine-TARA-Global_Tully-et-al-SciData2018	p__Euryarchaeota_(UID3)	148	188	125	35	148	5	0	0	0	74.93	2.93	100	Y	d__Archaea;p__Thermoplasmatota;c__MGII;o__MGII;f__MGIIB;g__UBA562;s__GCA_002502485.1
TOBG_MED-211	Marine-TARA-Global_Tully-et-al-SciData2018	p__Euryarchaeota_(UID3)	148	188	125	72	108	8	0	0	0	52	3.2	25	Y	d__Archaea;p__Thermoplasmatota;c__MGII;o__MGII;f__MGIIB;g__UBA562
TOBG_MED-625	Marine-TARA-Global_Tully-et-al-SciData2018	p__Euryarchaeota_(UID3)	148	188	125	52	133	3	0	0	0	62.67	2	0	Y	d__Archaea;p__Thermoplasmatota;c__MGII;o__MGII;f__MGIIA;g__UBA252;s__UBA252_sp3
TOBG_MED-678	Marine-TARA-Global_Tully-et-al-SciData2018	p__Euryarchaeota_(UID3)	148	188	125	76	111	1	0	0	0	56.74	0.8	100	Y	d__Archaea;p__Thermoplasmatota;c__MGII;o__MGII;f__MGIIB;g__UBA120
TOBG_MED-679	Marine-TARA-Global_Tully-et-al-SciData2018	p__Euryarchaeota_(UID3)	148	188	125	74	112	2	0	0	0	53.84	0.86	0	Y	d__Archaea;p__Thermoplasmatota;c__MGII;o__MGII;f__MGIIB;g__UBA253;s__UBA8339
TOBG_MED-705	Marine-TARA-Global_Tully-et-al-SciData2018	p__Euryarchaeota_(UID3)	148	188	125	36	152	0	0	0	0	74.53	0	0	Y	d__Archaea;p__Thermoplasmatota;c__MGII;o__MGII;f__MGIIB;g__UBA253;s__GCA_002502555.1
TOBG_MED-707	Marine-TARA-Global_Tully-et-al-SciData2018	p__Euryarchaeota_(UID3)	148	188	125	63	125	0	0	0	0	75.2	0	0	Y	d__Archaea;p__Thermoplasmatota;c__MGII;o__MGII;f__MGIIB;g__UBA120
TOBG_MED-710	Marine-TARA-Global_Tully-et-al-SciData2018	p__Euryarchaeota_(UID3)	148	188	125	64	124	0	0	0	0	59.74	0	0	Y	d__Archaea;p__Thermoplasmatota;c__MGII;o__MGII;f__MGIIA;g__UBA557
TOBG_MED-738	Marine-TARA-Global_Tully-et-al-SciData2018	p__Euryarchaeota_(UID3)	148	188	125	37	149	2	0	0	0	76.53	0.84	100	Y	d__Archaea;p__Thermoplasmatota;c__MGII;o__MGII;f__MGIIB;g__UBA562;s__GCA_002170315.1
TOBG_MED-740	Marine-TARA-Global_Tully-et-al-SciData2018	k__Archaea_(UID2)	207	145	103	27	116	2	0	0	0	78.96	1.94	0	Y	d__Archaea;p__Crenarchaeota;c__Nitrososphaeria;o__Nitrososphaerales;f__Nitrosopumilaceae;g__Nitrosopumilus
TOBG_MED-770	Marine-TARA-Global_Tully-et-al-SciData2018	p__Euryarchaeota_(UID3)	148	188	125	53	132	3	0	0	0	64.76	1.87	33.33	Y	d__Archaea;p__Thermoplasmatota;c__MGII;o__MGII;f__MGIIA;g__UBA463;s__UBA463_sp10
TOBG_MED-777	Marine-TARA-Global_Tully-et-al-SciData2018	p__Euryarchaeota_(UID3)	148	188	125	35	149	4	0	0	0	80.06	3.2	75	Y	d__Archaea;p__Thermoplasmatota;c__MGII;o__MGII;f__MGIIB;g__UBA559;s__UBA559_sp4
TOBG_MED-790	Marine-TARA-Global_Tully-et-al-SciData2018	p__Euryarchaeota_(UID3)	148	188	125	62	121	5	0	0	0	67.82	3.07	80	Y	d__Archaea;p__Thermoplasmatota;c__MGII;o__MGII;f__MGIIB;g__UBA253
TOBG_MED-846	Marine-TARA-Global_Tully-et-al-SciData2018	p__Euryarchaeota_(UID3)	148	188	125	37	143	7	1	0	0	74.27	3.36	90	Y	d__Archaea;p__Thermoplasmatota;c__MGII;o__MGII;f__MGIIA;g__UBA9562;s__UBA9562_sp2
TOBG_MED-853	Marine-TARA-Global_Tully-et-al-SciData2018	p__Euryarchaeota_(UID3)	148	188	125	31	151	6	0	0	0	78.93	4.8	33.33	Y	d__Archaea;p__Thermoplasmatota;c__MGII;o__MGII;f__MGIIB;g__UBA618;s__UBA618_sp4
TOBG_MED-870	Marine-TARA-Global_Tully-et-al-SciData2018	p__Euryarchaeota_(UID3)	148	188	125	35	149	4	0	0	0	74.13	2.4	100	Y	d__Archaea;p__Thermoplasmatota;c__MGII;o__MGII;f__MGIIB;g__UBA120
TOBG_MED-874	Marine-TARA-Global_Tully-et-al-SciData2018	p__Euryarchaeota_(UID3)	148	188	125	80	103	5	0	0	0	55.33	2.8	100	Y	d__Archaea;p__Thermoplasmatota;c__MGII;o__MGIII;f__CG-Epi1;g__CG-Epi1;s__GCA_001875345.1
TOBG_MED-875	Marine-TARA-Global_Tully-et-al-SciData2018	p__Euryarchaeota_(UID3)	148	188	125	87	98	0	3	0	0	51.02	2.67	100	Y	d__Archaea;p__Thermoplasmatota;c__MGII;o__MGII;f__MGIIA;g__UBA463
TOBG_MED-899	Marine-TARA-Global_Tully-et-al-SciData2018	p__Euryarchaeota_(UID3)	148	188	125	25	140	21	2	0	0	81.87	4.8	74.07	Y	d__Archaea;p__Thermoplasmatota;c__MGII;o__MGII;f__MGIIB;g__UBA562
TOBG_NAT-107	Marine-TARA-Global_Tully-et-al-SciData2018	p__Euryarchaeota_(UID3)	148	188	125	48	138	2	0	0	0	66.32	1.2	50	Y	d__Archaea;p__Thermoplasmatota;c__MGII;o__MGII;f__MGIIA;g__UBA252;s__UBA252_sp2
637000162	IMG	p__Euryarchaeota_(UID49)	95	228	153	1	226	1	0	0	0	99.84	0.65	0
638154509	IMG	p__Euryarchaeota_(UID49)	95	228	153	0	227	1	0	0	0	100	0.65	0
638154515	IMG	p__Euryarchaeota_(UID4)	45	299	202	1	298	0	0	0	0	99.5	0	0
638154517	IMG	c__Thermoprotei_(UID147)	54	217	168	1	216	0	0	0	0	99.4	0	0
638154518	IMG	c__Thermoprotei_(UID147)	54	217	168	0	217	0	0	0	0	100	0	0
640427120	IMG	c__Thermoprotei_(UID147)	54	217	168	0	217	0	0	0	0	100	0	0
641522631	IMG	f__Halobacteriaceae_(UID84)	60	359	235	3	356	0	0	0	0	99.42	0	0
643692044	IMG	c__Thermoprotei_(UID147)	54	217	168	1	216	0	0	0	0	99.4	0	0
643692045	IMG	c__Thermoprotei_(UID147)	54	217	168	1	216	0	0	0	0	99.4	0	0
643692047	IMG	c__Thermoprotei_(UID147)	54	217	168	1	216	0	0	0	0	99.4	0	0
643692048	IMG	c__Thermoprotei_(UID147)	54	217	168	1	216	0	0	0	0	99.4	0	0
646311959	IMG	c__Thermoprotei_(UID147)	54	217	168	1	216	0	0	0	0	99.4	0	0
646862347	IMG	c__Thermoprotei_(UID147)	54	217	168	0	217	0	0	0	0	100	0	0
649989953	IMG	f__Halobacteriaceae_(UID84)	60	359	235	3	353	3	0	0	0	99.08	0.85	0
649990020	IMG	c__Thermoprotei_(UID147)	54	217	168	0	217	0	0	0	0	100	0	0
650377982	IMG	c__Thermoprotei_(UID147)	54	217	168	1	216	0	0	0	0	99.4	0	0
2263082001	IMG	k__Archaea_(UID2)	207	145	103	30	109	4	1	1	0	83.64	8.74	23.08
2263082002	IMG	k__Archaea_(UID2)	207	145	103	43	101	1	0	0	0	73.3	0.97	0
2263328037	IMG	k__Archaea_(UID2)	207	149	107	114	34	1	0	0	0	26.17	0.93	100
2263328038	IMG	k__Archaea_(UID2)	207	149	107	145	4	0	0	0	0	3.74	0	0
2264265192	IMG	p__Euryarchaeota_(UID54)	90	234	153	150	77	7	0	0	0	34.64	2.69	0
2264265208	IMG	p__Euryarchaeota_(UID54)	90	234	153	163	67	4	0	0	0	27.07	2.61	0
2264265210	IMG	k__Bacteria_(UID203)	5449	104	58	99	5	0	0	0	0	4.31	0	0
2264265212	IMG	k__Bacteria_(UID203)	5449	104	58	93	11	0	0	0	0	1.72	0	0
2264265217	IMG	k__Archaea_(UID2)	207	149	107	112	33	4	0	0	0	24.61	3.27	0
2264265222	IMG	k__Archaea_(UID2)	207	149	107	122	25	1	1	0	0	23.36	2.8	25
2264867000	IMG	k__Archaea_(UID146)	59	174	136	41	132	1	0	0	0	77.6	0.74	0
2264867001	IMG	k__Archaea_(UID2)	207	149	107	94	55	0	0	0	0	45.33	0	0
2264867002	IMG	k__Archaea_(UID146)	59	174	136	66	106	2	0	0	0	58.03	1.47	50
2264867003	IMG	k__Archaea_(UID146)	59	174	136	78	93	3	0	0	0	52.21	1.72	66.67
2264867018	IMG	k__Archaea_(UID146)	59	174	136	58	113	3	0	0	0	73.65	2.21	66.67
2264867019	IMG	k__Archaea_(UID146)	59	174	136	94	72	8	0	0	0	45.59	5.51	87.5
2264867020	IMG	p__Euryarchaeota_(UID3)	148	187	124	114	68	5	0	0	0	42.22	2.48	80
2264867021	IMG	k__Archaea_(UID146)	59	174	136	67	103	3	0	1	0	58.46	4.41	33.33
2264867022	IMG	k__Archaea_(UID2)	207	149	107	72	73	4	0	0	0	52.96	3.74	100
2264867023	IMG	k__Archaea_(UID146)	59	174	136	84	88	2	0	0	0	50.85	1.47	0
2264867024	IMG	p__Euryarchaeota_(UID3)	148	187	124	117	64	4	1	1	0	45.53	6.85	38.46
2264867025	IMG	k__Archaea_(UID146)	59	174	136	136	37	1	0	0	0	17.22	0.74	0
2264867026	IMG	k__Archaea_(UID2)	207	149	107	111	37	1	0	0	0	26.17	0.93	0
2264867062	IMG	k__Archaea_(UID2)	207	149	107	98	49	2	0	0	0	27.73	0.38	50
2264867064	IMG	k__Archaea_(UID2)	207	149	107	110	39	0	0	0	0	23.99	0	0
2264867065	IMG	k__Archaea_(UID2)	207	149	107	73	75	1	0	0	0	47.35	0.47	100
2264867066	IMG	k__Archaea_(UID2)	207	149	107	134	15	0	0	0	0	12.62	0	0
2264867069	IMG	k__Archaea_(UID2)	207	149	107	91	58	0	0	0	0	28.5	0	0
2264867071	IMG	k__Archaea_(UID2)	207	149	107	101	48	0	0	0	0	23.36	0	0
2264867072	IMG	k__Archaea_(UID2)	207	149	107	120	29	0	0	0	0	23.36	0	0
2264867073	IMG	k__Archaea_(UID2)	207	149	107	112	36	1	0	0	0	19.29	0.47	0
2264867218	IMG	k__Archaea_(UID2)	207	145	103	96	49	0	0	0	0	33.58	0	0
2264867219	IMG	k__Archaea_(UID2)	207	145	103	76	67	2	0	0	0	49.03	1.46	100
2264867220	IMG	k__Archaea_(UID2)	207	145	103	121	24	0	0	0	0	17.8	0	0
2264867221	IMG	k__Archaea_(UID2)	207	145	103	134	11	0	0	0	0	9.71	0	0
2264867222	IMG	k__Archaea_(UID2)	207	145	103	99	46	0	0	0	0	31.19	0	0
2264867223	IMG	k__Archaea_(UID2)	207	145	103	61	84	0	0	0	0	57.79	0	0
2264867224	IMG	k__Archaea_(UID2)	207	145	103	93	51	1	0	0	0	41.9	0.97	100
2264867225	IMG	k__Archaea_(UID2)	207	145	103	127	18	0	0	0	0	14.48	0	0
2264867226	IMG	k__Archaea_(UID2)	207	145	103	126	19	0	0	0	0	12.78	0	0
2264867227	IMG	k__Archaea_(UID2)	207	145	103	120	25	0	0	0	0	20.39	0	0
2264867228	IMG	k__Archaea_(UID2)	207	145	103	131	14	0	0	0	0	11.65	0	0
2264867231	IMG	k__Archaea_(UID2)	207	145	103	87	56	2	0	0	0	44.5	1.46	100
2264867248	IMG	k__Archaea_(UID2)	207	145	103	80	65	0	0	0	0	33.5	0	0
2264867268	IMG	k__Archaea_(UID146)	59	174	136	59	115	0	0	0	0	65.07	0	0
2264867269	IMG	k__Archaea_(UID146)	59	174	136	69	103	2	0	0	0	57.35	1.47	0
2265123000	IMG	k__Bacteria_(UID203)	5449	104	58	98	6	0	0	0	0	8.62	0	0
2265123002	IMG	c__Deltaproteobacteria_(UID3216)	83	247	155	136	107	4	0	0	0	39.8	2.26	50
2502171174	IMG	f__Halobacteriaceae_(UID84)	60	359	235	8	348	3	0	0	0	97.45	0.87	0
2502545036	IMG	k__Archaea_(UID2)	207	145	103	2	143	0	0	0	0	98.54	0	0
2502873002	IMG	c__Thermoprotei_(UID147)	54	217	168	78	139	0	0	0	0	69.82	0	0
2502894001	IMG	k__Archaea_(UID2)	207	148	106	99	46	3	0	0	0	39.94	1.89	0
2502957026	IMG	k__Archaea_(UID2)	207	145	103	88	57	0	0	0	0	38.31	0	0
2504557009	IMG	k__Archaea_(UID2)	207	149	107	6	60	81	2	0	0	95.33	59.46	3.45
2504557010	IMG	k__Archaea_(UID2)	207	149	107	11	62	74	1	1	0	93.07	56.68	6.02
2504557011	IMG	k__Archaea_(UID2)	207	149	107	19	65	65	0	0	0	89.36	46.57	1.54
2504643023	IMG	k__Archaea_(UID2)	207	145	103	2	143	0	0	0	0	98.06	0	0
2505313008	IMG	k__Archaea_(UID2)	207	147	106	1	64	82	0	0	0	99.69	53	7.32
2505313014	IMG	p__Euryarchaeota_(UID49)	95	228	153	1	215	11	1	0	0	99.67	7.65	78.57
2507262000	IMG	f__Halobacteriaceae_(UID84)	60	359	235	3	353	3	0	0	0	99.08	0.85	0
2508501016	IMG	f__Halobacteriaceae_(UID85)	51	395	250	2	391	2	0	0	0	99.53	0.5	0
2508501018	IMG	f__Halobacteriaceae_(UID85)	51	395	250	1	394	0	0	0	0	99.93	0	0
2508501019	IMG	f__Halobacteriaceae_(UID96)	40	417	263	4	413	0	0	0	0	99.25	0	0
2511231068	IMG	f__Halobacteriaceae_(UID85)	51	395	250	1	393	1	0	0	0	99.93	0.4	0
2512047027	IMG	k__Archaea_(UID146)	59	174	136	0	173	1	0	0	0	100	0.25	0
2512875010	IMG	f__Halobacteriaceae_(UID85)	51	395	250	248	143	4	0	0	0	44.17	1.6	75
2513020042	IMG	k__Archaea_(UID2)	207	145	103	102	42	1	0	0	0	23.95	0.49	100
2513237065	IMG	k__Archaea_(UID2)	207	145	103	67	78	0	0	0	0	49.37	0	0
2513237067	IMG	k__Archaea_(UID2)	207	145	103	85	60	0	0	0	0	42.72	0	0
2513237118	IMG	c__Thermoprotei_(UID148)	41	245	158	16	228	0	1	0	0	93.39	1.27	33.33
2514885038	IMG	k__Archaea_(UID2)	207	149	107	0	16	113	20	0	0	100	101.46	6.36
2514885039	IMG	k__Archaea_(UID2)	207	149	107	27	89	31	2	0	0	79.06	19.91	32.43
2515154035	IMG	p__Euryarchaeota_(UID49)	95	228	153	1	225	2	0	0	0	99.67	1.31	0
2515154041	IMG	p__Euryarchaeota_(UID49)	95	228	153	1	225	2	0	0	0	99.67	1.31	0
2516143104	IMG	c__Thermoprotei_(UID148)	41	245	158	0	245	0	0	0	0	100	0	0
2516653088	IMG	p__Euryarchaeota_(UID49)	95	228	153	0	227	1	0	0	0	100	0.03	100
2517487016	IMG	k__Archaea_(UID2)	207	145	103	91	50	4	0	0	0	33.01	2.91	25
2517572170	IMG	p__Euryarchaeota_(UID3)	148	188	125	130	53	5	0	0	0	21.46	1.64	20
2517572171	IMG	k__Archaea_(UID2)	207	145	103	107	38	0	0	0	0	23.79	0	0
2517572172	IMG	k__Archaea_(UID2)	207	149	107	103	46	0	0	0	0	35.51	0	0
2518645502	IMG	k__Archaea_(UID2)	207	145	103	91	50	4	0	0	0	33.01	2.91	25
2518645523	IMG	k__Archaea_(UID2)	207	145	103	119	26	0	0	0	0	18.85	0	0
2518645532	IMG	k__Archaea_(UID2)	207	145	103	6	139	0	0	0	0	94.66	0	0
2519103050	IMG	k__Archaea_(UID2)	207	149	107	131	18	0	0	0	0	13.55	0	0
2522125033	IMG	c__Thermoprotei_(UID147)	54	217	168	39	178	0	0	0	0	84.32	0	0
2522125036	IMG	c__Thermoprotei_(UID147)	54	217	168	77	138	2	0	0	0	66.71	0.6	0
2522125037	IMG	c__Thermoprotei_(UID148)	41	245	158	2	241	2	0	0	0	99.05	1.27	100
2522125038	IMG	k__Archaea_(UID2)	207	149	107	6	60	81	2	0	0	95.33	59.46	3.45
2522125039	IMG	k__Archaea_(UID2)	207	149	107	11	62	74	1	1	0	93.07	56.68	6.02
2522125040	IMG	k__Archaea_(UID2)	207	149	107	19	65	65	0	0	0	89.36	46.57	1.54
2522125041	IMG	k__Archaea_(UID146)	59	174	136	45	104	25	0	0	0	76.63	15.56	4
2522125042	IMG	k__Archaea_(UID2)	207	147	106	1	64	82	0	0	0	99.69	53	7.32
2522125043	IMG	k__Archaea_(UID146)	59	174	136	20	154	0	0	0	0	87.68	0	0
2522125044	IMG	k__Archaea_(UID2)	207	149	107	116	33	0	0	0	0	17.24	0	0
2522125045	IMG	k__Archaea_(UID2)	207	149	107	114	35	0	0	0	0	14.97	0	0
2522572137	IMG	c__Thermoprotei_(UID147)	54	217	168	20	196	1	0	0	0	89.68	0.6	0
2522572138	IMG	c__Thermoprotei_(UID147)	54	217	168	18	128	71	0	0	0	91.07	36.35	0
2522572139	IMG	k__Archaea_(UID2)	207	149	107	140	9	0	0	0	0	4.96	0	0
2522572140	IMG	root_(UID1)	5656	56	24	56	0	0	0	0	0	0	0	0
2522572141	IMG	k__Archaea_(UID146)	59	174	136	86	88	0	0	0	0	48.39	0	0
2522572142	IMG	k__Archaea_(UID2)	207	148	106	134	14	0	0	0	0	10.38	0	0
2522572143	IMG	p__Euryarchaeota_(UID3)	148	187	124	77	89	19	2	0	0	49.14	9.83	0
2522572145	IMG	k__Archaea_(UID2)	207	145	103	88	57	0	0	0	0	38.31	0	0
2522572146	IMG	k__Archaea_(UID2)	207	145	103	31	113	1	0	0	0	83.98	0.97	0
2522572147	IMG	k__Archaea_(UID2)	207	145	103	13	130	2	0	0	0	89.16	0.97	100
2522572148	IMG	k__Archaea_(UID146)	59	174	136	0	173	1	0	0	0	100	0.25	0
2524023097	IMG	k__Archaea_(UID2)	207	145	103	103	42	0	0	0	0	30.83	0	0
2524023098	IMG	k__Archaea_(UID2)	207	145	103	99	45	1	0	0	0	37.38	0.24	100
2524023099	IMG	k__Archaea_(UID2)	207	145	103	112	33	0	0	0	0	22.09	0	0
2524023100	IMG	k__Archaea_(UID2)	207	145	103	119	26	0	0	0	0	21.28	0	0
2524023101	IMG	k__Archaea_(UID2)	207	145	103	104	41	0	0	0	0	31.63	0	0
2524023102	IMG	k__Archaea_(UID2)	207	145	103	141	4	0	0	0	0	3.4	0	0
2524023103	IMG	k__Archaea_(UID2)	207	145	103	114	29	2	0	0	0	20.15	1.94	50
2524023104	IMG	k__Archaea_(UID2)	207	145	103	69	64	9	3	0	0	49.04	8.5	100
2524023105	IMG	k__Archaea_(UID2)	207	145	103	72	73	0	0	0	0	44.34	0	0
2524023106	IMG	k__Archaea_(UID2)	207	145	103	121	24	0	0	0	0	19.5	0	0
2524023107	IMG	k__Archaea_(UID2)	207	145	103	111	33	1	0	0	0	23.71	0.97	100
2524023108	IMG	k__Archaea_(UID2)	207	145	103	127	17	0	1	0	0	16.02	1.94	33.33
2524023109	IMG	k__Archaea_(UID2)	207	145	103	130	15	0	0	0	0	12.62	0	0
2524023110	IMG	k__Archaea_(UID2)	207	145	103	135	10	0	0	0	0	9.22	0	0
2524023111	IMG	k__Archaea_(UID2)	207	145	103	90	55	0	0	0	0	37.74	0	0
2524023112	IMG	k__Archaea_(UID2)	207	145	103	108	37	0	0	0	0	25.32	0	0
2524023113	IMG	k__Archaea_(UID2)	207	145	103	128	12	5	0	0	0	15.05	3.88	100
2524023114	IMG	k__Archaea_(UID2)	207	145	103	75	70	0	0	0	0	45.17	0	0
2524023115	IMG	k__Archaea_(UID2)	207	145	103	119	26	0	0	0	0	18.2	0	0
2524023116	IMG	k__Archaea_(UID2)	207	145	103	130	15	0	0	0	0	12.62	0	0
2524023117	IMG	k__Archaea_(UID2)	207	145	103	129	16	0	0	0	0	13.27	0	0
2524023118	IMG	k__Archaea_(UID2)	207	145	103	97	44	4	0	0	0	33.41	2.27	50
2524023119	IMG	k__Archaea_(UID2)	207	145	103	109	33	3	0	0	0	22.9	2.27	100
2524023120	IMG	k__Archaea_(UID2)	207	145	103	87	58	0	0	0	0	32.28	0	0
2524023121	IMG	k__Archaea_(UID2)	207	145	103	91	54	0	0	0	0	31.31	0	0
2524023122	IMG	k__Archaea_(UID2)	207	145	103	95	49	1	0	0	0	34.39	0.97	100
2524023123	IMG	k__Archaea_(UID2)	207	145	103	105	30	6	4	0	0	27.02	6.88	100
2524023124	IMG	k__Archaea_(UID2)	207	145	103	84	60	1	0	0	0	43.45	0.97	100
2524023125	IMG	k__Archaea_(UID2)	207	145	103	95	50	0	0	0	0	30.61	0	0
2524023126	IMG	k__Archaea_(UID2)	207	145	103	80	61	4	0	0	0	47.01	2.75	75
2524023127	IMG	k__Archaea_(UID2)	207	145	103	80	62	3	0	0	0	41.59	1.05	100
2524023128	IMG	k__Archaea_(UID2)	207	145	103	101	43	1	0	0	0	31.38	0.97	100
2524023197	IMG	c__Thermoprotei_(UID147)	54	217	168	2	215	0	0	0	0	99.29	0	0
2524023236	IMG	k__Archaea_(UID2)	207	149	107	118	31	0	0	0	0	21.5	0	0
2524023237	IMG	k__Archaea_(UID146)	59	174	136	31	141	2	0	0	0	84.22	1.47	0
2524023238	IMG	c__Thermoprotei_(UID147)	54	217	168	112	99	5	1	0	0	52.06	4.17	12.5
2524614503	IMG	k__Archaea_(UID2)	207	149	107	60	53	35	0	1	0	66.36	28.97	95.12
2524614679	IMG	f__Halobacteriaceae_(UID96)	40	417	263	1	415	1	0	0	0	99.95	0.19	0
2527291506	IMG	k__Archaea_(UID2)	207	149	107	78	71	0	0	0	0	41.59	0	0
2527291507	IMG	k__Archaea_(UID2)	207	149	107	30	116	3	0	0	0	73.83	2.8	100
2527291508	IMG	k__Archaea_(UID2)	207	145	103	90	55	0	0	0	0	38.63	0	0
2527291511	IMG	k__Archaea_(UID2)	207	145	103	79	66	0	0	0	0	49.19	0	0
2528311097	IMG	f__Halobacteriaceae_(UID84)	60	359	235	2	356	1	0	0	0	99.84	0.43	100
2528311132	IMG	p__Euryarchaeota_(UID49)	95	228	153	0	227	1	0	0	0	100	0.65	0
2528768058	IMG	root_(UID1)	5656	56	24	56	0	0	0	0	0	0	0	0
2528768108	IMG	root_(UID1)	5656	56	24	56	0	0	0	0	0	0	0	0
2528768115	IMG	root_(UID1)	5656	56	24	56	0	0	0	0	0	0	0	0
2529292698	IMG	k__Archaea_(UID2)	207	145	103	91	54	0	0	0	0	40.78	0	0
2529293068	IMG	k__Archaea_(UID2)	207	149	107	60	63	12	6	4	4	57.84	26.09	86.96
2529293123	IMG	f__Halobacteriaceae_(UID96)	40	417	263	3	414	0	0	0	0	99.19	0	0
2529293211	IMG	f__Halobacteriaceae_(UID96)	40	417	263	5	411	1	0	0	0	98.98	0.03	0
2529293212	IMG	f__Halobacteriaceae_(UID96)	40	417	263	2	415	0	0	0	0	99.24	0	0
2529293243	IMG	f__Halobacteriaceae_(UID96)	40	417	263	4	413	0	0	0	0	99.06	0	0
2529293244	IMG	f__Halobacteriaceae_(UID96)	40	417	263	4	412	1	0	0	0	99.36	0.19	0
2529293245	IMG	f__Halobacteriaceae_(UID96)	40	417	263	4	413	0	0	0	0	99.25	0	0
2531839219	IMG	f__Halobacteriaceae_(UID84)	60	359	235	2	357	0	0	0	0	99.84	0	0
2531839650	IMG	f__Halobacteriaceae_(UID85)	51	395	250	1	394	0	0	0	0	99.93	0	0
2534682141	IMG	f__Halobacteriaceae_(UID96)	40	417	263	3	414	0	0	0	0	99.44	0	0
2537561588	IMG	f__Halobacteriaceae_(UID96)	40	417	263	2	413	2	0	0	0	99.54	0.24	0
2537561593	IMG	f__Halobacteriaceae_(UID96)	40	417	263	17	390	10	0	0	0	95.93	2.85	30
2537561864	IMG	f__Halobacteriaceae_(UID96)	40	417	263	3	414	0	0	0	0	99.44	0	0
2537561867	IMG	f__Halobacteriaceae_(UID96)	40	417	263	5	412	0	0	0	0	98.68	0	0
2537562080	IMG	f__Halobacteriaceae_(UID96)	40	417	263	2	415	0	0	0	0	99.76	0	0
2537562269	IMG	k__Bacteria_(UID203)	5449	104	58	96	6	2	0	0	0	8.33	3.45	100
2540341142	IMG	c__Thermoprotei_(UID147)	54	217	168	2	215	0	0	0	0	99.29	0	0
2540341177	IMG	c__Thermoprotei_(UID147)	54	217	168	1	216	0	0	0	0	99.4	0	0
2545555824	IMG	f__Halobacteriaceae_(UID96)	40	417	263	2	415	0	0	0	0	99.43	0	0
2547132053	IMG	p__Euryarchaeota_(UID3)	148	188	125	1	187	0	0	0	0	99.2	0	0
2547132054	IMG	p__Euryarchaeota_(UID3)	148	188	125	1	187	0	0	0	0	99.73	0	0
2547132055	IMG	p__Euryarchaeota_(UID3)	148	188	125	0	187	1	0	0	0	100	0.8	100
2547132056	IMG	p__Euryarchaeota_(UID3)	148	188	125	15	144	29	0	0	0	89.6	16.8	100
2547132057	IMG	p__Euryarchaeota_(UID3)	148	188	125	9	179	0	0	0	0	92.8	0	0
2547132058	IMG	p__Euryarchaeota_(UID3)	148	188	125	5	177	6	0	0	0	96	3.2	83.33
2547132059	IMG	p__Euryarchaeota_(UID3)	148	188	125	0	180	8	0	0	0	100	6.4	100
2547132061	IMG	p__Euryarchaeota_(UID3)	148	188	125	1	186	1	0	0	0	99.94	0.8	100
2547132063	IMG	p__Euryarchaeota_(UID3)	148	188	125	0	188	0	0	0	0	100	0	0
2547132064	IMG	p__Euryarchaeota_(UID3)	148	188	125	0	186	2	0	0	0	100	0.8	100
2547132065	IMG	p__Euryarchaeota_(UID3)	148	188	125	1	186	1	0	0	0	99.2	0.8	100
2547132066	IMG	p__Euryarchaeota_(UID3)	148	188	125	2	186	0	0	0	0	99.2	0	0
2547132067	IMG	p__Euryarchaeota_(UID3)	148	188	125	0	188	0	0	0	0	100	0	0
2547132068	IMG	p__Euryarchaeota_(UID3)	148	188	125	5	171	12	0	0	0	96	6.4	100
2547132070	IMG	p__Euryarchaeota_(UID3)	148	188	125	8	179	1	0	0	0	94.4	0.8	100
2547132071	IMG	p__Euryarchaeota_(UID3)	148	188	125	0	188	0	0	0	0	100	0	0
2548876770	IMG	c__Thermoprotei_(UID147)	54	217	168	1	216	0	0	0	0	99.4	0	0
2548876771	IMG	c__Thermoprotei_(UID147)	54	217	168	1	216	0	0	0	0	99.4	0	0
2548876772	IMG	c__Thermoprotei_(UID147)	54	217	168	1	216	0	0	0	0	99.4	0	0
2548876773	IMG	c__Thermoprotei_(UID147)	54	217	168	2	215	0	0	0	0	98.81	0	0
2548876774	IMG	c__Thermoprotei_(UID147)	54	217	168	2	215	0	0	0	0	99.37	0	0
2551306700	IMG	k__Archaea_(UID146)	59	174	136	121	53	0	0	0	0	26.62	0	0
2551306701	IMG	k__Archaea_(UID2)	207	145	103	36	109	0	0	0	0	76.8	0	0
2551306703	IMG	c__Thermoprotei_(UID147)	54	217	168	33	184	0	0	0	0	81.55	0	0
2551306704	IMG	k__Archaea_(UID146)	59	174	136	8	163	3	0	0	0	94.12	2.21	0
2551306705	IMG	c__Thermoprotei_(UID147)	54	217	168	39	177	0	1	0	0	83.93	1.19	0
2551306706	IMG	c__Thermoprotei_(UID147)	54	217	168	40	177	0	0	0	0	77.98	0	0
2554235487	IMG	f__Halobacteriaceae_(UID96)	40	417	263	3	414	0	0	0	0	99.49	0	0
2554235488	IMG	f__Halobacteriaceae_(UID96)	40	417	263	2	414	1	0	0	0	99.57	0.13	0
2554235492	IMG	f__Halobacteriaceae_(UID96)	40	417	263	7	410	0	0	0	0	98.97	0	0
2554235494	IMG	f__Halobacteriaceae_(UID96)	40	417	263	2	415	0	0	0	0	99.57	0	0
2554235499	IMG	f__Halobacteriaceae_(UID96)	40	417	263	4	412	1	0	0	0	99.06	0.13	0
2554235501	IMG	f__Halobacteriaceae_(UID96)	40	417	263	4	413	0	0	0	0	99.06	0	0
2554235510	IMG	f__Halobacteriaceae_(UID85)	51	395	250	2	392	1	0	0	0	99.53	0.4	0
2554235511	IMG	p__Euryarchaeota_(UID5)	32	308	210	13	294	1	0	0	0	94.52	0.24	0
2562617191	IMG	f__Halobacteriaceae_(UID85)	51	395	250	21	369	5	0	0	0	92.93	1.47	20
2563367005	IMG	f__Halobacteriaceae_(UID96)	40	417	263	4	413	0	0	0	0	99.36	0	0
2565956561	IMG	p__Euryarchaeota_(UID3)	148	187	124	3	183	1	0	0	0	97.98	0.81	0
2568526208	IMG	f__Halobacteriaceae_(UID96)	40	417	263	9	404	4	0	0	0	97.54	1.52	0
2571042356	IMG	p__Euryarchaeota_(UID3)	148	188	125	6	180	2	0	0	0	97.2	1.6	0
2574179771	IMG	p__Euryarchaeota_(UID3)	148	188	125	1	183	4	0	0	0	99.2	3.2	75
2576861458	IMG	f__Halobacteriaceae_(UID96)	40	417	263	9	408	0	0	0	0	97.6	0	0
2579779151	IMG	p__Euryarchaeota_(UID3)	148	186	123	1	185	0	0	0	0	99.59	0	0
2582581413	IMG	root_(UID1)	5656	56	24	56	0	0	0	0	0	0	0	0
2585428003	IMG	f__Halobacteriaceae_(UID96)	40	417	263	288	114	12	3	0	0	27.82	5.75	100
2585428035	IMG	k__Archaea_(UID2)	207	145	103	17	124	4	0	0	0	85.11	2.59	75
2588253768	IMG	p__Euryarchaeota_(UID49)	95	228	153	0	227	1	0	0	0	100	0.65	0
2593339150	IMG	p__Euryarchaeota_(UID3)	148	188	125	0	186	2	0	0	0	100	1.6	50
2593339205	IMG	k__Archaea_(UID2)	207	145	103	123	18	4	0	0	0	14.72	2.91	100
2593339206	IMG	k__Archaea_(UID2)	207	145	103	117	24	4	0	0	0	19.17	2.91	0
2595698250	IMG	p__Euryarchaeota_(UID49)	95	228	153	1	226	1	0	0	0	99.84	0.65	0
2596583669	IMG	f__Halobacteriaceae_(UID84)	60	359	235	3	356	0	0	0	0	99.42	0	0
2596583670	IMG	f__Halobacteriaceae_(UID84)	60	359	235	3	356	0	0	0	0	99.42	0	0
2596583691	IMG	f__Halobacteriaceae_(UID84)	60	359	235	3	356	0	0	0	0	99.42	0	0
2597490337	IMG	f__Halobacteriaceae_(UID84)	60	359	235	3	356	0	0	0	0	99.42	0	0
2600255114	IMG	k__Archaea_(UID2)	207	149	107	144	5	0	0	0	0	3.74	0	0
2602041910	IMG	k__Archaea_(UID2)	207	145	103	112	33	0	0	0	0	17.64	0	0
2606217792	IMG	k__Archaea_(UID2)	207	149	107	94	55	0	0	0	0	35.75	0	0
2606217794	IMG	k__Archaea_(UID2)	207	149	107	81	68	0	0	0	0	41.94	0	0
2606217795	IMG	k__Archaea_(UID2)	207	149	107	64	85	0	0	0	0	45.79	0	0
2609459638	IMG	k__Archaea_(UID2)	207	149	107	130	19	0	0	0	0	5.61	0	0
2609459700	IMG	k__Archaea_(UID2)	207	149	107	131	18	0	0	0	0	5.61	0	0
2609460254	IMG	c__Thermoprotei_(UID147)	54	217	168	0	217	0	0	0	0	100	0	0
2609460272	IMG	f__Halobacteriaceae_(UID85)	51	395	250	292	96	5	1	1	0	21.66	2.62	50
2615840655	IMG	p__Euryarchaeota_(UID3)	148	188	125	95	93	0	0	0	0	35.2	0	0
2616644930	IMG	k__Archaea_(UID2)	207	149	107	108	41	0	0	0	0	30.84	0	0
2616644931	IMG	p__Euryarchaeota_(UID4)	45	299	202	170	129	0	0	0	0	40.99	0	0
2617271069	IMG	p__Euryarchaeota_(UID49)	95	228	153	1	225	2	0	0	0	99.67	1.31	0
2619618943	IMG	k__Archaea_(UID2)	207	149	107	20	127	2	0	0	0	85.69	1.87	0
2619618944	IMG	k__Archaea_(UID2)	207	149	107	33	115	1	0	0	0	76.35	0.93	0
2619618949	IMG	k__Archaea_(UID2)	207	149	107	16	131	2	0	0	0	87.15	1.87	0
2619618950	IMG	k__Archaea_(UID2)	207	149	107	30	118	1	0	0	0	75.93	0.93	0
2619618951	IMG	k__Archaea_(UID2)	207	145	103	63	82	0	0	0	0	57.48	0	0
2619618952	IMG	k__Archaea_(UID2)	207	145	103	98	47	0	0	0	0	35.67	0	0
2619618953	IMG	k__Archaea_(UID2)	207	145	103	69	76	0	0	0	0	52.43	0	0
2619618954	IMG	k__Archaea_(UID2)	207	145	103	106	39	0	0	0	0	30.58	0	0
2619619116	IMG	p__Euryarchaeota_(UID3)	148	188	125	7	181	0	0	0	0	96.8	0	0
2619619123	IMG	root_(UID1)	5656	56	24	56	0	0	0	0	0	0	0	0
2622736635	IMG	k__Archaea_(UID2)	207	149	107	135	14	0	0	0	0	7.3	0	0
2623620623	IMG	root_(UID1)	5656	56	24	56	0	0	0	0	0	0	0	0
2623621016	IMG	k__Archaea_(UID2)	207	145	103	135	10	0	0	0	0	6.8	0	0
2626541595	IMG	k__Archaea_(UID2)	207	149	107	93	55	0	1	0	0	32.24	1.87	100
2627853555	IMG	root_(UID1)	5656	56	24	56	0	0	0	0	0	0	0	0
2627853658	IMG	p__Euryarchaeota_(UID49)	95	228	153	1	227	0	0	0	0	99.84	0	0
2627853951	IMG	p__Euryarchaeota_(UID3)	148	188	125	0	186	2	0	0	0	100	1.6	100
2627854249	IMG	k__Archaea_(UID2)	207	145	103	41	103	1	0	0	0	62.62	0.49	100
2630968343	IMG	p__Euryarchaeota_(UID3)	148	188	125	1	187	0	0	0	0	99.2	0	0
2630968656	IMG	k__Archaea_(UID2)	207	145	103	0	136	9	0	0	0	100	8.74	77.78
2630968686	IMG	p__Euryarchaeota_(UID49)	95	228	153	1	227	0	0	0	0	99.84	0	0
2634166298	IMG	p__Euryarchaeota_(UID54)	90	234	153	2	232	0	0	0	0	99.02	0	0
2634166439	IMG	p__Euryarchaeota_(UID49)	95	228	153	1	227	0	0	0	0	99.84	0	0
2634166560	IMG	root_(UID1)	5656	56	24	56	0	0	0	0	0	0	0	0
2634166588	IMG	root_(UID1)	5656	56	24	56	0	0	0	0	0	0	0	0
2634166632	IMG	k__Archaea_(UID2)	207	145	103	74	71	0	0	0	0	39.24	0	0
2634166646	IMG	p__Euryarchaeota_(UID3)	148	188	125	156	32	0	0	0	0	12.8	0	0
2634166654	IMG	root_(UID1)	5656	56	24	55	1	0	0	0	0	4.17	0	0
2634166658	IMG	k__Archaea_(UID2)	207	145	103	97	48	0	0	0	0	31.07	0	0
2634166659	IMG	k__Archaea_(UID2)	207	145	103	82	63	0	0	0	0	47.25	0	0
2634166664	IMG	k__Bacteria_(UID203)	5449	104	58	102	2	0	0	0	0	3.45	0	0
2634166680	IMG	p__Euryarchaeota_(UID3)	148	188	125	131	57	0	0	0	0	25.52	0	0
2634166689	IMG	k__Archaea_(UID2)	207	145	103	102	43	0	0	0	0	33.5	0	0
2634166696	IMG	k__Archaea_(UID2)	207	149	107	147	2	0	0	0	0	0.14	0	0
2634166701	IMG	k__Archaea_(UID2)	207	149	107	122	27	0	0	0	0	21.96	0	0
2634166703	IMG	root_(UID1)	5656	56	24	56	0	0	0	0	0	0	0	0
2634166705	IMG	k__Bacteria_(UID203)	5449	104	58	67	33	4	0	0	0	28.29	3.61	0
2634166717	IMG	k__Archaea_(UID2)	207	149	107	140	9	0	0	0	0	6.07	0	0
2634166718	IMG	root_(UID1)	5656	56	24	56	0	0	0	0	0	0	0	0
2634166724	IMG	k__Bacteria_(UID203)	5449	104	58	103	1	0	0	0	0	1.72	0	0
2634166739	IMG	k__Archaea_(UID2)	207	145	103	132	13	0	0	0	0	9.87	0	0
2634166740	IMG	root_(UID1)	5656	56	24	56	0	0	0	0	0	0	0	0
2634166745	IMG	k__Archaea_(UID2)	207	149	107	119	30	0	0	0	0	20.72	0	0
2634166749	IMG	k__Archaea_(UID2)	207	149	107	141	8	0	0	0	0	6.54	0	0
2634166762	IMG	k__Archaea_(UID2)	207	145	103	78	67	0	0	0	0	46.76	0	0
2634166792	IMG	k__Archaea_(UID2)	207	149	107	142	7	0	0	0	0	4.67	0	0
2634166793	IMG	p__Euryarchaeota_(UID49)	95	228	153	130	98	0	0	0	0	43.74	0	0
2634166794	IMG	p__Euryarchaeota_(UID49)	95	228	153	112	116	0	0	0	0	41.45	0	0
2634166797	IMG	p__Euryarchaeota_(UID49)	95	228	153	159	69	0	0	0	0	35.29	0	0
2634166800	IMG	p__Euryarchaeota_(UID3)	148	188	125	103	85	0	0	0	0	39.2	0	0
2634166801	IMG	p__Euryarchaeota_(UID49)	95	228	153	99	129	0	0	0	0	52.29	0	0
2634166804	IMG	p__Euryarchaeota_(UID49)	95	228	153	89	139	0	0	0	0	64.99	0	0
2634166805	IMG	p__Euryarchaeota_(UID3)	148	188	125	94	93	1	0	0	0	48.76	0.8	0
2634166806	IMG	p__Euryarchaeota_(UID49)	95	228	153	162	66	0	0	0	0	30.42	0	0
2634166823	IMG	p__Euryarchaeota_(UID49)	95	228	153	120	108	0	0	0	0	41.8	0	0
2634166825	IMG	k__Archaea_(UID2)	207	149	107	124	25	0	0	0	0	21.5	0	0
2634166826	IMG	p__Euryarchaeota_(UID49)	95	228	153	93	135	0	0	0	0	55.04	0	0
2634166831	IMG	p__Euryarchaeota_(UID3)	148	188	125	139	49	0	0	0	0	28.08	0	0
2634166833	IMG	p__Euryarchaeota_(UID3)	148	188	125	146	42	0	0	0	0	18	0	0
2634166842	IMG	k__Archaea_(UID2)	207	149	107	67	82	0	0	0	0	46.03	0	0
2634166845	IMG	p__Euryarchaeota_(UID3)	148	188	125	139	49	0	0	0	0	26.95	0	0
2634166849	IMG	k__Archaea_(UID2)	207	149	107	104	45	0	0	0	0	23.6	0	0
2634166850	IMG	k__Archaea_(UID2)	207	149	107	120	29	0	0	0	0	19.31	0	0
2634166856	IMG	k__Archaea_(UID2)	207	145	103	118	26	1	0	0	0	18.45	0.97	0
2634166857	IMG	k__Archaea_(UID2)	207	145	103	103	42	0	0	0	0	26.86	0	0
2634166860	IMG	c__Thermoprotei_(UID148)	41	245	158	109	136	0	0	0	0	49.41	0	0
2634166862	IMG	k__Archaea_(UID2)	207	149	107	120	28	1	0	0	0	19.86	0.93	0
2634166863	IMG	k__Archaea_(UID2)	207	149	107	133	16	0	0	0	0	14.02	0	0
2634166875	IMG	k__Archaea_(UID2)	207	149	107	102	47	0	0	0	0	35.05	0	0
2634166880	IMG	k__Archaea_(UID2)	207	145	103	88	57	0	0	0	0	45.06	0	0
2634166884	IMG	k__Archaea_(UID2)	207	145	103	78	67	0	0	0	0	40.78	0	0
2636415484	IMG	c__Thermoprotei_(UID147)	54	217	168	0	217	0	0	0	0	100	0	0
2636415580	IMG	c__Thermoprotei_(UID147)	54	217	168	0	217	0	0	0	0	100	0	0
2636415612	IMG	p__Euryarchaeota_(UID49)	95	228	153	1	226	1	0	0	0	99.84	0.65	0
2636415618	IMG	k__Archaea_(UID2)	207	145	103	24	120	1	0	0	0	86.89	0.97	0
2636415725	IMG	k__Archaea_(UID2)	207	145	103	0	3	18	28	43	53	100	292.33	52.02
2636415782	IMG	p__Euryarchaeota_(UID3)	148	187	124	4	181	2	0	0	0	97.85	1.61	50
2636415972	IMG	k__Archaea_(UID2)	207	145	103	48	97	0	0	0	0	71.84	0	0
2639762565	IMG	k__Archaea_(UID2)	207	149	107	100	48	1	0	0	0	32.24	0.93	100
2639762566	IMG	k__Archaea_(UID2)	207	149	107	90	59	0	0	0	0	35.51	0	0
2639762584	IMG	k__Archaea_(UID2)	207	149	107	87	62	0	0	0	0	45.09	0	0
2639762585	IMG	k__Archaea_(UID2)	207	149	107	66	83	0	0	0	0	58.26	0	0
2639762587	IMG	k__Archaea_(UID2)	207	145	103	103	40	2	0	0	0	31.07	1.94	0
2639762672	IMG	k__Archaea_(UID2)	207	149	107	100	49	0	0	0	0	26.32	0	0
2639762673	IMG	k__Archaea_(UID2)	207	149	107	132	17	0	0	0	0	14.02	0	0
2639762676	IMG	k__Archaea_(UID2)	207	145	103	107	38	0	0	0	0	27.4	0	0
2639762677	IMG	k__Archaea_(UID2)	207	145	103	123	22	0	0	0	0	18.93	0	0
2639762678	IMG	root_(UID1)	5656	56	24	56	0	0	0	0	0	0	0	0
2639762706	IMG	root_(UID1)	5656	56	24	54	2	0	0	0	0	8.33	0	0
2639762709	IMG	k__Archaea_(UID2)	207	149	107	133	9	7	0	0	0	3.04	0.5	0
2639762994	IMG	p__Euryarchaeota_(UID49)	95	228	153	0	227	1	0	0	0	100	0.65	0
2639763150	IMG	f__Halobacteriaceae_(UID84)	60	359	235	5	351	3	0	0	0	98.23	1.06	0
2643221448	IMG	k__Archaea_(UID2)	207	149	107	100	49	0	0	0	0	27.73	0	0
2643221449	IMG	k__Archaea_(UID2)	207	149	107	71	78	0	0	0	0	48.21	0	0
2643221450	IMG	k__Archaea_(UID2)	207	149	107	120	29	0	0	0	0	24.3	0	0
2643221453	IMG	k__Archaea_(UID2)	207	149	107	40	109	0	0	0	0	72.61	0	0
2643221454	IMG	k__Archaea_(UID2)	207	149	107	60	89	0	0	0	0	57.91	0	0
2643221455	IMG	k__Archaea_(UID2)	207	149	107	77	72	0	0	0	0	50.47	0	0
2643221456	IMG	k__Archaea_(UID2)	207	149	107	52	97	0	0	0	0	68.22	0	0
2643221457	IMG	k__Archaea_(UID2)	207	149	107	36	112	1	0	0	0	76.35	0.93	0
2643221458	IMG	k__Archaea_(UID2)	207	149	107	51	97	1	0	0	0	71.03	0.93	0
2643221460	IMG	k__Archaea_(UID2)	207	149	107	30	117	2	0	0	0	76.64	1.87	0
2643221462	IMG	k__Archaea_(UID2)	207	149	107	76	73	0	0	0	0	47.86	0	0
2643221463	IMG	k__Archaea_(UID2)	207	149	107	128	21	0	0	0	0	14.64	0	0
2643221464	IMG	k__Archaea_(UID146)	59	174	136	114	60	0	0	0	0	33.82	0	0
2643221494	IMG	k__Archaea_(UID2)	207	149	107	131	18	0	0	0	0	10.59	0	0
2643221512	IMG	k__Archaea_(UID146)	59	174	136	79	95	0	0	0	0	53.31	0	0
2645727536	IMG	p__Euryarchaeota_(UID49)	95	228	153	1	226	1	0	0	0	99.84	0.65	0
2645727603	IMG	k__Archaea_(UID2)	207	145	103	96	47	2	0	0	0	28.8	0.97	50
2645727804	IMG	f__Halobacteriaceae_(UID96)	40	417	263	4	406	7	0	0	0	99.11	2.66	71.43
2645727900	IMG	k__Archaea_(UID2)	207	145	103	81	62	2	0	0	0	41.18	1.46	0
2645728044	IMG	c__Thermoprotei_(UID147)	54	217	168	0	217	0	0	0	0	100	0	0
2645728131	IMG	k__Archaea_(UID146)	59	174	136	75	98	1	0	0	0	51.96	0.74	0
2645728132	IMG	k__Archaea_(UID146)	59	174	136	59	114	1	0	0	0	63.24	0.74	0
2645728133	IMG	k__Archaea_(UID146)	59	174	136	107	66	1	0	0	0	42.09	0.74	0
2645728136	IMG	k__Archaea_(UID2)	207	149	107	106	42	1	0	0	0	24.39	0.47	100
2645728138	IMG	k__Archaea_(UID2)	207	149	107	65	83	1	0	0	0	63.47	0.93	0
2645728164	IMG	p__Euryarchaeota_(UID3)	148	188	125	61	64	27	27	7	2	73.1	75.33	38.82
2648501262	IMG	c__Thermoprotei_(UID147)	54	217	168	0	217	0	0	0	0	100	0	0
2648501265	IMG	c__Thermoprotei_(UID147)	54	217	168	0	217	0	0	0	0	100	0	0
2648501531	IMG	k__Archaea_(UID2)	207	145	103	115	30	0	0	0	0	21.36	0	0
2648501533	IMG	k__Archaea_(UID2)	207	145	103	107	38	0	0	0	0	30.74	0	0
2648501535	IMG	k__Archaea_(UID2)	207	145	103	139	6	0	0	0	0	3.88	0	0
2648501536	IMG	k__Archaea_(UID2)	207	145	103	81	64	0	0	0	0	42.43	0	0
2648501537	IMG	k__Archaea_(UID2)	207	145	103	109	36	0	0	0	0	31.88	0	0
2648501539	IMG	k__Archaea_(UID2)	207	145	103	88	57	0	0	0	0	43.35	0	0
2648501541	IMG	k__Archaea_(UID2)	207	145	103	130	15	0	0	0	0	11	0	0
2648501542	IMG	k__Archaea_(UID2)	207	145	103	105	40	0	0	0	0	32.2	0	0
2648501566	IMG	k__Archaea_(UID2)	207	145	103	111	34	0	0	0	0	23.3	0	0
2648501567	IMG	k__Archaea_(UID2)	207	145	103	106	34	5	0	0	0	26.05	3.88	100
2648501568	IMG	k__Archaea_(UID2)	207	145	103	98	47	0	0	0	0	33.17	0	0
2648501790	IMG	f__Halobacteriaceae_(UID84)	60	359	235	46	310	2	1	0	0	85.71	1.49	0
2651869596	IMG	f__Halobacteriaceae_(UID96)	40	417	263	3	408	6	0	0	0	99.49	1.58	0
2651869712	IMG	c__Thermoprotei_(UID147)	54	217	168	0	217	0	0	0	0	100	0	0
2651869795	IMG	p__Euryarchaeota_(UID3)	148	186	123	3	177	6	0	0	0	98.37	4.88	16.67
2651870041	IMG	k__Archaea_(UID2)	207	149	107	124	22	3	0	0	0	16.59	2.8	33.33
2651870042	IMG	k__Archaea_(UID2)	207	149	107	111	38	0	0	0	0	27.1	0	0
2651870089	IMG	k__Archaea_(UID2)	207	149	107	138	11	0	0	0	0	3.31	0	0
2651870300	IMG	p__Euryarchaeota_(UID3)	148	188	125	52	136	0	0	0	0	71.96	0	0
2654587522	IMG	p__Euryarchaeota_(UID3)	148	186	123	2	181	3	0	0	0	98.78	2.44	0
2654588132	IMG	p__Euryarchaeota_(UID4)	45	299	202	0	299	0	0	0	0	100	0	0
2654588138	IMG	p__Euryarchaeota_(UID3)	148	188	125	0	188	0	0	0	0	100	0	0
2657244912	IMG	k__Archaea_(UID2)	207	145	103	100	45	0	0	0	0	31.86	0	0
2657244913	IMG	k__Archaea_(UID2)	207	149	107	119	30	0	0	0	0	21.03	0	0
2657244914	IMG	k__Archaea_(UID2)	207	149	107	70	79	0	0	0	0	47.98	0	0
2657244981	IMG	p__Euryarchaeota_(UID49)	95	228	153	0	227	1	0	0	0	100	0.65	0
2657245055	IMG	p__Euryarchaeota_(UID49)	95	228	153	0	227	1	0	0	0	100	0.65	0
2657245237	IMG	k__Archaea_(UID2)	207	145	103	140	5	0	0	0	0	3.88	0	0
2657245244	IMG	k__Archaea_(UID2)	207	145	103	74	71	0	0	0	0	50.73	0	0
2657245293	IMG	k__Archaea_(UID2)	207	145	103	47	98	0	0	0	0	64.08	0	0
2657245297	IMG	k__Archaea_(UID2)	207	145	103	110	35	0	0	0	0	28.64	0	0
2657245298	IMG	k__Archaea_(UID2)	207	145	103	112	33	0	0	0	0	27.18	0	0
2657245299	IMG	k__Archaea_(UID2)	207	145	103	59	79	7	0	0	0	54.29	2.24	0
2657245301	IMG	k__Archaea_(UID2)	207	145	103	35	110	0	0	0	0	75.73	0	0
2657245302	IMG	k__Archaea_(UID2)	207	145	103	35	110	0	0	0	0	75.73	0	0
2657245306	IMG	k__Archaea_(UID2)	207	145	103	44	101	0	0	0	0	65.37	0	0
2657245308	IMG	k__Archaea_(UID2)	207	145	103	70	75	0	0	0	0	48.38	0	0
2657245309	IMG	k__Archaea_(UID2)	207	149	107	36	113	0	0	0	0	68.69	0	0
2657245310	IMG	k__Archaea_(UID2)	207	149	107	36	113	0	0	0	0	68.69	0	0
2657245311	IMG	k__Archaea_(UID2)	207	145	103	72	73	0	0	0	0	51.7	0	0
2657245426	IMG	p__Euryarchaeota_(UID49)	95	228	153	0	227	1	0	0	0	100	0.65	0
2657245466	IMG	p__Euryarchaeota_(UID49)	95	228	153	0	227	1	0	0	0	100	0.65	0
2657245481	IMG	p__Euryarchaeota_(UID49)	95	228	153	0	227	1	0	0	0	100	0.65	0
2657245605	IMG	p__Euryarchaeota_(UID49)	95	228	153	0	227	1	0	0	0	100	0.65	0
2657245679	IMG	c__Thermoprotei_(UID147)	54	217	168	1	216	0	0	0	0	99.88	0	0
2660238026	IMG	p__Euryarchaeota_(UID49)	95	228	153	0	227	1	0	0	0	100	0.65	0
2660238053	IMG	p__Euryarchaeota_(UID49)	95	228	153	0	227	1	0	0	0	100	0.65	0
2660238247	IMG	p__Euryarchaeota_(UID49)	95	228	153	0	227	1	0	0	0	100	0.65	0
2660238431	IMG	p__Euryarchaeota_(UID49)	95	228	153	0	227	1	0	0	0	100	0.65	0
2660238475	IMG	p__Euryarchaeota_(UID49)	95	228	153	0	227	1	0	0	0	100	0.65	0
2660238643	IMG	p__Euryarchaeota_(UID49)	95	228	153	0	227	1	0	0	0	100	0.65	0
2660238769	IMG	k__Archaea_(UID2)	207	149	107	132	17	0	0	0	0	12.15	0	0
2660238770	IMG	k__Archaea_(UID2)	207	149	107	125	24	0	0	0	0	13.05	0	0
2660238774	IMG	k__Archaea_(UID2)	207	145	103	135	10	0	0	0	0	9.22	0	0
2660238796	IMG	root_(UID1)	5656	56	24	55	1	0	0	0	0	4.17	0	0
2660238809	IMG	k__Archaea_(UID2)	207	145	103	84	61	0	0	0	0	35.92	0	0
2660238810	IMG	k__Archaea_(UID2)	207	145	103	102	43	0	0	0	0	23.79	0	0
2660238811	IMG	k__Archaea_(UID2)	207	145	103	97	48	0	0	0	0	29.21	0	0
2660238812	IMG	root_(UID1)	5656	56	24	56	0	0	0	0	0	0	0	0
2660238813	IMG	k__Archaea_(UID2)	207	149	107	134	15	0	0	0	0	13.08	0	0
2660238814	IMG	k__Archaea_(UID2)	207	148	106	126	22	0	0	0	0	16.98	0	0
2663762606	IMG	p__Euryarchaeota_(UID49)	95	228	153	0	227	1	0	0	0	100	0.65	0
2663762650	IMG	p__Euryarchaeota_(UID49)	95	228	153	0	227	1	0	0	0	100	0.65	0
2663762667	IMG	k__Archaea_(UID2)	207	149	107	130	19	0	0	0	0	13.55	0	0
2663762668	IMG	k__Archaea_(UID2)	207	149	107	126	23	0	0	0	0	16.36	0	0
2663762695	IMG	k__Archaea_(UID2)	207	145	103	74	71	0	0	0	0	43.53	0	0
2663762705	IMG	k__Archaea_(UID2)	207	149	107	123	26	0	0	0	0	18.22	0	0
2663762706	IMG	k__Archaea_(UID2)	207	149	107	78	69	2	0	0	0	42.79	0.93	0
2663762707	IMG	k__Archaea_(UID2)	207	149	107	89	60	0	0	0	0	37.85	0	0
2663762882	IMG	p__Euryarchaeota_(UID49)	95	228	153	0	227	1	0	0	0	100	0.65	0
2663762907	IMG	p__Euryarchaeota_(UID49)	95	228	153	0	227	1	0	0	0	100	0.65	0
2663762924	IMG	p__Euryarchaeota_(UID49)	95	228	153	0	227	1	0	0	0	100	0.65	0
2663763426	IMG	p__Euryarchaeota_(UID49)	95	228	153	0	227	1	0	0	0	100	0.65	0
2663763482	IMG	p__Euryarchaeota_(UID49)	95	228	153	0	227	1	0	0	0	100	0.65	0
2663763517	IMG	p__Euryarchaeota_(UID49)	95	228	153	2	225	1	0	0	0	98.69	0.65	0
2663763547	IMG	k__Archaea_(UID2)	207	145	103	49	96	0	0	0	0	70.71	0	0
2663763548	IMG	k__Archaea_(UID2)	207	145	103	49	96	0	0	0	0	70.71	0	0
2663763570	IMG	k__Archaea_(UID2)	207	145	103	66	76	3	0	0	0	54.77	2.91	100
2667527618	IMG	p__Euryarchaeota_(UID49)	95	228	153	0	227	1	0	0	0	100	0.65	0
2667527687	IMG	p__Euryarchaeota_(UID49)	95	228	153	0	227	1	0	0	0	100	0.65	0
2667527756	IMG	p__Euryarchaeota_(UID49)	95	228	153	0	227	1	0	0	0	100	0.65	0
2667527934	IMG	p__Euryarchaeota_(UID49)	95	228	153	0	227	1	0	0	0	100	0.65	0
2667527937	IMG	p__Euryarchaeota_(UID49)	95	228	153	0	226	2	0	0	0	100	1.31	0
2667527955	IMG	p__Euryarchaeota_(UID49)	95	228	153	0	227	1	0	0	0	100	0.65	0
2667527984	IMG	p__Euryarchaeota_(UID49)	95	228	153	0	227	1	0	0	0	100	0.65	0
2667528009	IMG	p__Euryarchaeota_(UID49)	95	228	153	0	227	1	0	0	0	100	0.65	0
2667528016	IMG	p__Euryarchaeota_(UID49)	95	228	153	0	227	1	0	0	0	100	0.65	0
2667528052	IMG	p__Euryarchaeota_(UID49)	95	228	153	0	227	1	0	0	0	100	0.65	0
2667528102	IMG	p__Euryarchaeota_(UID49)	95	228	153	0	226	2	0	0	0	100	0.98	0
2667528122	IMG	p__Euryarchaeota_(UID49)	95	228	153	0	227	1	0	0	0	100	0.65	0
2671180119	IMG	f__Halobacteriaceae_(UID96)	40	417	263	3	408	6	0	0	0	99.38	1.9	0
2671180237	IMG	p__Euryarchaeota_(UID49)	95	228	153	0	227	1	0	0	0	100	0.65	0
2671180346	IMG	p__Euryarchaeota_(UID49)	95	228	153	0	227	1	0	0	0	100	0.65	0
2671180774	IMG	p__Euryarchaeota_(UID49)	95	228	153	0	226	2	0	0	0	100	1.31	50
2675903317	IMG	c__Thermoprotei_(UID147)	54	217	168	2	215	0	0	0	0	99.29	0	0
2675903482	IMG	c__Thermoprotei_(UID148)	41	245	158	11	232	2	0	0	0	94.81	0.7	0
2675903548	IMG	c__Thermoprotei_(UID147)	54	217	168	1	216	0	0	0	0	99.4	0	0
2675903577	IMG	k__Archaea_(UID2)	207	148	106	137	11	0	0	0	0	8.49	0	0
2681812800	IMG	k__Archaea_(UID2)	207	149	107	30	80	30	7	2	0	85.05	39.56	92.06
2681812915	IMG	f__Halobacteriaceae_(UID96)	40	417	263	4	412	1	0	0	0	99.11	0.19	0
2681813006	IMG	p__Euryarchaeota_(UID3)	148	188	125	15	172	1	0	0	0	91.82	0.8	0
2681813016	IMG	p__Euryarchaeota_(UID3)	148	186	123	36	147	2	1	0	0	77.59	3.25	0
2681813050	IMG	p__Euryarchaeota_(UID3)	148	186	123	5	178	3	0	0	0	96.34	2.44	0
2681813082	IMG	p__Euryarchaeota_(UID49)	95	228	153	0	227	1	0	0	0	100	0.65	0
2681813113	IMG	p__Euryarchaeota_(UID49)	95	228	153	0	227	1	0	0	0	100	0.65	0
2681813114	IMG	p__Euryarchaeota_(UID49)	95	228	153	0	227	1	0	0	0	100	0.65	0
2681813115	IMG	p__Euryarchaeota_(UID49)	95	228	153	0	227	1	0	0	0	100	0.65	0
2681813116	IMG	p__Euryarchaeota_(UID49)	95	228	153	0	227	1	0	0	0	100	0.65	0
2681813117	IMG	p__Euryarchaeota_(UID49)	95	228	153	1	226	1	0	0	0	99.35	0.65	0
2681813118	IMG	p__Euryarchaeota_(UID49)	95	228	153	0	227	1	0	0	0	100	0.65	0
2681813119	IMG	p__Euryarchaeota_(UID49)	95	228	153	0	226	2	0	0	0	100	1.31	0
2681813120	IMG	p__Euryarchaeota_(UID49)	95	228	153	0	227	1	0	0	0	100	0.65	0
2681813121	IMG	p__Euryarchaeota_(UID49)	95	228	153	0	227	1	0	0	0	100	0.65	0
2681813122	IMG	p__Euryarchaeota_(UID49)	95	228	153	0	227	1	0	0	0	100	0.65	0
2681813123	IMG	p__Euryarchaeota_(UID49)	95	228	153	0	227	1	0	0	0	100	0.65	0
2681813124	IMG	p__Euryarchaeota_(UID49)	95	228	153	0	227	1	0	0	0	100	0.65	0
2681813125	IMG	p__Euryarchaeota_(UID49)	95	228	153	0	227	1	0	0	0	100	0.65	0
2681813126	IMG	p__Euryarchaeota_(UID49)	95	228	153	1	226	1	0	0	0	99.35	0.65	0
2681813127	IMG	p__Euryarchaeota_(UID49)	95	228	153	0	227	1	0	0	0	100	0.65	0
2681813128	IMG	p__Euryarchaeota_(UID49)	95	228	153	1	225	2	0	0	0	99.67	1.31	0
2681813129	IMG	p__Euryarchaeota_(UID49)	95	228	153	0	227	1	0	0	0	100	0.65	0
2681813130	IMG	p__Euryarchaeota_(UID49)	95	228	153	0	227	1	0	0	0	100	0.65	0
2681813131	IMG	p__Euryarchaeota_(UID49)	95	228	153	0	227	1	0	0	0	100	0.65	0
2681813367	IMG	p__Euryarchaeota_(UID49)	95	228	153	1	226	1	0	0	0	99.84	0.65	0
2681813384	IMG	k__Archaea_(UID2)	207	149	107	131	18	0	0	0	0	13.24	0	0
2681813385	IMG	k__Archaea_(UID2)	207	149	107	127	22	0	0	0	0	18.07	0	0
2681813386	IMG	k__Archaea_(UID2)	207	149	107	96	36	17	0	0	0	31.81	9.35	0
2681813387	IMG	k__Archaea_(UID2)	207	149	107	136	13	0	0	0	0	7.94	0	0
2681813388	IMG	k__Archaea_(UID2)	207	149	107	113	35	1	0	0	0	30.84	0.93	0
2681813389	IMG	k__Archaea_(UID2)	207	149	107	134	15	0	0	0	0	11.37	0	0
2681813390	IMG	p__Euryarchaeota_(UID3)	148	188	125	133	53	2	0	0	0	15.99	1.6	0
2681813391	IMG	k__Bacteria_(UID203)	5449	104	58	84	20	0	0	0	0	21.55	0	0
2681813392	IMG	root_(UID1)	5656	56	24	56	0	0	0	0	0	0	0	0
2681813393	IMG	root_(UID1)	5656	56	24	56	0	0	0	0	0	0	0	0
2681813394	IMG	k__Archaea_(UID2)	207	149	107	90	56	3	0	0	0	45.94	2.8	0
2681813395	IMG	root_(UID1)	5656	56	24	52	4	0	0	0	0	16.67	0	0
2681813396	IMG	k__Archaea_(UID2)	207	149	107	72	75	2	0	0	0	43.85	1.87	0
2681813397	IMG	k__Archaea_(UID2)	207	149	107	120	29	0	0	0	0	20.56	0	0
2681813398	IMG	k__Archaea_(UID2)	207	149	107	129	20	0	0	0	0	15.26	0	0
2681813399	IMG	k__Archaea_(UID2)	207	149	107	135	12	2	0	0	0	11.21	1.87	0
2681813401	IMG	k__Archaea_(UID2)	207	149	107	120	29	0	0	0	0	20.56	0	0
2681813402	IMG	k__Archaea_(UID2)	207	149	107	94	53	2	0	0	0	33.57	1.87	50
2681813403	IMG	root_(UID1)	5656	56	24	56	0	0	0	0	0	0	0	0
2681813404	IMG	p__Euryarchaeota_(UID3)	148	188	125	124	62	2	0	0	0	26.52	1.2	0
2681813405	IMG	k__Archaea_(UID2)	207	149	107	81	66	2	0	0	0	45.33	1.87	0
2681813406	IMG	p__Euryarchaeota_(UID3)	148	188	125	102	84	2	0	0	0	37.03	0.84	0
2681813407	IMG	k__Archaea_(UID2)	207	149	107	77	56	16	0	0	0	48.6	7.87	0
2681813408	IMG	k__Archaea_(UID2)	207	149	107	103	46	0	0	0	0	33.33	0	0
2681813409	IMG	p__Euryarchaeota_(UID3)	148	188	125	87	93	8	0	0	0	42.02	1.54	0
2681813410	IMG	p__Euryarchaeota_(UID3)	148	188	125	113	74	1	0	0	0	40.29	0.4	100
2681813411	IMG	root_(UID1)	5656	56	24	55	1	0	0	0	0	4.17	0	0
2681813412	IMG	p__Euryarchaeota_(UID3)	148	188	125	93	94	1	0	0	0	39.2	0.8	100
2681813413	IMG	p__Euryarchaeota_(UID4)	45	299	202	253	44	2	0	0	0	7.27	0.58	50
2681813414	IMG	k__Archaea_(UID2)	207	145	103	135	3	7	0	0	0	1.89	0.52	0
2681813416	IMG	p__Euryarchaeota_(UID4)	45	299	202	5	294	0	0	0	0	98.4	0	0
2684622504	IMG	p__Euryarchaeota_(UID49)	95	228	153	15	213	0	0	0	0	93.85	0	0
2684622505	IMG	p__Euryarchaeota_(UID3)	148	188	125	28	157	3	0	0	0	83.58	2.4	0
2684622506	IMG	p__Euryarchaeota_(UID49)	95	228	153	20	208	0	0	0	0	91.4	0	0
2684622664	IMG	f__Halobacteriaceae_(UID85)	51	395	250	2	392	1	0	0	0	99.53	0.1	0
2684622697	IMG	c__Thermoprotei_(UID147)	54	217	168	2	215	0	0	0	0	99.29	0	0
2684622698	IMG	c__Thermoprotei_(UID147)	54	217	168	1	216	0	0	0	0	99.4	0	0
2684622699	IMG	c__Thermoprotei_(UID147)	54	217	168	2	215	0	0	0	0	99.29	0	0
2684622700	IMG	c__Thermoprotei_(UID147)	54	217	168	3	213	1	0	0	0	98.69	0.6	0
2684622701	IMG	c__Thermoprotei_(UID147)	54	217	168	1	215	1	0	0	0	99.4	0.6	0
2684622702	IMG	c__Thermoprotei_(UID147)	54	217	168	1	216	0	0	0	0	99.4	0	0
2684622703	IMG	c__Thermoprotei_(UID147)	54	217	168	2	215	0	0	0	0	99.29	0	0
2684622704	IMG	c__Thermoprotei_(UID147)	54	217	168	1	216	0	0	0	0	99.4	0	0
2684622705	IMG	c__Thermoprotei_(UID147)	54	217	168	1	216	0	0	0	0	99.4	0	0
2684622706	IMG	c__Thermoprotei_(UID147)	54	217	168	2	215	0	0	0	0	99.29	0	0
2684622707	IMG	c__Thermoprotei_(UID147)	54	217	168	1	216	0	0	0	0	99.4	0	0
2684622708	IMG	c__Thermoprotei_(UID147)	54	217	168	2	215	0	0	0	0	99.29	0	0
2684622709	IMG	c__Thermoprotei_(UID147)	54	217	168	1	216	0	0	0	0	99.4	0	0
2684622710	IMG	c__Thermoprotei_(UID147)	54	217	168	1	216	0	0	0	0	99.4	0	0
2684622711	IMG	c__Thermoprotei_(UID147)	54	217	168	1	216	0	0	0	0	99.4	0	0
2684622712	IMG	c__Thermoprotei_(UID147)	54	217	168	2	215	0	0	0	0	99.29	0	0
2684622713	IMG	c__Thermoprotei_(UID147)	54	217	168	2	215	0	0	0	0	99.29	0	0
2684622714	IMG	c__Thermoprotei_(UID147)	54	217	168	2	215	0	0	0	0	99.29	0	0
2684622715	IMG	c__Thermoprotei_(UID147)	54	217	168	2	215	0	0	0	0	99.29	0	0
2684622716	IMG	c__Thermoprotei_(UID147)	54	217	168	2	215	0	0	0	0	99.29	0	0
2684622717	IMG	c__Thermoprotei_(UID147)	54	217	168	1	216	0	0	0	0	99.4	0	0
2684622718	IMG	c__Thermoprotei_(UID147)	54	217	168	2	215	0	0	0	0	99.29	0	0
2684622719	IMG	c__Thermoprotei_(UID147)	54	217	168	2	214	1	0	0	0	99.29	0.6	0
2684622720	IMG	c__Thermoprotei_(UID147)	54	217	168	2	215	0	0	0	0	99.29	0	0
2684622721	IMG	c__Thermoprotei_(UID147)	54	217	168	1	216	0	0	0	0	99.4	0	0
2684622722	IMG	c__Thermoprotei_(UID147)	54	217	168	2	215	0	0	0	0	99.29	0	0
2684622723	IMG	c__Thermoprotei_(UID147)	54	217	168	2	214	1	0	0	0	99.29	0.6	0
2684622724	IMG	c__Thermoprotei_(UID147)	54	217	168	2	215	0	0	0	0	99.29	0	0
2684622725	IMG	c__Thermoprotei_(UID147)	54	217	168	1	216	0	0	0	0	99.88	0	0
2684622726	IMG	c__Thermoprotei_(UID147)	54	217	168	1	216	0	0	0	0	99.4	0	0
2684622727	IMG	c__Thermoprotei_(UID147)	54	217	168	2	215	0	0	0	0	99.29	0	0
2684622728	IMG	c__Thermoprotei_(UID147)	54	217	168	2	215	0	0	0	0	99.29	0	0
2684622729	IMG	c__Thermoprotei_(UID147)	54	217	168	2	215	0	0	0	0	99.29	0	0
2684622730	IMG	c__Thermoprotei_(UID147)	54	217	168	2	215	0	0	0	0	99.29	0	0
2684622731	IMG	c__Thermoprotei_(UID147)	54	217	168	2	215	0	0	0	0	99.29	0	0
2684622732	IMG	c__Thermoprotei_(UID147)	54	217	168	2	215	0	0	0	0	99.29	0	0
2684622733	IMG	c__Thermoprotei_(UID147)	54	217	168	2	215	0	0	0	0	99.29	0	0
2684622734	IMG	c__Thermoprotei_(UID147)	54	217	168	2	215	0	0	0	0	99.29	0	0
2684622735	IMG	c__Thermoprotei_(UID147)	54	217	168	2	215	0	0	0	0	99.29	0	0
2684622736	IMG	c__Thermoprotei_(UID147)	54	217	168	2	215	0	0	0	0	99.29	0	0
2684622737	IMG	c__Thermoprotei_(UID147)	54	217	168	2	215	0	0	0	0	99.29	0	0
2684622738	IMG	c__Thermoprotei_(UID147)	54	217	168	2	214	1	0	0	0	99.29	0.6	0
2684622739	IMG	c__Thermoprotei_(UID147)	54	217	168	2	215	0	0	0	0	99.29	0	0
2684622838	IMG	k__Archaea_(UID2)	207	145	103	77	56	0	12	0	0	39.24	1.79	100
2687453664	IMG	k__Archaea_(UID2)	207	145	103	120	25	0	0	0	0	13.51	0	0
2687453665	IMG	k__Archaea_(UID2)	207	145	103	101	44	0	0	0	0	37.22	0	0
2687453666	IMG	k__Archaea_(UID2)	207	145	103	136	9	0	0	0	0	6.8	0	0
2687453667	IMG	k__Archaea_(UID2)	207	145	103	136	9	0	0	0	0	6.8	0	0
2690315680	IMG	p__Euryarchaeota_(UID49)	95	228	153	0	227	1	0	0	0	100	0.65	0
2693429840	IMG	k__Archaea_(UID2)	207	149	107	113	36	0	0	0	0	24.8	0	0
2693429847	IMG	p__Euryarchaeota_(UID4)	45	299	202	219	80	0	0	0	0	21.55	0	0
2693429898	IMG	f__Halobacteriaceae_(UID96)	40	417	263	3	404	10	0	0	0	99.19	2.76	30
2693429900	IMG	f__Halobacteriaceae_(UID96)	40	417	263	1	416	0	0	0	0	99.62	0	0
2693429943	IMG	k__Archaea_(UID2)	207	145	103	89	52	4	0	0	0	43.53	1.29	100
2693429944	IMG	k__Archaea_(UID2)	207	145	103	92	49	4	0	0	0	40.61	1.29	100
2693429957	IMG	k__Archaea_(UID2)	207	145	103	106	39	0	0	0	0	30.83	0	0
2693429958	IMG	k__Archaea_(UID2)	207	145	103	117	28	0	0	0	0	21.12	0	0
2693430045	IMG	k__Archaea_(UID2)	207	149	107	116	33	0	0	0	0	22.9	0	0
2693430046	IMG	k__Archaea_(UID2)	207	149	107	112	37	0	0	0	0	27.57	0	0
2693430059	IMG	k__Archaea_(UID2)	207	149	107	140	9	0	0	0	0	6.54	0	0
2693430067	IMG	k__Archaea_(UID2)	207	149	107	137	12	0	0	0	0	7.17	0	0
2693430068	IMG	k__Archaea_(UID2)	207	149	107	115	33	1	0	0	0	18.88	0.93	0
2693430071	IMG	p__Euryarchaeota_(UID4)	45	299	202	206	89	4	0	0	0	25.53	0.17	100
2693430072	IMG	k__Archaea_(UID2)	207	149	107	129	20	0	0	0	0	13.71	0	0
2693430073	IMG	p__Euryarchaeota_(UID4)	45	299	202	208	90	1	0	0	0	27.53	0.25	100
2693430074	IMG	k__Archaea_(UID2)	207	149	107	128	21	0	0	0	0	14.95	0	0
2693430078	IMG	k__Archaea_(UID2)	207	149	107	110	39	0	0	0	0	29.13	0	0
2698536698	IMG	f__Halobacteriaceae_(UID84)	60	359	235	3	353	3	0	0	0	99.08	0.85	0
2698536753	IMG	k__Archaea_(UID2)	207	149	107	37	112	0	0	0	0	71.73	0	0
2698536767	IMG	k__Archaea_(UID2)	207	149	107	30	119	0	0	0	0	75.39	0	0
2698536779	IMG	k__Archaea_(UID2)	207	145	103	32	112	1	0	0	0	76.24	0.97	0
2698536784	IMG	k__Archaea_(UID2)	207	145	103	43	101	1	0	0	0	69.99	0.97	0
2698536789	IMG	k__Archaea_(UID2)	207	145	103	20	123	1	1	0	0	82.77	2.91	0
2698536790	IMG	k__Archaea_(UID2)	207	149	107	43	101	5	0	0	0	68	3.27	60
2698536791	IMG	k__Archaea_(UID2)	207	149	107	29	112	8	0	0	0	76.71	5.61	62.5
2698536945	IMG	k__Archaea_(UID2)	207	149	107	102	47	0	0	0	0	29.86	0	0
2698536947	IMG	k__Archaea_(UID2)	207	149	107	124	23	2	0	0	0	16.19	0.93	100
2698536971	IMG	k__Archaea_(UID2)	207	149	107	113	36	0	0	0	0	23.52	0	0
2698537060	IMG	root_(UID1)	5656	56	24	56	0	0	0	0	0	0	0	0
2700988659	IMG	k__Archaea_(UID2)	207	145	103	30	115	0	0	0	0	80.55	0	0
2700988665	IMG	k__Archaea_(UID2)	207	145	103	54	91	0	0	0	0	53.56	0	0
2700988670	IMG	k__Archaea_(UID2)	207	145	103	76	69	0	0	0	0	46.31	0	0
2700988671	IMG	k__Archaea_(UID2)	207	145	103	80	65	0	0	0	0	42.91	0	0
2700988735	IMG	k__Archaea_(UID2)	207	149	107	14	134	1	0	0	0	90.34	0.93	0
2703719172	IMG	k__Archaea_(UID2)	207	149	107	122	24	3	0	0	0	18.98	0.22	100
2703719173	IMG	k__Archaea_(UID2)	207	149	107	126	20	3	0	0	0	15.24	0.22	100
2706794805	IMG	k__Archaea_(UID2)	207	145	103	42	103	0	0	0	0	74.11	0	0
2706794818	IMG	k__Archaea_(UID2)	207	145	103	99	46	0	0	0	0	33.17	0	0
2706794819	IMG	k__Archaea_(UID2)	207	145	103	112	33	0	0	0	0	24.27	0	0
2706794823	IMG	k__Archaea_(UID2)	207	145	103	16	129	0	0	0	0	88.75	0	0
2706794826	IMG	k__Archaea_(UID2)	207	145	103	103	41	1	0	0	0	33.5	0.49	100
2706794827	IMG	k__Archaea_(UID2)	207	145	103	131	13	1	0	0	0	10.19	0.49	100
2706794841	IMG	k__Archaea_(UID2)	207	145	103	68	77	0	0	0	0	58.25	0	0
2706794859	IMG	k__Archaea_(UID2)	207	145	103	116	29	0	0	0	0	13.59	0	0
2706794869	IMG	k__Archaea_(UID2)	207	145	103	95	49	1	0	0	0	38.35	0.32	100
2706794870	IMG	k__Archaea_(UID2)	207	145	103	118	27	0	0	0	0	24.27	0	0
2706794893	IMG	k__Archaea_(UID2)	207	145	103	57	88	0	0	0	0	66.91	0	0
2706794970	IMG	k__Bacteria_(UID203)	5449	103	57	103	0	0	0	0	0	0	0	0
2706795009	IMG	k__Archaea_(UID2)	207	149	107	122	25	2	0	0	0	19.16	0.62	100
2706795016	IMG	k__Bacteria_(UID203)	5449	104	58	104	0	0	0	0	0	0	0	0
2708742542	IMG	k__Archaea_(UID2)	207	149	107	78	71	0	0	0	0	43.79	0	0
2708742545	IMG	p__Euryarchaeota_(UID3)	148	188	125	99	84	5	0	0	0	48.69	4	0
2708742555	IMG	p__Euryarchaeota_(UID4)	45	299	202	126	159	14	0	0	0	47.88	2.06	0
2708742560	IMG	k__Archaea_(UID2)	207	149	107	46	100	3	0	0	0	71.56	2.8	33.33
2708742565	IMG	k__Archaea_(UID2)	207	149	107	42	107	0	0	0	0	65.65	0	0
2711768836	IMG	root_(UID1)	5656	56	24	54	2	0	0	0	0	8.33	0	0
2711768837	IMG	k__Archaea_(UID2)	207	145	103	6	128	11	0	0	0	94.9	6.55	0
2713897302	IMG	k__Archaea_(UID2)	207	149	107	111	38	0	0	0	0	26.56	0	0
2713897303	IMG	p__Euryarchaeota_(UID3)	148	188	125	144	44	0	0	0	0	20.77	0	0
2713897304	IMG	k__Archaea_(UID2)	207	149	107	118	31	0	0	0	0	19.52	0	0
2716884328	IMG	root_(UID1)	5656	56	24	56	0	0	0	0	0	0	0	0
2716884342	IMG	k__Archaea_(UID2)	207	149	107	137	12	0	0	0	0	1.73	0	0
2716884564	IMG	k__Archaea_(UID2)	207	149	107	139	10	0	0	0	0	3.24	0	0
2716884565	IMG	k__Archaea_(UID2)	207	149	107	145	4	0	0	0	0	0.29	0	0
2716884876	IMG	k__Archaea_(UID2)	207	149	107	7	26	65	47	4	0	94.39	109.03	56.52
2716884885	IMG	k__Archaea_(UID2)	207	145	103	77	56	0	12	0	0	39.24	1.79	100
2716884905	IMG	k__Archaea_(UID2)	207	145	103	108	37	0	0	0	0	30.42	0	0
2718217655	IMG	c__Thermoprotei_(UID148)	41	245	158	4	240	1	0	0	0	97.47	0.63	0
2718217667	IMG	c__Thermoprotei_(UID148)	41	245	158	4	240	1	0	0	0	97.47	0.63	0
2718217701	IMG	c__Thermoprotei_(UID147)	54	217	168	0	217	0	0	0	0	100	0	0
2718217702	IMG	k__Archaea_(UID2)	207	145	103	1	141	3	0	0	0	99.03	2.91	0
2721755430	IMG	c__Thermoprotei_(UID148)	41	245	158	2	241	2	0	0	0	99.05	1.27	0
2721755869	IMG	k__Archaea_(UID2)	207	149	107	126	23	0	0	0	0	11.86	0	0
2721755870	IMG	k__Archaea_(UID2)	207	145	103	70	75	0	0	0	0	45.01	0	0
2721755881	IMG	k__Archaea_(UID2)	207	145	103	80	65	0	0	0	0	37.57	0	0
2721755892	IMG	k__Archaea_(UID2)	207	149	107	66	83	0	0	0	0	46.57	0	0
2721755914	IMG	k__Archaea_(UID2)	207	149	107	141	8	0	0	0	0	3.74	0	0
2721755936	IMG	p__Euryarchaeota_(UID3)	148	188	125	150	38	0	0	0	0	16.24	0	0
2721755945	IMG	k__Archaea_(UID2)	207	145	103	121	23	1	0	0	0	18.45	0.97	0
2721755946	IMG	k__Archaea_(UID2)	207	145	103	126	19	0	0	0	0	15.37	0	0
2721755961	IMG	p__Euryarchaeota_(UID54)	90	234	153	206	28	0	0	0	0	7.83	0	0
2721755972	IMG	k__Archaea_(UID2)	207	145	103	124	21	0	0	0	0	13.59	0	0
2721755999	IMG	p__Euryarchaeota_(UID3)	148	188	125	93	94	1	0	0	0	46.93	0.8	100
2721756005	IMG	root_(UID1)	5656	56	24	55	1	0	0	0	0	4.17	0	0
2721756039	IMG	p__Euryarchaeota_(UID3)	148	188	125	103	84	1	0	0	0	41.33	0.8	100
2721756055	IMG	k__Archaea_(UID2)	207	149	107	140	9	0	0	0	0	7.01	0	0
2721756059	IMG	p__Euryarchaeota_(UID3)	148	188	125	120	68	0	0	0	0	29.36	0	0
2721756100	IMG	p__Euryarchaeota_(UID3)	148	188	125	130	58	0	0	0	0	23.2	0	0
2724679609	IMG	k__Archaea_(UID2)	207	145	103	109	35	1	0	0	0	26.86	0.97	100
2724679620	IMG	p__Euryarchaeota_(UID3)	148	188	125	111	77	0	0	0	0	44.31	0	0
2724679657	IMG	k__Archaea_(UID2)	207	145	103	87	58	0	0	0	0	40.32	0	0
2724679659	IMG	root_(UID1)	5656	56	24	56	0	0	0	0	0	0	0	0
2724679685	IMG	k__Archaea_(UID2)	207	145	103	87	58	0	0	0	0	40.32	0	0
2724679892	IMG	p__Euryarchaeota_(UID3)	148	188	125	100	88	0	0	0	0	38.03	0	0
2724679893	IMG	k__Archaea_(UID2)	207	148	106	114	34	0	0	0	0	25.62	0	0
2724679901	IMG	root_(UID1)	5656	56	24	56	0	0	0	0	0	0	0	0
2728369294	IMG	p__Euryarchaeota_(UID5)	32	308	210	21	280	7	0	0	0	91.19	1.73	100
2728369296	IMG	k__Archaea_(UID2)	207	149	107	92	57	0	0	0	0	41.12	0	0
2728369300	IMG	k__Archaea_(UID2)	207	145	103	3	134	7	1	0	0	97.09	6.47	50
2728369301	IMG	p__Euryarchaeota_(UID49)	95	228	153	152	76	0	0	0	0	28.65	0	0
2728369302	IMG	p__Euryarchaeota_(UID49)	95	228	153	19	195	14	0	0	0	89.38	7.65	35.71
2728369303	IMG	k__Archaea_(UID2)	207	149	107	130	18	1	0	0	0	14.49	0.93	0
2728369304	IMG	k__Archaea_(UID2)	207	149	107	96	50	3	0	0	0	37.38	2.8	0
2728369312	IMG	k__Archaea_(UID2)	207	149	107	116	33	0	0	0	0	28.04	0	0
2728369313	IMG	k__Archaea_(UID2)	207	149	107	121	24	4	0	0	0	23.36	2.8	0
2728369314	IMG	p__Euryarchaeota_(UID49)	95	228	153	162	66	0	0	0	0	26.8	0	0
2728369315	IMG	k__Archaea_(UID2)	207	149	107	130	19	0	0	0	0	14.49	0	0
2728369316	IMG	k__Archaea_(UID2)	207	149	107	132	17	0	0	0	0	10.98	0	0
2728369317	IMG	k__Archaea_(UID2)	207	149	107	99	25	25	0	0	0	31.93	13.55	84
2728369324	IMG	p__Euryarchaeota_(UID49)	95	228	153	159	68	1	0	0	0	23.53	0.65	0
2728369325	IMG	k__Archaea_(UID2)	207	149	107	129	20	0	0	0	0	17.76	0	0
2728369329	IMG	p__Euryarchaeota_(UID49)	95	228	153	74	144	10	0	0	0	64.05	5.23	50
2728369331	IMG	p__Euryarchaeota_(UID49)	95	228	153	102	126	0	0	0	0	58.82	0	0
2728369332	IMG	k__Archaea_(UID2)	207	149	107	121	25	3	0	0	0	24.3	2.34	0
2728369333	IMG	p__Euryarchaeota_(UID49)	95	228	153	12	200	16	0	0	0	92.81	6.64	43.75
2728369335	IMG	p__Euryarchaeota_(UID49)	95	228	153	118	110	0	0	0	0	43.22	0	0
2728369336	IMG	k__Archaea_(UID2)	207	149	107	136	13	0	0	0	0	10.28	0	0
2728369337	IMG	p__Euryarchaeota_(UID49)	95	228	153	114	104	10	0	0	0	44.44	3.92	10
2728369338	IMG	p__Euryarchaeota_(UID3)	148	187	124	128	59	0	0	0	0	29.99	0	0
2728369526	IMG	root_(UID1)	5656	56	24	0	0	56	0	0	0	100	100	53.57
2728369527	IMG	k__Archaea_(UID2)	207	149	107	133	9	7	0	0	0	3.04	0.5	0
2728369531	IMG	root_(UID1)	5656	56	24	56	0	0	0	0	0	0	0	0
2728369532	IMG	c__Thermoprotei_(UID147)	54	217	168	2	215	0	0	0	0	99.11	0	0
2728369533	IMG	c__Thermoprotei_(UID147)	54	217	168	1	216	0	0	0	0	99.4	0	0
2728369536	IMG	c__Thermoprotei_(UID147)	54	217	168	1	216	0	0	0	0	99.4	0	0
2728369537	IMG	c__Thermoprotei_(UID147)	54	217	168	1	216	0	0	0	0	99.4	0	0
2728369543	IMG	k__Archaea_(UID2)	207	148	106	41	87	20	0	0	0	67.92	10.93	0
2728369546	IMG	p__Euryarchaeota_(UID49)	95	228	153	27	198	3	0	0	0	87.18	1.63	33.33
2731639151	IMG	k__Archaea_(UID2)	207	145	103	123	22	0	0	0	0	19.74	0	0
2731639152	IMG	k__Archaea_(UID2)	207	145	103	123	22	0	0	0	0	19.74	0	0
2731639175	IMG	k__Archaea_(UID2)	207	145	103	125	20	0	0	0	0	16.99	0	0
2731639176	IMG	k__Archaea_(UID2)	207	145	103	126	19	0	0	0	0	16.02	0	0
2731639177	IMG	k__Archaea_(UID2)	207	145	103	67	78	0	0	0	0	47.58	0	0
2731639178	IMG	k__Archaea_(UID2)	207	145	103	84	61	0	0	0	0	35.28	0	0
2731639193	IMG	k__Archaea_(UID2)	207	145	103	92	53	0	0	0	0	42.07	0	0
2731639216	IMG	k__Archaea_(UID2)	207	145	103	101	44	0	0	0	0	36.25	0	0
2731639217	IMG	k__Archaea_(UID2)	207	145	103	87	57	1	0	0	0	44.82	0.49	0
2731639230	IMG	k__Archaea_(UID2)	207	145	103	81	64	0	0	0	0	42.23	0	0
2731639231	IMG	k__Archaea_(UID2)	207	145	103	57	88	0	0	0	0	62.67	0	0
2731639232	IMG	k__Archaea_(UID2)	207	145	103	86	59	0	0	0	0	46.36	0	0
2731639234	IMG	k__Archaea_(UID2)	207	145	103	101	44	0	0	0	0	34.79	0	0
2731639250	IMG	k__Archaea_(UID2)	207	145	103	59	86	0	0	0	0	57.28	0	0
2731639251	IMG	k__Archaea_(UID2)	207	145	103	52	93	0	0	0	0	67.04	0	0
2731639252	IMG	k__Archaea_(UID2)	207	145	103	81	64	0	0	0	0	45.15	0	0
2731639253	IMG	k__Archaea_(UID2)	207	145	103	54	91	0	0	0	0	65.31	0	0
2731639254	IMG	k__Archaea_(UID2)	207	145	103	105	40	0	0	0	0	33.98	0	0
2731639255	IMG	k__Archaea_(UID2)	207	145	103	111	33	1	0	0	0	30.58	0.49	0
2734482297	IMG	k__Archaea_(UID2)	207	145	103	117	27	1	0	0	0	19.72	0.97	100
2734482308	IMG	p__Euryarchaeota_(UID4)	45	299	202	193	104	2	0	0	0	36.93	0.5	0
2734482309	IMG	p__Euryarchaeota_(UID4)	45	299	202	234	63	2	0	0	0	22.81	0.5	0
2734482319	IMG	k__Bacteria_(UID203)	5449	104	58	102	2	0	0	0	0	1.72	0	0
2734482325	IMG	k__Archaea_(UID2)	207	149	107	90	59	0	0	0	0	32.72	0	0
2738541242	IMG	k__Archaea_(UID2)	207	145	103	138	7	0	0	0	0	5.5	0	0
2739367731	IMG	p__Euryarchaeota_(UID3)	148	188	125	104	84	0	0	0	0	38.58	0	0
2739367732	IMG	p__Euryarchaeota_(UID3)	148	188	125	126	62	0	0	0	0	25.78	0	0
2739367754	IMG	k__Archaea_(UID2)	207	145	103	85	60	0	0	0	0	41.29	0	0
2739367755	IMG	k__Archaea_(UID2)	207	145	103	125	20	0	0	0	0	17.48	0	0
2739367766	IMG	p__Euryarchaeota_(UID54)	90	234	153	157	73	4	0	0	0	32.7	1.55	0
2739367785	IMG	p__Euryarchaeota_(UID3)	148	188	125	151	37	0	0	0	0	11.16	0	0
2739367809	IMG	k__Archaea_(UID2)	207	145	103	85	60	0	0	0	0	40.37	0	0
2739368003	IMG	root_(UID1)	5656	56	24	56	0	0	0	0	0	0	0	0
2740891886	IMG	k__Archaea_(UID2)	207	145	103	18	127	0	0	0	0	85.19	0	0
2740891895	IMG	k__Archaea_(UID2)	207	145	103	128	17	0	0	0	0	11.65	0	0
2740891897	IMG	k__Archaea_(UID2)	207	145	103	99	45	0	1	0	0	36.89	1.94	0
2740891960	IMG	k__Archaea_(UID2)	207	145	103	70	75	0	0	0	0	48.79	0	0
2740891961	IMG	p__Euryarchaeota_(UID3)	148	188	125	100	88	0	0	0	0	41.6	0	0
2740891962	IMG	p__Euryarchaeota_(UID3)	148	188	125	102	86	0	0	0	0	40	0	0
2740891963	IMG	k__Archaea_(UID2)	207	145	103	75	70	0	0	0	0	44.34	0	0
2740891964	IMG	k__Archaea_(UID2)	207	145	103	79	66	0	0	0	0	40.94	0	0
2740891966	IMG	p__Euryarchaeota_(UID3)	148	188	125	105	83	0	0	0	0	42.93	0	0
2740891967	IMG	p__Euryarchaeota_(UID3)	148	188	125	109	79	0	0	0	0	36.51	0	0
2740891968	IMG	p__Euryarchaeota_(UID3)	148	188	125	116	72	0	0	0	0	32.11	0	0
2740891969	IMG	k__Archaea_(UID2)	207	145	103	95	50	0	0	0	0	37.94	0	0
2740891970	IMG	k__Archaea_(UID2)	207	145	103	96	49	0	0	0	0	36.97	0	0
2740891973	IMG	k__Archaea_(UID2)	207	145	103	84	56	5	0	0	0	43.52	2.18	100
2740891974	IMG	k__Archaea_(UID2)	207	145	103	91	49	5	0	0	0	40.61	2.18	100
2740891976	IMG	k__Archaea_(UID2)	207	149	107	64	85	0	0	0	0	58.28	0	0
2740891978	IMG	k__Archaea_(UID2)	207	149	107	52	92	5	0	0	0	70.78	4.67	0
2740892563	IMG	k__Archaea_(UID2)	207	145	103	59	86	0	0	0	0	65.53	0	0
2747842417	IMG	k__Archaea_(UID2)	207	145	103	25	120	0	0	0	0	79.53	0	0
2747842461	IMG	k__Archaea_(UID2)	207	145	103	127	17	1	0	0	0	11.17	0.97	0
2747842476	IMG	p__Euryarchaeota_(UID3)	148	188	125	150	38	0	0	0	0	15.35	0	0
2747842490	IMG	p__Euryarchaeota_(UID3)	148	188	125	130	58	0	0	0	0	22.2	0	0
2747842491	IMG	p__Euryarchaeota_(UID3)	148	188	125	154	34	0	0	0	0	9.71	0	0
2747842527	IMG	k__Archaea_(UID2)	207	145	103	90	55	0	0	0	0	32.06	0	0
2747842528	IMG	k__Archaea_(UID2)	207	145	103	110	35	0	0	0	0	15.71	0	0
2751185538	IMG	k__Archaea_(UID146)	59	174	136	18	153	3	0	0	0	88.97	2.21	0
2751185724	IMG	k__Bacteria_(UID203)	5449	103	58	0	2	101	0	0	0	100	97.41	0
2754412526	IMG	p__Euryarchaeota_(UID49)	95	228	153	2	225	1	0	0	0	99.51	0.65	100
2754412678	IMG	k__Archaea_(UID2)	207	145	103	98	47	0	0	0	0	33.94	0	0
2754412679	IMG	k__Archaea_(UID2)	207	145	103	124	21	0	0	0	0	17.96	0	0
2754412785	IMG	root_(UID1)	5656	56	24	56	0	0	0	0	0	0	0	0
2756170121	IMG	f__Halobacteriaceae_(UID96)	40	417	263	62	338	17	0	0	0	83.54	3.72	52.94
2756170122	IMG	f__Halobacteriaceae_(UID96)	40	417	263	16	376	20	4	1	0	97.34	7.59	63.16
2756170134	IMG	f__Halobacteriaceae_(UID85)	51	395	250	65	306	22	1	1	0	87.91	8.67	6.45
2756170135	IMG	f__Halobacteriaceae_(UID96)	40	417	263	14	395	8	0	0	0	96.1	2.04	87.5
2756170143	IMG	f__Halobacteriaceae_(UID96)	40	417	263	11	393	13	0	0	0	96.61	3.51	84.62
2756170152	IMG	k__Archaea_(UID2)	207	149	107	98	50	1	0	0	0	31.15	0.93	100
2756170401	IMG	k__Archaea_(UID2)	207	145	103	81	64	0	0	0	0	43.99	0	0
2756170402	IMG	k__Archaea_(UID2)	207	149	107	115	34	0	0	0	0	23.36	0	0
2757320346	IMG	k__Archaea_(UID2)	207	149	107	86	63	0	0	0	0	42.41	0	0
2757320347	IMG	k__Archaea_(UID2)	207	149	107	117	32	0	0	0	0	17.25	0	0
2758568020	IMG	p__Euryarchaeota_(UID4)	45	299	202	0	299	0	0	0	0	100	0	0
2758568087	IMG	k__Archaea_(UID2)	207	149	107	17	98	34	0	0	0	90.65	19.69	64.71
2758568323	IMG	p__Euryarchaeota_(UID49)	95	228	153	4	220	4	0	0	0	98.37	2.61	0
2758568406	IMG	f__Halobacteriaceae_(UID96)	40	417	263	79	331	7	0	0	0	84.46	2.38	71.43
2758568407	IMG	f__Halobacteriaceae_(UID96)	40	417	263	74	322	19	2	0	0	82.03	4.16	36
2758568408	IMG	f__Halobacteriaceae_(UID96)	40	417	263	28	362	27	0	0	0	91.46	7.08	51.85
2758568413	IMG	f__Halobacteriaceae_(UID96)	40	417	263	62	338	17	0	0	0	83.54	3.72	52.94
2758568416	IMG	f__Halobacteriaceae_(UID85)	51	395	250	57	306	31	1	0	0	94.05	10.75	73.53
2758568418	IMG	f__Halobacteriaceae_(UID84)	60	359	235	25	303	31	0	0	0	93.88	9.56	74.19
2758568419	IMG	f__Halobacteriaceae_(UID96)	40	417	263	16	376	20	4	1	0	97.34	7.59	63.16
2758568420	IMG	f__Halobacteriaceae_(UID85)	51	395	250	65	306	22	1	1	0	87.91	8.67	6.45
2758568421	IMG	f__Halobacteriaceae_(UID85)	51	395	250	52	300	41	2	0	0	92.23	11.74	57.45
2758568422	IMG	f__Halobacteriaceae_(UID96)	40	417	263	14	395	8	0	0	0	96.1	2.04	87.5
2758568423	IMG	f__Halobacteriaceae_(UID96)	40	417	263	11	386	18	2	0	0	98.05	3.98	41.67
2758568427	IMG	f__Halobacteriaceae_(UID96)	40	417	263	11	393	13	0	0	0	96.61	3.51	84.62
2758568428	IMG	f__Halobacteriaceae_(UID84)	60	359	235	37	289	31	2	0	0	90.94	11.12	83.78
2765236050	IMG	k__Archaea_(UID2)	207	149	107	140	9	0	0	0	0	7.48	0	0
2770939633	IMG	p__Euryarchaeota_(UID49)	95	228	153	36	192	0	0	0	0	79.69	0	0
2775506789	IMG	k__Archaea_(UID2)	207	149	107	19	129	1	0	0	0	84.11	0.93	0
2775506917	IMG	p__Euryarchaeota_(UID3)	148	188	125	2	182	4	0	0	0	98.93	0.25	0
[truncated: 325 more rows]

## Sheet: TableS5
Table S5. Single copy marker genes used for the concatenated alignment and phylogenomic tree shown in Figure 1b
Gene marker name	pfam acession number
Ribosomal protein S12/S23	PF00164.20
Ribosomal protein S7p/S5e	PF00177.16
Ribosomal Proteins L2, RNA binding domain	PF00181.18
Ribosomal protein S3, C-terminal domain	PF00189.15
Ribosomal protein S19	PF00203.16
Ribosomal protein L22p/L17e	PF00237.14
Ribosomal protein L14p/L23e	PF00238.14
Ribosomal protein L16p/L10e	PF00252.13
Ribosomal protein L23	PF00276.15
Ribosomal protein L5	PF00281.14
Ribosomal protein L3	PF00297.17
Ribosomal protein L11, RNA binding domain	PF00298.14
Ribosomal protein S15	PF00312.17
Ribosomal protein S2	PF00318.15
Ribosomal protein S5, N-terminal domain	PF00333.15
Ribosomal protein S17	PF00366.15
Ribosomal protein S9/S16	PF00380.14
Ribosomal protein S8	PF00410.14
Ribosomal protein S11	PF00411.14
Ribosomal protein L10	PF00466.15
RNA polymerase Rpb2, domain 6	PF00562.23
Ribosomal protein L13	PF00572.13
Ribosomal protein L4/L1 family	PF00573.17
RNA polymerase Rpb1, domain 2	PF00623.15
ribosomal L5P family C-terminus	PF00673.16
Ribosomal protein L1p/L10e family	PF00687.16
Ribosomal L29 protein	PF00831.18
Ribosomal L18p/L5e family	PF00861.17
RNA polymerase Rpb6	PF01192.17
TruB family pseudouridylate synthase (N terminal domain)	PF01509.13
Signal peptide binding domain	PF02978.14
Ribosomal protein S5, C-terminal domain	PF03719.10
Ribosomal protein L11, N-terminal domain	PF03946.9
Ribosomal Proteins L2, C-terminal domain	PF03947.13
RNA polymerase Rpb2, domain 7	PF04560.15
RNA polymerase Rpb2, domain 2	PF04561.9
RNA polymerase beta subunit	PF04563.10
RNA polymerase Rpb2, domain 3	PF04565.11
RNA polymerase Rpb1, domain 1	PF04997.7
RNA polymerase Rpb1, domain 4	PF05000.12
Translation-initiation factor 2	PF11987.3
alaS: alanine--tRNA ligase	TIGR00344
valS: valine--tRNA ligase	TIGR00422

## Sheet: Table S8
Table S8. Accession numbers of 16S rRNA genes used to make the 16S rRNA phylogenetic tree shown in Figure 1a
Accession number	Taxonomic Description
2263082000	Archaea/Crenarchaeota/Nitrososphaeria/UBA164/UBA164/UBA160
2264265211	Archaea/Nanoarchaeota/UBA10117/GW2011_AR20/GW2011_AR20
2264867017	Archaea/Crenarchaeota/Nitrososphaeria/Caldiarchaeales/Caldiarchaeaceae/Caldiarchaeum_s__Caldiarchaeum_subterraneum
2264867063	Archaea/Nanoarchaeota/UBA10117/Pacearchaeales/GW2011_AR1/RBG_13_33_26
2264867067	Archaea/Microarchaeota/Iainarchaeia/Iainarchaeales/Iainarchaeaceae/Iainarchaeum_s__Iainarchaeum_andersonii
2264867070	Archaea/Nanoarchaeota/UBA10117/SCGC_AAA011_G17/SCGC_AAA011_G17/SCGC_AAA011_G17_s__SCGC_AAA011_G17_sp1
2264867229	archaeon_Aigarchaeota
2264867229	Aigarchaeota_archaeon_JGI_0000106-J15ø_Aigarchaeota_unclassified-2265093822
2501025505	Archaea/Euryarchaeota/Thermococci/Thermococcales/Thermococcaceae/Palaeococcus_s__Palaeococcus_ferrophilus
2502082094	Archaea/Nanoarchaeota/Nanohaloarchaea/J07AB43/J07AB43/Nanosalina_s__GCA_000220375
2502171154	Archaea/Thermoplasmatota/Thermoplasmata/Methanomassiliicoccales/Methanomethylophilaceae/Methanomethylophilus_s__GCF_000350305
2502422326	Archaea/Nanoarchaeota/Nanohaloarchaea/J07AB43/J07AB43/Nanosalina_s__GCA_000220375
2502422327	J0756AB_Candidatus_Nanohaloarchaeota_Nanohaloarchaea
2502422327	Candidatus_Nanosalinarum_sp_J07AB56_CandidatusNanohaloarchaeota_Nanohaloarchaea-2502522245
2502790017	Methanosalsum_zhilinae_WeN5
2502790017	Archaea/Halobacterota/Methanosarcinia/Methanosarcinales/Methanosarcinaceae/Methanosalsum_s__Methanosalsum_zhilinae
2503044002	Archaea/Crenarchaeota/Thermoprotei/Desulfurococcales/Acidilobaceae/Acidilobus_s__Acidilobus_sp1
2503044003	Archaea/Crenarchaeota/Thermoprotei/Desulfurococcales/Acidilobaceae/Acidilobus_s__Acidilobus_sp1
2503044005	Archaea/Crenarchaeota/Thermoprotei/Desulfurococcales/Acidilobaceae/Acidilobus_s__GCA_000495695
2504136002	Archaea/Halobacterota/Archaeoglobi/Archaeoglobales/Archaeoglobaceae/Archaeoglobus_C_s__Archaeoglobus_C_veneficus
2504756013	Archaea/Crenarchaeota/Thermoprotei/Geoarchaeales/Geoarchaeaceae/AAA261_N23_s__GCA_000375685
2505679005	Archaea/Crenarchaeota/Thermoprotei/Desulfurococcales/Pyrodictiaceae/Pyrolobus_s__Pyrolobus_fumarii
2505679052	Archaea/Crenarchaeota/Thermoprotei/Desulfurococcales/Ignisphaeraceae
2505679073	Methanocella_Euryarchaeota_Methanomicrobia_Methanosarcinales
2505679073	Archaea/Halobacterota/Methanosarcinia/Methanocellales/Methanocellaceae/Methanocella_A_s__Methanocella_A_arvoryzae
2505679075	Archaea/Halobacterota/Methanosarcinia/Methanocellales/Methanocellaceae/Methanocella_s__Methanocella_paludicola
2505679075	Methanocella_paludicola_SANAE_Euryarchaeota_Methanomicrobia-2505972905
2506381025	Archaea/Halobacterota/Methanomicrobia/Methanomicrobiales/Methanomicrobiaceae/Methanoplanus_s__Methanoplanus_limicola
2506520034	Archaea/Halobacterota/Halobacteria/Halobacteriales/Haloferacaceae/Halopiger_B_s__Halopiger_B_xanaduensis
2506520039	Methanotorris_formicicus_Mc-S-70_Euryarchaeota_Methanococci_Methanococcales
2506520039	Methanotorris_formicicus_Mc-S-70_Euryarchaeota_Methanococci_Methanococcales
2506520039	Archaea/Euryarchaeota/Methanococci/Methanococcales/Methanococcaceae/Methanotorris_s__Methanotorris_formicicus
2506520044	Archaea/Halobacterota/Halobacteria/Halobacteriales/Haloferacaceae/Natronococcus_s__Natronococcus_occultus
2506520044	Natronococcus_occultus_SP4_DSM_3396_Euryarchaeota_Halobacteria-2506730035
2506520044	Natronococcus_occultus_SP4_DSM_3396_Euryarchaeota_Halobacteria-2506730466
2506520044	Natronococcus_occultus_SP4_DSM_3396_Euryarchaeota_Halobacteria-2506731255
2506520044	Natronococcus_occultus_SP4_DSM_3396_Euryarchaeota_Halobacteria-2506732556
2506783009	Archaea/Halobacterota/Halobacteria/Halobacteriales/Haloferacaceae/Halovivax_s__Halovivax_ruber
2506783009	Halovivax_ruber_XH-70_DSM_18193_Euryarchaeota_Halobacteria-2506857249
2506783009	Halovivax_ruber_XH-70_DSM_18193_Euryarchaeota_Halobacteria-2506858795
2506783034	Archaea/Halobacterota/Halobacteria/Halobacteriales/Haloferacaceae/J07HB67_s__GCA_000416105
2506783047	Archaea/Halobacterota/Halobacteria/Halobacteriales/Halobacteriaceae/Halobacterium_s__GCF_000230955	2
2506783051	Archaea/Halobacterota/Halobacteria/Halobacteriales/Haloferacaceae/Halohasta_s__Halohasta_litchfieldiae
2506783052	Archaea/Halobacterota/Halobacteria/Halobacteriales/Haloferacaceae/Halolamina_s__GCF_000224475
2506783052	halophilic_archaeon_DL31_Euryarchaeota_Halobacteria-2507080860
2506783068	Methanofollis_liminatans_GKZPZ_DSM_4140_Euryarchaeota_Methanomicrobia_Methanomicrobiales
2506783068	Archaea/Halobacterota/Methanomicrobia/Methanomicrobiales/Methanofollaceae/Methanofollis_s__Methanofollis_liminatans
2507262043	Archaea/Halobacterota/Methanomicrobia/Methanomicrobiales/Methanoregulaceae/Methanolinea_s__Methanolinea_tarda
2508501014	Archaea/Halobacterota/Halobacteria/Halobacteriales/Haloferacaceae/Haloferax_s__Haloferax_denitrificans
2508501015	Archaea/Halobacterota/Halobacteria/Halobacteriales/Haloferacaceae/Haloferax_s__Haloferax_sulfurifontis
2508501017	Archaea/Halobacterota/Halobacteria/Halobacteriales/Haloarculaceae/Haloarcula_s__Haloarcula_sinaiiensis
2508501020	Archaea/Halobacterota/Halobacteria/Halobacteriales/Haloferacaceae/Haloferax_s__Haloferax_mucosum
2508501049	Archaea/Crenarchaeota/Thermoprotei/Sulfolobales/Sulfolobaceae/Metallosphaera_s__Metallosphaera_yellowstonensis
2508501105	Archaea/Halobacterota/Methanomicrobia/Methanomicrobiales/Methanoregulaceae/Methanoregula_s__Methanoregula_formicica
2508501109	Archaea/Thermoplasmatota/Thermoplasmata/Acidiprofundales/Aciduliprofundaceae/Aciduliprofundum_s__GCF_000327505
2509601008	Archaea/Halobacterota/Methanosarcinia/Methanosarcinales/Methanosarcinaceae/Methanomethylovorans_s__Methanomethylovorans_hollandica
2509601008	Methanomethylovorans_hollandica_DSM_15978_Euryarchaeota_Methanomicrobia-2509664050
2509601048	Archaea/Halobacterota/Halobacteria/Halobacteriales/Haloferacaceae/Natrinema_s__Natrinema_pellirubrum
2509601048	Natrinema_pellirubrum_157_Euryarchaeota_Halobacteria-2509882717
2509601048	Natrinema_pellirubrum_157_Euryarchaeota_Halobacteria-2509884748
2509601048	Natrinema_pellirubrum_157_Euryarchaeota_Halobacteria-2509885920
2510065005	Archaea/Euryarchaeota/Thermococci/Thermococcales/Thermococcaceae/Thermococcus_A_s__GCF_000430485
2510065009	Archaea/Crenarchaeota/Thermoprotei/Desulfurococcales/Acidilobaceae/Caldisphaera_s__Caldisphaera_lagunensis
2510065023	Archaea/Crenarchaeota/Nitrososphaeria/Nitrososphaerales/Nitrososphaeraceae/Nitrososphaera_s__Nitrososphaera_gargensis
2510065051	Archaea/Halobacterota/Halobacteria/Halobacteriales/Haloferacaceae/Halostagnicola_s__Halostagnicola_larsenii
2510065051	Halostagnicola_larsenii_XH-48_DSM_17691_Euryarchaeota_Halobacteria-2510275058
2510065051	Halostagnicola_larsenii_XH-48_DSM_17691_Euryarchaeota_Halobacteria-2510276240
2510461022	Archaea/Halobacterota/Halobacteria/Halobacteriales/Haloferacaceae/Natronobacterium_s__Natronobacterium_gregoryi
2510461022	Natronobacterium_gregoryi_SP2_Euryarchaeota_Halobacteria-2510572154
2510461022	Natronobacterium_gregoryi_SP2_Euryarchaeota_Halobacteria-2510574117
2511231053	Archaea/Euryarchaeota/Thermococci/Thermococcales/Thermococcaceae/Thermococcus_s__GCF_000151205	2
2511231093	Archaea/Crenarchaeota/Thermoprotei/Thermoproteales/Thermoproteaceae/Thermoproteus_s__Thermoproteus_tenax
2511231109	Methanococcus_maripaludis_X1_Euryarchaeota_Methanococci_Methanococcales
2511231109	Archaea/Euryarchaeota/Methanococci/Methanococcales/Methanococcaceae/Methanococcus_s__Methanococcus_maripaludis_B
2511231117	Archaea/Crenarchaeota/Thermoprotei/Thermoproteales/Thermoproteaceae/Pyrobaculum_s__Pyrobaculum_ferrireducens
2511231210	Archaea/Halobacterota/Methanosarcinia/Methanotrichales/Methanotrichaceae/Methanothrix_A_s__Methanothrix_A_harundinacea_A
2512047006	Archaea/Halobacterota/Halobacteria/Halobacteriales/Haloferacaceae/Halobonum_s__Halobonum_tyrrellensis
2512047039	Archaea/Crenarchaeota/Thermoprotei/Thermoproteales/Thermoproteaceae/Pyrobaculum_s__Pyrobaculum_oguniense
2512564055	Archaea/Halobacterota/Methanosarcinia/Methanocellales/Methanocellaceae/Methanocella_s__Methanocella_conradii
2512875005	Archaea/Halobacterota/Halobacteria/Halobacteriales/Haloferacaceae/Haloquadratum_s__Haloquadratum_walsbyi_A
2512875005	Haloquadratum_walsbyi_J07HQW1_Euryarchaeota_Halobacteria-2512891738
2512875005	Haloquadratum_walsbyi_J07HQW1_Euryarchaeota_Halobacteria-2512893958
2512875006	Archaea/Halobacterota/Halobacteria/Halobacteriales/Haloferacaceae/Haloquadratum_s__Haloquadratum_walsbyi_B
2512875007	Archaea/Halobacterota/Halobacteria/Halobacteriales/Haloferacaceae/Halonotius
2512875008	Archaea/Halobacterota/Halobacteria/Halobacteriales/Haloferacaceae/Halonotius_s__GCA_000416025
2512875009	Archaea/Halobacterota/Halobacteria/Halobacteriales/Haloferacaceae/Haloquadratum_s__GCA_000416005
2512875011	Archaea/Halobacterota/Halobacteria/Halobacteriales/Haloferacaceae/J07HR59_s__J07HR59_sp1
2513020047	Archaea/Crenarchaeota/Thermoprotei/Desulfurococcales/Desulfurococcaceae/Desulfurococcus_s__Desulfurococcus_amylolyticus
2513237066	Archaea/Crenarchaeota/Nitrososphaeria/Nitrososphaerales/Nitrosopumilaceae/Nitrosopelagicus
2513237177	Archaea/Crenarchaeota/Thermoprotei/Desulfurococcales/Fervidicoccaceae/Fervidicoccus_s__Fervidicoccus_fontis
2513237398	Archaea/Euryarchaeota/Thermococci/Thermococcales/Thermococcaceae/Thermococcus_A_s__Thermococcus_A_litoralis
2515075008	Archaea/Halobacterota/Methanosarcinia/Methanosarcinales/Methanosarcinaceae/Methanolobus_s__Methanolobus_tindarius
2515075008	Methanolobus_tindarius_DSM_2278_Euryarchaeota_Methanomicrobia-2515106784
2515075008	Methanolobus_tindarius_DSM_2278_Euryarchaeota_Methanomicrobia-2515107152
2516493037	Archaea/Crenarchaeota/Nitrososphaeria/Nitrososphaerales/Nitrosopumilaceae/Nitrosopumilus_s__Nitrosopumilus_salaria
2516653036	Methanobacterium_sp_Maddingley_MBC34_Euryarchaeota_Methanobacteria-2516846987
2516653072	Archaea/Halobacterota/Halobacteria/Halobacteriales/Haloadaptaceae/Haladaptatus_s__Haladaptatus_paucihalophilus
2516653072	Haladaptatus_paucihalophilus_DX253_Euryarchaeota_Halobacteria-2517012189
2516653072	Haladaptatus_paucihalophilus_DX253_Euryarchaeota_Halobacteria-2517013746
2516653073	Archaea/Halobacterota/Halobacteria/Halobacteriales/Haloarculaceae/Halomicrobium_s__Halomicrobium_katesii
2516653073	Halomicrobium_katesii_DSM_19301_Euryarchaeota_Halobacteria-2517015156
2516653073	Halomicrobium_katesii_DSM_19301_Euryarchaeota_Halobacteria-2517017484
2516653073	Halomicrobium_katesii_DSM_19301_Euryarchaeota_Halobacteria-2517017633
2517093008	2517128649	Methanocaldococcus_villosus_KIN24-T80_Euryarchaeota_Methanococci_Methanococcales
2517093008	Archaea/Euryarchaeota/Methanococci/Methanococcales/Methanocaldococcaceae/Methanocaldococcus_A_s__Methanocaldococcus_A_villosus
2517093029	Archaea/Halobacterota/Halobacteria/Halobacteriales/Haloferacaceae/Natrinema_s__Natrinema_gari
2517093039	Archaea/Euryarchaeota/Thermococci/Thermococcales/Thermococcaceae/Pyrococcus_s__Pyrococcus_furiosus
2517287024	Archaea/Halobacterota/Halobacteria/Halobacteriales/Haloferacaceae/Natronorubrum_s__Natronorubrum_tibetense
2517287024	Natronorubrum_tibetense_DSM_13204_Euryarchaeota_Halobacteria-2517386343
2517287030	Archaea/Halobacterota/Halobacteria/Halobacteriales/Haloferacaceae/Haloplanus_s__Haloplanus_natans
2517572169	Archaea/Thermoplasmatota/E2/DHVEG_1
2518645512	Archaea/Halobacterota/Halobacteria/Halobacteriales/Haloferacaceae/A07HB70_s__GCA_000496195
2518645513	uncultured_archaeon_A07HR60_Euryarchaeota_Halobacteria-2518689371
2518645514	Archaea/Halobacterota/Halobacteria/Halobacteriales/Haloferacaceae/Halorubrum_s__GCA_000496175
2518645514	Uncultured_archaeon_A07HR67_Euryarchaeota_Halobacteria-2518691762
2518645514	Uncultured_archaeon_A07HR67_Euryarchaeota_Halobacteria-2518692414
2518645514	Uncultured_archaeon_A07HR67_Euryarchaeota_Halobacteria-2518694699
2518645528	Archaea/Halobacterota/Methanosarcinia/Methanosarcinales/Methanoperedenaceae/Methanoperedens_s__Methanoperedens_nitroreducens
2518645542	Archaea/Halobacterota/Methanosarcinia/UBA590/UBA590/UBA590_s__GCA_002509385
2518645553	Archaea/Euryarchaeota/Thermococci/Thermococcales/Thermococcaceae/Thermococcus_s__Thermococcus_cleftensis
2518645576	Archaea/Crenarchaeota/Nitrososphaeria/Nitrososphaerales/Nitrosopumilaceae/Nitrosopumilus_s__Nitrosopumilus_sediminis
2518645582	Archaea/Thermoplasmatota/Thermoplasmata/Methanomassiliicoccales/Methanomassiliicoccaceae/Methanomassiliicoccus_s__Methanomassiliicoccus_luminyensis
2519103099	Archaea/Halobacterota/Methanosarcinia/Methanosarcinales/Methanosarcinaceae/Methanolobus_A_s__Methanolobus_A_psychrophilus
2519103186	Archaea/Euryarchaeota/Methanococci/Methanococcales/Methanococcaceae/Methanothermococcus_s__Methanothermococcus_thermolithotrophicus
2519899514	Archaea/Crenarchaeota/Nitrososphaeria/UBA164
2519899733	Archaea/Euryarchaeota/Methanobacteria/Methanobacteriales/Methanobacteriaceae/Methanobacterium_s__Methanobacterium_formicicum_A
2521172705	Archaea/GCF_000264495
2521172713	Archaea/Halobacterota/Halobacteria/Halobacteriales/Haloferacaceae/Haloferax_s__Haloferax_mediterranei
2521172719	Archaea/Euryarchaeota/Thermococci/Thermococcales/Thermococcaceae/Pyrococcus_s__GCF_000263735
2522125034	Archaea/Crenarchaeota/Thermoprotei/Sulfolobales/Sulfolobaceae/Acd1_s__GCA_000389735
2522125074	Archaea/Halobacterota/Archaeoglobi/Archaeoglobales/Archaeoglobaceae/Archaeoglobus_A_s__Archaeoglobus_A_sulfaticallidus
2522572136	Archaea/Crenarchaeota/Thermoprotei/Sulfolobales/Sulfolobaceae
2522572144	Archaea/Thermoplasmatota/Thermoplasmata/Thermoplasmatales/GCA_001856825
2522572194	Archaea/Nanoarchaeota/Nanoarchaeia/Nanoarchaeales/Nanopusillaceae/Nanopusillus_s__Nanopusillus_stetteri
2524023200	Archaea/Crenarchaeota/UBA168/UBA168
2524023200	NAG2_mk4-r01_unclassified_unclassified-2524425879
2524023200	NAG2_mk4-r01_unclassified_unclassified-2524426154
2524023200Archaea/Crenarchaeota/UBA168/UBA168
2524023239	Archaea/Crenarchaeota/UBA168/UBA168
2524614637	Archaea/Crenarchaeota/Thermoprotei/Sulfolobales/Sulfolobaceae/Acd1_s__GCA_000389735
2524614668	Archaea/Halobacterota/Methanomicrobia/Methanomicrobiales/Methanocorpusculaceae/Methanocorpusculum_s__Methanocorpusculum_bavaricum
2524614823	Archaea/Halobacterota/Halobacteria/Halobacteriales/Haloferacaceae/Halorubrum_s__Halorubrum_saccharovorum
2527291500	Archaea/Crenarchaeota/Nitrososphaeria/Nitrososphaerales/Nitrosopumilaceae/Nitrosopelagicus_s__GCA_000402075
2527291509	Archaea/Crenarchaeota/Nitrososphaeria/Caldiarchaeales/JGI_OTU_1/JGI_OTU_1_s__JGI_OTU_1_sp1
2527291512	Archaea/Crenarchaeota/Nitrososphaeria/Caldiarchaeales/JGI_OTU_1
2527291513	Archaea/Crenarchaeota/Thermoprotei/Geoarchaeales/Geoarchaeaceae/SCGC_AAA471_B05_s__SCGC_AAA471_B05_sp1
2528768014	Archaea/Halobacterota/Halobacteria/Halobacteriales/Haloferacaceae/Halonotius_s__GCA_000416025
2529292733	Archaea/Halobacterota/Halobacteria/Halobacteriales/Halococcaceae/Halococcus_s__Halococcus_hamelinensis
2529293002	Archaea/Halobacterota/Halobacteria/Halobacteriales/Haloferacaceae/Natronolimnobius_A_s__Natronolimnobius_A_innermongolicus
2531839093	Archaea/Halobacterota/Halobacteria/Halobacteriales/Halococcaceae/Halococcus_s__Halococcus_morrhuae
2531839260	Archaea/Halobacterota/Halobacteria/Halobacteriales/Haloferacaceae/Natrialba_s__Natrialba_hulunbeirensis
2531839487	Archaea/Halobacterota/Halobacteria/Halobacteriales/Haloarculaceae/Halosimplex_s__Halosimplex_carlsbadense
2534681901	Archaea/Halobacterota/Halobacteria/Halobacteriales/Haloferacaceae/Natrinema_s__Natrinema_thermotolerans
2534682115	Archaea/Halobacterota/Halobacteria/Halobacteriales/Haloferacaceae/Halorubrum_s__Halorubrum_lipolyticum
2537561866	Archaea/Halobacterota/Halobacteria/Halobacteriales/Haloferacaceae/Halogranum_s__Halogranum_salarium
2537561915	Archaea/Crenarchaeota/Nitrososphaeria/Nitrososphaerales/Nitrosopumilaceae/Nitrosoarchaeum_s__Nitrosoarchaeum_limnia
2540341077	Archaea/Halobacterota/Methanosarcinia/Methanosarcinales/Methanosarcinaceae/Methanosarcina_s__Methanosarcina_mazei
2540341082	Archaea/Halobacterota/Halobacteria/Halobacteriales/Haloarculaceae/Natronomonas_s__Natronomonas_moolapensis
2540341105	Archaea/Halobacterota/Methanomicrobia/Methanomicrobiales/Methanocullaceae/Methanoculleus_s__Methanoculleus_bourgensis
2540341115	Archaea/Thermoplasmatota/Thermoplasmata/Methanomassiliicoccales/Methanomethylophilaceae/Methanomethylophilus_s__Methanomethylophilus_alvus
2540341183	Archaea/Euryarchaeota/Methanobacteria/Methanobacteriales/Methanobacteriaceae/Methanobrevibacter_B_s__Methanobrevibacter_B_boviskoreani
2547132052	Archaea/Euryarchaeota/Methanobacteria/Methanobacteriales/Methanobacteriaceae/Methanobrevibacter_A_s__Methanobrevibacter_A_smithii
2547132060	Archaea/Euryarchaeota/Methanobacteria/Methanobacteriales/Methanobacteriaceae/Methanobrevibacter_A
2547132157	Archaea/Euryarchaeota/Thermococci/Thermococcales/Thermococcaceae/Thermococcus_s__Thermococcus_zilligii
2548876507	Archaea/Crenarchaeota/Nitrososphaeria/Nitrososphaerales/Nitrosopumilaceae/Nitrosopumilus_s__GCF_000328945
2551306368	Archaea/Halobacterota/Halobacteria/Halobacteriales/Haloferacaceae/Halorubrum_s__GCF_000296615
2551306707	Archaea/Crenarchaeota/Thermoprotei/Sulfolobales/Sulfolobaceae/Acd1_s__GCA_000389735
2554235424	Archaea/Thermoplasmatota/Thermoplasmata/Methanomassiliicoccales/Methanomassiliicoccaceae/Methanomassiliicoccus_A_s__Methanomassiliicoccus_A_intestinalis
2554235458	Archaea/Crenarchaeota/Thermoprotei/Thermofilales/Thermofilaceae/Thermofilum_s__Thermofilum_carboxyditrophus
2554235461	Archaea/Crenarchaeota/Thermoprotei/Desulfurococcales/Acidilobaceae/Aeropyrum_s__Aeropyrum_camini
2554235474	Archaea/Halobacterota/Halobacteria/Halobacteriales/Haloferacaceae/Natronorubrum_s__Natronorubrum_bangense
2554235476	Archaea/Halobacterota/Halobacteria/Halobacteriales/Haloferacaceae/Natrialba_s__Natrialba_chahannaoensis
2554235477	Archaea/Halobacterota/Halobacteria/Halobacteriales/Haloferacaceae/Natronococcus_s__Natronococcus_amylolyticus
2554235478	Archaea/Halobacterota/Halobacteria/Halobacteriales/Haloferacaceae/Haloferax_s__Haloferax_elongans
2554235481	Archaea/Halobacterota/Halobacteria/Halobacteriales/Haloferacaceae/Haloferax_s__Haloferax_alexandrinus
2554235483	Archaea/Halobacterota/Halobacteria/Halobacteriales/Haloferacaceae/Natrialba_s__Natrialba_asiatica
2554235485	Archaea/Halobacterota/Halobacteria/Halobacteriales/Haloferacaceae/Halovivax_s__Halovivax_asiaticus
2554235489	Archaea/Halobacterota/Halobacteria/Halobacteriales/Haloferacaceae/Halorubrum_s__Halorubrum_kocurii
2554235490	Archaea/Halobacterota/Halobacteria/Halobacteriales/Haloferacaceae/Halorubrum_s__Halorubrum_tebenquichense
2554235491	Archaea/Halobacterota/Halobacteria/Halobacteriales/Halococcaceae/Halococcus_s__Halococcus_thailandensis
2554235495	Archaea/Halobacterota/Halobacteria/Halobacteriales/Halococcaceae/Halococcus_s__Halococcus_saccharolyticus
2554235496	Archaea/Halobacterota/Halobacteria/Halobacteriales/Haloferacaceae/Halorubrum_s__Halorubrum_californiense
2554235497	Archaea/Halobacterota/Halobacteria/Halobacteriales/Haloferacaceae/Natronorubrum_s__Natronorubrum_sulfidifaciens
2554235500	Archaea/Halobacterota/Halobacteria/Halobacteriales/Haloferacaceae/Haloferax_s__Haloferax_larsenii
2554235503	Archaea/Halobacterota/Halobacteria/Halobacteriales/Haloferacaceae/Halorubrum_s__Halorubrum_hochstenium
2554235504	Archaea/Halobacterota/Halobacteria/Halobacteriales/Haloferacaceae/Natrialba_s__Natrialba_taiwanensis
2554235506	Archaea/Halobacterota/Halobacteria/Halobacteriales/Halococcaceae/Halococcus_s__Halococcus_salifodinae
2554235507	Archaea/Halobacterota/Halobacteria/Halobacteriales/Haloferacaceae/Halogeometricum_s__Halogeometricum_pallidum
2554235508	Archaea/Halobacterota/Halobacteria/Halobacteriales/Haloferacaceae/Halorubrum_s__Halorubrum_litoreum
2554235509	Archaea/Halobacterota/Halobacteria/Halobacteriales/Haloferacaceae/Halorubrum_s__Halorubrum_terrestre
2556793003	Archaea/Crenarchaeota/Thermoprotei/Sulfolobales/Sulfolobaceae/Sulfolobus
2558309064	Archaea/Halobacterota/Halobacteria/Halobacteriales/Haloarculaceae/Haloarcula_s__Haloarcula_hispanica
2558309099	Archaea/Crenarchaeota/Nitrososphaeria
2558860120	Archaea/Euryarchaeota/Methanobacteria/Methanobacteriales/Methanobacteriaceae/Methanobrevibacter_B_s__Methanobrevibacter_B_wolinii
2558860254	Archaea/Euryarchaeota/Thermococci/Thermococcales/Thermococcaceae/Thermococcus_B_s__Thermococcus_B_paralvinellae
2565956510	Archaea/Halobacterota/Methanosarcinia/Methanotrichales_A/Methermicoccaceae/Methermicoccus_s__Methermicoccus_shengliensis
2565956544	Archaea/Halobacterota/Methanosarcinia/Methanosarcinales/ANME_2a/UBA7935
2565956587	Archaea/Euryarchaeota/Thermococci/Thermococcales/Thermococcaceae/Thermococcus_s__Thermococcus_nautili
2571042357	Archaea/Thermoplasmatota/Thermoplasmata/UBA184/UBA184/UBA184_s__GCA_002503985
2571042922	Archaea/Halobacterota/Methanomicrobia/Methanomicrobiales/Methanomicrobiaceae/Methanomicrobium_s__Methanomicrobium_mobile
2574179750	Archaea/Crenarchaeota/Bathyarchaeia/B26_1/UBA233
2574180086	Archaea/Crenarchaeota/Thermoprotei/Sulfolobales/Sulfolobaceae/Acidianus_s__Acidianus_copahuensis
2576861399	Archaea/Halobacterota/Methanosarcinia/Methanosarcinales/Methanosarcinaceae/Methanosarcina_s__Methanosarcina_mazei
2576861399	Methanosarcina_soligelidi_SMA-21_Euryarchaeota_Methanomicrobia-2578262829
2576861399	Methanosarcina_soligelidi_SMA-21_Euryarchaeota_Methanomicrobia-2578264452
2576861808	Archaea/Halobacterota/Methanomicrobia/Methanomicrobiales/Methanocullaceae/Methanoculleus_s__GCF_000691865
2579779048	Archaea/Crenarchaeota/Nitrososphaeria/Nitrososphaerales/Nitrosopumilaceae/Nitrosotenuis_s__Nitrosotenuis_chungbukensis
2582580504	Archaea/Halobacterota/Halobacteria/Halobacteriales/Haloferacaceae/Natrinema_s__Natrinema_jeotgali
2582580505	Haladaptatus_cibarius_D43_Euryarchaeota_Halobacteria-2582599457
2582580744	Archaea/Euryarchaeota/Methanobacteria/Methanobacteriales/Methanobacteriaceae/Methanobacterium_D_s__Methanobacterium_D_veterum
2582581250	Archaea/Euryarchaeota/Methanobacteria/Methanobacteriales/Methanobacteriaceae/Methanobacterium_B_s__GCF_000744455
2585427612	Archaea/Crenarchaeota/Nitrososphaeria/Nitrososphaerales/Nitrososphaeraceae/Nitrososphaera_s__Nitrososphaera_viennensis
2585427666	Archaea/Crenarchaeota/Nitrososphaeria/Nitrososphaerales/Nitrososphaeraceae/Nitrososphaera_s__Nitrososphaera_evergladensis
2585427993	Archaea/Halobacterota/Halobacteria/Halobacteriales/Haloferacaceae/Natrinema_s__Natrinema_altunense
2585428036	Archaea/Crenarchaeota/Nitrososphaeria/Nitrososphaerales/Nitrosopumilaceae/Nitrosopumilus_s__GCA_000746745
2588253738	Archaea/Euryarchaeota/Thermococci/Thermococcales/Thermococcaceae/Palaeococcus_s__Palaeococcus_pacificus
2588254065	Archaea/Crenarchaeota/Thermoprotei/Sulfolobales/Sulfolobaceae/AZ1_s__GCA_000565255
2593339167	Archaea/Euryarchaeota/Methanobacteria/Methanobacteriales/Methanobacteriaceae/Methanobrevibacter_A
2597489945	Archaea/Halobacterota/Halobacteria/Halobacteriales/Haloferacaceae/Salinarchaeum_s__GCF_000403645
2600255127	Archaea/Halobacterota/Halobacteria/Halobacteriales/Halococcaceae/Halococcus_s__Halococcus_agarilyticus
2600255154	Archaea/Halobacterota/Halobacteria/Halobacteriales/Haloferacaceae/Halopenitus_s__GCF_000447865	2
2602041563	Archaea/Halobacterota/Halobacteria/Halobacteriales/Haloferacaceae/Halopiger_A_s__Halopiger_A_djelfimassiliensis
2602041564	Archaea/Halobacterota/Halobacteria/Halobacteriales/Haloferacaceae/Halopiger_s__Halopiger_goleimassiliensis
2603880166	Archaea/Crenarchaeota/Nitrososphaeria/Nitrososphaerales/Nitrososphaeraceae/Nitrosocosmicus_s__Nitrosocosmicus_exaquare
2603880166	Candidatus_Nitrosocosmicus_exaquare_G61_Thaumarchaeota_Nitrososphaeria-2606017912
2606217783	Archaea/Nanoarchaeota/UBA10117/Pacearchaeales/GW2011_AR1/GW2011_AR13_s__GW2011_AR13_sp1
2606217784	Archaea/Nanoarchaeota/UBA10117/GW2011_AR17/GW2011_AR17/GW2011_AR17_s__GW2011_AR17_sp1
2606217785	Archaea/Nanoarchaeota/UBA10117/GW2011_AR18/GW2011_AR18/GW2011_AR18_s__GW2011_AR18_sp1
2606217788	Archaea/Nanoarchaeota/Aenigmarchaeia/GW2011_AR5/GW2011_AR5/GW2011_AR5_s__GCA_000806115
2606217790	Archaea/Microarchaeota/Iainarchaeia/Iainarchaeales/GW2011_AR10/GW2011_AR10_s__GW2011_AR10_sp1
2606217791	Archaea/Nanoarchaeota/UBA10117/GW2011_AR15/GW2011_AR15/GW2011_AR15_s__GCA_000830295
2608642196	Archaea/Thermoplasmatota/Thermoplasmata/Methanomassiliicoccales/Methanomethylophilaceae/Methanoplasma_s__Methanoplasma_termitum
2609459637	Archaea/Crenarchaeota/Nitrososphaeria/Nitrososphaerales
2609460336	Archaea/Halobacterota/Halobacteria/Halobacteriales/Haloferacaceae/Haloferax_s__Haloferax_prahovense
2609460336	Haloferax_alexandrinus_Arc-Hr_Euryarchaeota_Halobacteria-2612506430
2615840600	Archaea/Crenarchaeota/Nitrososphaeria/Nitrososphaerales
2617270732	Archaea/Halobacterota/Halobacteria/Halobacteriales/Haloferacaceae/Halorubrum_s__Halorubrum_sodomense
2617270732	Halorubrum_sodomense_RD_26_Euryarchaeota_Halobacteria-2617340688
2617270761	Archaea/Halobacterota/Halobacteria/Halobacteriales/Haloferacaceae/Halorubrum
2617270761	Halorubrum_xinjiangense_CGMCC_13527_Euryarchaeota_Halobacteria-2617451557
2617270777	Halobellus_clavatus_CGMCC_110118	Euryarchaeota_Halobacteria-2617497353
2617270873	Archaea/Halobacterota/Halobacteria/Halobacteriales/Haloferacaceae/Halorubrum
2617270895	Archaea/Halobacterota/Halobacteria/Halobacteriales/Haloferacaceae/Halogeometricum_s__Halogeometricum_limi
2617270898	Haloplanus_vescus_CGMCC_18712_Euryarchaeota_Halobacteria-2617940926
2617270915	Archaea/Halobacterota/Halobacteria/Halobacteriales/Halobacteriaceae/Halobacterium_s__Halobacterium_jilantaiense
2617270917	Archaea/Halobacterota/Halobacteria/Halobacteriales/Haloferacaceae/Halopelagius_s__Halopelagius_inordinatus
2617270925	Archaea/Halobacterota/Halobacteria/Halobacteriales/Haloferacaceae/Natronorubrum_s__Natronorubrum_sediminis
2617270925	Natronorubrum_sediminis_CGMCC_18981_Euryarchaeota_Halobacteria-2618060231
2617271048	Archaea/Halobacterota/Halobacteria/Halobacteriales/Haloferacaceae/Halorubrum
2617271048	Halorubrum_sp_AJ67_Euryarchaeota_Halobacteria-2618612038
2617271074	Archaea/Euryarchaeota/Methanobacteria/Methanobacteriales/Methanobacteriaceae/Methanobrevibacter_C
2617271215	Archaea/Halobacterota/Halobacteria/Halobacteriales/Haloferacaceae/Halorubrum_s__Halorubrum_halophilum
2617271222	Archaea/Halobacterota/Halobacteria/Halobacteriales/Haloferacaceae/Halolamina_s__Halolamina_rubra
2617271223	Archaea/Halobacterota/Halobacteria/Halobacteriales/Haloferacaceae/Halobellus_s__Halobellus_rufus
2619618869	Halobellus_limi_CGMCC_110331	Euryarchaeota_Halobacteria-2619814566
2619618938	Haloplanus_aerogenes_CGMCC_110124	Euryarchaeota_Halobacteria-2620054667
2619619229	Archaea/Crenarchaeota/Nitrososphaeria/Nitrososphaerales/Nitrosopumilaceae/Nitrosotenuis_s__GCF_000723185
2622736425	Methanobrevibacter_gottschalkii_DSM_11977_Euryarchaeota_Methanobacteria-2622828250
2622736428	Archaea/Euryarchaeota/Methanobacteria/Methanobacteriales/Methanobacteriaceae/Methanobrevibacter_A
2626541593	Archaea/Crenarchaeota/Nitrososphaeria/Nitrososphaerales/Nitrosopumilaceae/Nitrosopumilus
2627853524	Archaea/Euryarchaeota/Methanobacteria/Methanobacteriales/Methanobacteriaceae/Methanobrevibacter_C_s__Methanobrevibacter_C_arboriphilus
2627853627	Archaea/Thermoplasmatota/Thermoplasmata/Thermoplasmatales/Thermoplasmataceae/Acidiplasma_s__GCF_000949015
2627853629	Archaea/Halobacterota/Methanosarcinia/Methanosarcinales/Methanosarcinaceae/Methanosarcina_s__Methanosarcina_vacuolata
2627853629	Methanosarcina_sp_Kolksee_Euryarchaeota_Methanomicrobia-2628284483
2627853696	Archaea/Crenarchaeota/Nitrososphaeria/Nitrososphaerales/Nitrosopumilaceae/Nitrosopumilus_s__Nitrosopumilus_piranensis
2627853753	Archaea/Halobacterota/Methanosarcinia/Methanosarcinales/Methanosarcinaceae/Methanosarcina_s__Methanosarcina_siciliae
2627853753	Methanosarcina_siciliae_C2J_Euryarchaeota_Methanomicrobia-2628823232
2627853753	Methanosarcina_siciliae_C2J_Euryarchaeota_Methanomicrobia-2628824089
2627853753	Methanosarcina_siciliae_C2J_Euryarchaeota_Methanomicrobia-2628824954
2627853826	Archaea/Halobacterota/Halobacteria/Halobacteriales/Haloarculaceae/Haloarcula_s__Haloarcula_sp1
2627853826	Haloarcula_sp_CBA1115_Euryarchaeota_Halobacteria-2629118325
2627853826	Haloarcula_sp_CBA1115_Euryarchaeota_Halobacteria-2629119985
2627853826	Haloarcula_sp_CBA1115_Euryarchaeota_Halobacteria-2629120342
2627853858	Archaea/Halobacterota/Methanosarcinia/Methanosarcinales/Methanosarcinaceae/Methanosarcina_s__Methanosarcina_sp2
2627853858	Methanosarcina_sp_WWM596_Euryarchaeota_Methanomicrobia-2629255872
2627853858	Methanosarcina_sp_WWM596_Euryarchaeota_Methanomicrobia-2629257020
2627853858	Methanosarcina_sp_WWM596_Euryarchaeota_Methanomicrobia-2629258599
2627853861	Archaea/Halobacterota/Methanosarcinia/Methanosarcinales/Methanosarcinaceae/Methanosarcina_s__Methanosarcina_mazei
2627853861	Methanosarcina_mazei_S-6_Euryarchaeota_Methanomicrobia-2629270123
2627854017	Archaea/Euryarchaeota/Methanobacteria/Methanobacteriales/Methanothermobacteraceae/Methanothermobacter_s__GCF_000828575
2627854017	Methanothermobacter_thermautotrophicus_CaT2_Euryarchaeota_Methanobacteria-2629894901
2627854017	Methanothermobacter_thermautotrophicus_CaT2_Euryarchaeota_Methanobacteria-2629895032
2627854092	Archaea/Crenarchaeota/Nitrososphaeria/Nitrososphaerales/Nitrosopumilaceae/Nitrosopumilus_s__Nitrosopumilus_adriaticus
2627854140	Archaea/Halobacterota/Methanosarcinia/Methanosarcinales/Methanosarcinaceae/Methanosarcina_s__Methanosarcina_thermophila
2627854140	Methanosarcina_thermophila_CHTI-55_Euryarchaeota_Methanomicrobia-2630383565
2627854140	Methanosarcina_thermophila_CHTI-55_Euryarchaeota_Methanomicrobia-2630384787
2627854207	Archaea/Halobacterota/Halobacteria/Halobacteriales/Haloferacaceae/Natrinema_s__Natrinema_altunense
2627854269	Archaea/Halobacterota/Methanosarcinia/Methanosarcinales/Methanosarcinaceae/Methanosarcina_s__Methanosarcina_horonobensis
2627854269	Methanosarcina_horonobensis_HB-1_Euryarchaeota_Methanomicrobia-2630861594
2627854269	Methanosarcina_horonobensis_HB-1_Euryarchaeota_Methanomicrobia-2630863805
2630968650	Archaea/Crenarchaeota/Nitrososphaeria/Nitrososphaerales/Nitrosopumilaceae/Nitrosotenuis_s__Nitrosotenuis_cloacae
2630968663	Archaea/Halobacterota/Halobacteria/Halobacteriales/Halococcaceae/Halococcus_s__Halococcus_sediminicola
2630968669	Archaea/Halobacterota/Methanosarcinia/Methanosarcinales/Methanosarcinaceae/Methanosarcina
2630968669	Methanosarcina_barkeri_Wiesmoor_Euryarchaeota_Methanomicrobia-2632753378
2630968669	Methanosarcina_barkeri_Wiesmoor_Euryarchaeota_Methanomicrobia-2632754518
2630968669	Methanosarcina_barkeri_Wiesmoor_Euryarchaeota_Methanomicrobia-2632756585
2630968729	Archaea/Halobacterota/Methanosarcinia/Methanosarcinales/Methanosarcinaceae/Methanosarcina_s__Methanosarcina_barkeri
2630968729	Methanosarcina_barkeri_MS_Euryarchaeota_Methanomicrobia-2633009408
2630968729	Methanosarcina_barkeri_MS_Euryarchaeota_Methanomicrobia-2633011283
2630968753	Archaea/Halobacterota/Halobacteria/Halobacteriales/Haloarculaceae/Halapricum_s__Halapricum_salinum
2630968793	Archaea/Crenarchaeota/Nitrososphaeria/Nitrososphaerales/Nitrosopumilaceae/Nitrosopelagicus_s__Nitrosopelagicus_brevis
2630968805	Archaea/Halobacterota/Methanosarcinia/Methanosarcinales/Methanosarcinaceae/Methanosarcina_s__Methanosarcina_lacustris
2630968805	Methanosarcina_lacustris_Z-7289_Euryarchaeota_Methanomicrobia-2633312271
2630968898	Archaea/Halobacterota/Methanosarcinia/Methanosarcinales/Methanosarcinaceae/Methanosarcina_s__Methanosarcina_mazei
2630968898	Methanosarcina_mazei_LYC_Euryarchaeota_Methanomicrobia-2633683490
2630968898	Methanosarcina_mazei_LYC_Euryarchaeota_Methanomicrobia-2633686124
2630968972	Archaea/Halobacterota/Methanosarcinia/Methanosarcinales/Methanosarcinaceae/Methanococcoides_s__Methanococcoides_methylutens
2634166507	Archaea/Halobacterota/Archaeoglobi/Archaeoglobales/Archaeoglobaceae/Geoglobus_s__Geoglobus_acetivorans
2634166627	Archaea/Crenarchaeota/Nitrososphaeria/Nitrososphaerales/Nitrosopumilaceae/Nitrosopelagicus
2634166634	Archaea/Nanoarchaeota/UBA10117/UBA12501
2634166651	Archaea/Crenarchaeota/Nitrososphaeria/Nitrososphaerales/Nitrosopumilaceae/Nitrosopelagicus_s__GCA_000484935
2634166661	Archaea/Crenarchaeota/Nitrososphaeria/Nitrososphaerales/Nitrosopumilaceae/Nitrosopelagicus
2634166663	Archaea/Crenarchaeota/Nitrososphaeria/Nitrososphaerales/Nitrosopumilaceae/Nitrosopelagicus
2634166676	Archaea/Crenarchaeota/Nitrososphaeria/Nitrososphaerales/Nitrosopumilaceae/Nitrosopelagicus
2634166682	Archaea/Crenarchaeota/Nitrososphaeria/Nitrososphaerales/Nitrosopumilaceae/Nitrosopelagicus_s__GCA_000484935
2634166691	Archaea/Crenarchaeota/Nitrososphaeria/Nitrososphaerales/Nitrosopumilaceae/Nitrosopelagicus
2634166704	Archaea/Thermoplasmatota/MGII/MGIII/CG_Epi1/CG_Epi1
2634166756	Archaea/Crenarchaeota/Nitrososphaeria/Nitrososphaerales/Nitrosopumilaceae/Nitrosopelagicus
2634166810	Archaea/Crenarchaeota/Nitrososphaeria/Nitrososphaerales/Nitrosopumilaceae/Nitrosopelagicus_s__GCA_000484935
2634166822	Archaea/JdFR_18/JdFR_18/JdFR_18
2634166887	Archaea/Nanoarchaeota/UBA10117/UBA12501
2634166889	Archaea/Nanoarchaeota/UBA10117/UBA12501
2636415462	Pyrobaculum_sp_WP30_Crenarchaeota_Thermoprotei-2636673036
2636415503	Archaea/Euryarchaeota/Thermococci/Thermococcales/Thermococcaceae/Thermococcus_s__Thermococcus_eurythermalis
2636415715	Archaea/Halobacterota/Halobacteria/Halobacteriales/Haloarculaceae/Haloarcula
2636415715	Haloarcula_salaria_H5-DGR_Euryarchaeota_Halobacteria-2637704004
2636415715	Haloarcula_salaria_H5-DGR_Euryarchaeota_Halobacteria-2637705326
2636415780	Archaea/Euryarchaeota/Methanobacteria/Methanobacteriales/Methanobacteriaceae/Methanobacterium_s__GCF_000499765
2636415780	Methanobacterium_sp_MB1_Euryarchaeota_Methanobacteria-2637993292
2636415973	Archaea/Crenarchaeota/Nitrososphaeria/Nitrososphaerales/Nitrosopumilaceae/Nitrosopumilus
2636416047	Archaea/Halobacterota/Halobacteria/Halobacteriales/Haloferacaceae/Natronobacterium_A_s__Natronobacterium_A_texcoconense
2636416117	Archaea/Halobacterota/Halobacteria/Halobacteriales/Haloferacaceae/Halorubrum_s__Halorubrum_halophilum
2639762563	Archaea/Halobacterota/Halobacteria/Halobacteriales/Haloferacaceae/Halostagnicola_s__Halostagnicola_kamekurae
2639762563	Halostagnicola_kamekurae_DSM_22427_Euryarchaeota_Halobacteria-2640011985
2639762586	Archaea/Crenarchaeota/Nitrososphaeria
2639762639	Archaea/Halobacterota/Halobacteria/Halobacteriales/Haloferacaceae/Haloferax_s__Haloferax_larsenii
2639762671	Archaea/Nanoarchaeota/UBA10117
2639762679	Archaea/Nanoarchaeota/UBA10117
2639762712	Archaea/Crenarchaeota/Nitrososphaeria/Nitrososphaerales/Nitrosopumilaceae/Nitrosopelagicus_s__GCA_000402075
2639762927	Archaea/Crenarchaeota/Thermoprotei/Thermofilales/Thermofilaceae/Thermofilum_A_s__Thermofilum_A_uzonense
2639762999	Archaea/Halobacterota/Methanosarcinia/Methanosarcinales/Methanosarcinaceae/Methanococcoides_s__Methanococcoides_methylutens_A
2639762999	Methanococcoides_methylutens_MM1_Euryarchaeota_Methanomicrobia-2641585278
2639762999	Methanococcoides_methylutens_MM1_Euryarchaeota_Methanomicrobia-2641586821
2642422537	Archaea/Halobacterota/Methanosarcinia/Methanosarcinales/Methanosarcinaceae/Methanococcoides_s__Methanococcoides_vulcani
2642422540	Archaea/Halobacterota/Methanosarcinia/Methanosarcinales/Methanosarcinaceae/Methanolobus_s__Methanolobus_profundi
2642422561	Archaea/Halobacterota/Methanosarcinia/Methanosarcinales/Methanosarcinaceae/Methanolobus_s__Methanolobus_vulcani
2642422606	Archaea/Halobacterota/Methanosarcinia/Methanosarcinales/Methanosarcinaceae/Methanohalophilus_s__Methanohalophilus_halophilus
2643221421	Archaea/Nanoarchaeota/Nanohaloarchaea/J07AB43/J07AB43/PL_Br10_U2g16
2643221459	Archaea/Crenarchaeota/Bathyarchaeia/B24/B24
2643221513	Archaea/Crenarchaeota/Thermoprotei
2645727535	Archaea/Crenarchaeota/Thermoprotei/Sulfolobales/Sulfolobaceae/Metallosphaera_s__Metallosphaera_sedula
2645727699	Archaea/Halobacterota/Halobacteria/Halobacteriales/Haloferacaceae/Halorubrum_s__Halorubrum_tropicale
2645727876	Archaea/Euryarchaeota/Thermococci/Thermococcales/Thermococcaceae/Thermococcus_A_s__GCF_001317345
2645727909	Archaea/Euryarchaeota/Methanobacteria/Methanobacteriales/Methanobacteriaceae/Methanobacterium_s__Methanobacterium_formicicum
2645727909	Methanobacterium_formicicum_DSM_1535_Euryarchaeota_Methanobacteria-2647505488
2648501421	Archaea/Halobacterota/Methanosarcinia/Methanosarcinales/Methanosarcinaceae/Methanosarcina_s__Methanosarcina_barkeri_A
2648501421	Methanosarcina_barkeri_3_Euryarchaeota_Methanomicrobia-2649849898
2648501530	Archaea/Crenarchaeota/Nitrososphaeria/Nitrososphaerales/Nitrosopumilaceae/Nitrosopumilus_s__GCA_000484975
2648501819	Archaea/Halobacterota/Halobacteria/Halobacteriales/Halobacteriaceae/Halarchaeum_s__Halarchaeum_acidiphilum
2651869505	Archaea/Crenarchaeota/Nitrososphaeria/Nitrososphaerales/Nitrosopumilaceae/Nitrosotenuis
2651869720	Archaea/Halobacterota/Halobacteria/Halobacteriales/Haloferacaceae/Natronolimnobius_A_s__Natronolimnobius_A_innermongolicus
2651869720	Haloterrigena_turkmenica_WANU15_Euryarchaeota_Halobacteria-2652550153
2651869720	Haloterrigena_turkmenica_WANU15_Euryarchaeota_Halobacteria-2652551062
2651869823	Archaea/Halobacterota/Halobacteria/Halobacteriales/Haloarculaceae/Haloarcula_s__Haloarcula_rubripromontorii
2651869823	Haloarcula_rubripromontorii_SL3_Euryarchaeota_Halobacteria-2652993583
2651869823	Haloarcula_rubripromontorii_SL3_Euryarchaeota_Halobacteria-2652996099
2651869834	Archaea/Halobacterota/Methanosarcinia/Methanosarcinales/Methanosarcinaceae/Methanosarcina_s__Methanosarcina_flavescens
2651869866	Archaea/Halobacterota/Methanosarcinia/Methanosarcinales/Methanosarcinaceae/Methanosarcina_s__Methanosarcina_siciliae
2651869866	Methanosarcina_siciliae_T4/M_Euryarchaeota_Methanomicrobia-2653162533
2651869869	Archaea/Halobacterota/Methanosarcinia/Methanosarcinales/Methanosarcinaceae/MTP4_s__GCF_000970045
2651869869	Methanosarcina_sp_MTP4_Euryarchaeota_Methanomicrobia-2653178654
2651869869	Methanosarcina_sp_MTP4_Euryarchaeota_Methanomicrobia-2653179843
2651869869	Methanosarcina_sp_MTP4_Euryarchaeota_Methanomicrobia-2653181452
2651870118	Archaea/Halobacterota/Halobacteria/Halobacteriales/Haloferacaceae/Halopenitus_s__Halopenitus_malekzadehii
2651870125	Archaea/Halobacterota/Halobacteria/Halobacteriales/Haloarculaceae/Halorientalis_s__Halorientalis_regularis
2651870125	Halorientalis_regularis_IBRC-M_10760_Euryarchaeota_Halobacteria-2653865358
2651870125	Halorientalis_regularis_IBRC-M_10760_Euryarchaeota_Halobacteria-2653868177
2651870127	Haloarchaeobius_iranensis_IBRC-M_10013_Euryarchaeota_Halobacteria-2653873010
2651870207	Archaea/Crenarchaeota/Nitrososphaeria/Nitrososphaerales/Nitrosopumilaceae/Nitrosopelagicus_s__Nitrosopelagicus_sp2
2651870292	Archaea/Thermoplasmatota/MGII/MGII/MGIIA/UBA252_s__GCA_001628435
2651870294	Archaea/Thermoplasmatota/MGII/MGII/MGIIA/UBA557_s__GCA_001628485
2651870295	Archaea/Thermoplasmatota/MGII/MGII/MGIIA/UBA557_s__UBA557_sp3
2651870296	Archaea/Thermoplasmatota/MGII/MGII/MGIIA/UBA557_s__UBA557_sp3
2651870297	Archaea/Thermoplasmatota/MGII/MGII/MGIIA/UBA557_s__UBA557_sp5
2651870303	Archaea/Thermoplasmatota/MGII/MGII/MGIIA/UBA557_s__GCA_001629235
2654587572	Archaea/Halobacterota/Halobacteria/Halobacteriales/Haloferacaceae/Halolamina_s__Halolamina_pelagica_A
2654587756	Archaea/Euryarchaeota/Methanobacteria/Methanobacteriales/Methanobacteriaceae/Methanobrevibacter_A_s__Methanobrevibacter_A_millerae
2654587756	Methanobrevibacter_millerae_SM9_Euryarchaeota_Methanobacteria-2655682989
2654588017	Archaea/Halobacterota/Halobacteria/Halobacteriales/Halobacteriaceae/Halanaeroarchaeum_s__Halanaeroarchaeum_sulfurireducens
2654588040	Archaea/Halobacterota/Halobacteria/Halobacteriales/Haloarculaceae/Halorhabdus_s__Halorhabdus_tiamatea
2654588079	Archaea/Crenarchaeota/Bathyarchaeia
2654588107	Archaea/Halobacterota/Halobacteria/Halobacteriales/Haloarculaceae/Halorientalis_s__Halorientalis_persicus
2654588107	Halorientalis_persicus_IBRC-M_10043_Euryarchaeota_Halobacteria-2656945718
2654588107	Halorientalis_persicus_IBRC-M_10043_Euryarchaeota_Halobacteria-2656948518
2657244911	Archaea/Crenarchaeota/Nitrososphaeria/Nitrososphaerales/UBA213
2657244915	Archaea/Nanoarchaeota
2657244923	Archaea/Crenarchaeota/Nitrososphaeria/Nitrososphaerales/Nitrososphaeraceae/Nitrosocosmicus_s__Nitrosocosmicus_oleophilus
2657244923	Thaumarchaeota_archaeon_MY3_Thaumarchaeota_Nitrososphaeria-2657392784
2657245169	Archaea/Halobacterota/Methanomicrobia/Methanomicrobiales/Methanocullaceae/Methanoculleus_s__GCA_001896715
2657245169	Methanoculleus_sp_EBM-46_Euryarchaeota_Methanomicrobia-2658340679
2657245305	Archaea/Crenarchaeota/Nitrososphaeria/Nitrososphaerales/Nitrosopumilaceae/Nitrosopelagicus
2657245307	Archaea/Crenarchaeota/Nitrososphaeria/Nitrososphaerales/Nitrosopumilaceae/Nitrosopelagicus
2657245312	Archaea/Crenarchaeota/Nitrososphaeria/Nitrososphaerales/Nitrosopumilaceae/Nitrosopelagicus
2660238307	Archaea/Thermoplasmatota/Thermoplasmata/Methanomassiliicoccales/Methanomethylophilaceae/Methanomethylophilus_s__GCF_001560915
2663762745	Archaea/Halobacterota/Halobacteria/Halobacteriales/Haloferacaceae/Halolamina_s__Halolamina_pelagica
2663763571	Archaea/Crenarchaeota/Nitrososphaeria/Nitrososphaerales/Nitrosopumilaceae/Nitrosopelagicus
2667527214	Archaea/Halobacterota/Halobacteria/Halobacteriales/Haloferacaceae/Natrinema_s__Natrinema_saccharevitans
2667527221	Archaea/Thermoplasmatota/Thermoplasmata/Methanomassiliicoccales/Methanomassiliicoccaceae/DTU008_s__GCA_001421185
2667527389	Archaea/Halobacterota/Halobacteria/Halobacteriales/Haloarculaceae/Halomicrobium_s__Halomicrobium_zhouii
2667527389	Halomicrobium_zhouii_CGMCC_110457	Euryarchaeota_Halobacteria-2667960611
2667527389	Halomicrobium_zhouii_CGMCC_110457	Euryarchaeota_Halobacteria-2667961851
2667527398	Archaea/Thermoplasmatota/Thermoplasmata/Methanomassiliicoccales/Methanomethylophilaceae/ISO4_G1_s__GCA_001563305
2667527400	Archaea/Euryarchaeota/Methanobacteria/Methanobacteriales/Methanobacteriaceae/Methanobrevibacter_A_s__GCF_001548675
2667527490	Archaea/Thermoplasmatota/MGII/MGII/MGIIB/UBA562_s__GCA_000246735
2671180169	Archaea/Halobacterota/Halobacteria/Halobacteriales/Haloferacaceae/Halopelagius_s__Halopelagius_longus
2671180170	Archaea/Halobacterota/Halobacteria/Halobacteriales/Haloferacaceae/Natrinema_s__Natrinema_salifodinae
2675903501	Archaea/Halobacterota/Halobacteria/Halobacteriales/Halobacteriaceae/Halobacterium_s__Halobacterium_hubeiense
2681812914	Archaea/Halobacterota/Halobacteria/Halobacteriales/Haloadaptaceae/Haladaptatus_s__Haladaptatus_litoreus
2681812966	Archaea/Euryarchaeota/Methanobacteria/Methanobacteriales/Methanobacteriaceae/Methanobrevibacter_s__Methanobrevibacter_olleyae
2681812966	Methanobrevibacter_olleyae_YLM1_Euryarchaeota_Methanobacteria-2682307324
2681812990	Archaea/Euryarchaeota/Thermococci/Thermococcales/Thermococcaceae/Thermococcus_s__Thermococcus_guaymasensis
2681812991	Archaea/Crenarchaeota/Thermoprotei/Thermoproteales/Thermocladiaceae/Thermocladium
2681813007	Archaea/Halobacterota/Methanomicrobia/Methanomicrobiales/Methanomicrobiaceae
2681813010	Vulcanisaeta_distributa_JCM_11215_Crenarchaeota_Thermoprotei-2682513978
2681813012	Archaea/Crenarchaeota/Thermoprotei/Thermoproteales/Thermocladiaceae/Vulcanisaeta_s__Vulcanisaeta_distributa_B
2681813013	Archaea/Crenarchaeota/Thermoprotei/Thermoproteales/Thermocladiaceae/Vulcanisaeta_s__Vulcanisaeta_souniana
2681813015	Archaea/Thermoplasmatota/Thermoplasmata/Thermoplasmatales/Thermoplasmataceae
2681813017	Archaea/Crenarchaeota/Thermoprotei/Thermoproteales/Thermocladiaceae/Vulcanisaeta_s__GCA_001316265
2681813019	Archaea/Crenarchaeota/Thermoprotei/Sulfolobales/Sulfolobaceae/Sulfolobus_B_s__GCF_001316085
2681813024	Archaea/Euryarchaeota/Thermococci/Thermococcales/Thermococcaceae/Thermococcus_s__Thermococcus_celer
2681813025	Archaea/Crenarchaeota/Thermoprotei/Sulfolobales/Sulfolobaceae/Metallosphaera_s__Metallosphaera_hakonensis
2681813026	Archaea/Halobacterota/Methanosarcinia/Methanosarcinales/Methanosarcinaceae/Methanosarcina_s__Methanosarcina_mazei
2681813027	Archaea/Euryarchaeota/Methanobacteria/Methanobacteriales/Methanobacteriaceae/Methanobrevibacter_C
2681813028	Archaea/Euryarchaeota/Thermococci/Thermococcales/Thermococcaceae/Thermococcus_s__Thermococcus_peptonophilus
2681813032	Archaea/Crenarchaeota/Thermoprotei/Sulfolobales/Sulfolobaceae/Sulfolobus_B_s__Sulfolobus_B_metallicus
2681813042	Archaea/Crenarchaeota/Thermoprotei/Thermoproteales/Thermocladiaceae/Vulcanisaeta_s__GCA_001316245
2681813043	Archaea/Crenarchaeota/Thermoprotei/Thermoproteales/Thermocladiaceae/Vulcanisaeta_s__GCA_001316285
2681813044	Archaea/Halobacterota/Halobacteria/Halobacteriales/Haloferacaceae/Haloferax_s__Haloferax_massiliensis
2681813051	Archaea/Nanoarchaeota/Nanoarchaeia/Nanoarchaeales/Nanopusillaceae/Nanopusillus_s__Nanopusillus_acidilobi
2681813425	Archaea/Halobacterota/Methanomicrobia/Methanomicrobiales/Methanocullaceae/Methanoculleus_s__Methanoculleus_bourgensis
2684622511	Archaea/Euryarchaeota/Thermococci/Thermococcales/Thermococcaceae/Thermococcus_B_s__Thermococcus_B_barophilus
2684622567	Archaea/Halobacterota/Halobacteria/Halobacteriales/Haloferacaceae/Halorubrum_s__GCF_001542905
2684622567	Halorubrum_sp_SAH-A6_Euryarchaeota_Halobacteria-2684883916
2684622606	Archaea/Halobacterota/Methanomicrobia/Methanomicrobiales/Methanocullaceae/Methanoculleus_s__Methanoculleus_thermophilus
2684622607	Archaea/Halobacterota/Methanomicrobia/Methanomicrobiales/Methanofollaceae/Methanofollis_s__Methanofollis_ethanolicus
2684622610	Archaea/Euryarchaeota/Thermococci/Thermococcales/Thermococcaceae/Thermococcus_A_s__GCF_001484685
2684622629	Archaea/Halobacterota/Halobacteria/Halobacteriales/Halococcaceae/Halalkalicoccus_s__Halalkalicoccus_paucihalophilus
2684622631	Archaea/Halobacterota/Halobacteria/Halobacteriales/Haloferacaceae/Halorubrum_s__GCA_001261915
2684622662	Archaea/Euryarchaeota/Thermococci/Thermococcales/Thermococcaceae/Thermococcus_s__Thermococcus_celericrescens
2684622665	Archaea/Halobacterota/Halobacteria/Halobacteriales/Halobacteriaceae/Halobacterium_s__GCF_001485535
2684622740	Methanobrevibacter_filiformis_DSM11501_Euryarchaeota_Methanobacteria-2685517510
2684622741	Archaea/Euryarchaeota/Methanobacteria/Methanobacteriales/Methanobacteriaceae/Methanobrevibacter_A_s__Methanobrevibacter_A_oralis
2684622742	Archaea/Euryarchaeota/Methanobacteria/Methanobacteriales/Methanobacteriaceae/Methanobrevibacter_D_s__Methanobrevibacter_D_curvatus
2684622743	Archaea/Euryarchaeota/Methanobacteria/Methanobacteriales/Methanobacteriaceae/Methanobrevibacter_C_s__Methanobrevibacter_C_cuticularis
2687453162	Archaea/Euryarchaeota/Thermococci/Thermococcales/Thermococcaceae/Thermococcus_s__Thermococcus_peptonophilus
2687453428	Archaea/Euryarchaeota/Thermococci/Thermococcales/Thermococcaceae/Thermococcus_s__Thermococcus_piezophilus
2687453501	Archaea/Euryarchaeota/Thermococci/Thermococcales/Thermococcaceae/Pyrococcus_s__Pyrococcus_kukulkanii
2690315630	Archaea/Crenarchaeota/Thermoprotei/Sulfolobales/Sulfolobaceae/Acidianus_s__Acidianus_hospitalis
2690315681	Haloarcula_sp_K1_Euryarchaeota_Halobacteria-2690701936
2690315682	Archaea/Crenarchaeota/Nitrososphaeria/Nitrososphaerales/Nitrosopumilaceae/Nitrosopumilus_s__GCF_001541925
2690315684	Archaea/Halobacterota/Halobacteria/Halobacteriales/Haloferacaceae/Haloferax_s__GCF_001469875
2690315685	Archaea/Halobacterota/Halobacteria/Halobacteriales/Haloferacaceae/Haloferax_s__GCF_001469865
2693429869	Archaea/Halobacterota/Halobacteria/Halobacteriales/Haloferacaceae/Halobiforma_s__Halobiforma_haloterrestris
2693429892	Archaea/Halobacterota/Halobacteria/Halobacteriales/Haloarculaceae/Haloarcula_s__Haloarcula_vallismortis
2695420318	Archaea/Halobacterota/Halobacteria/Halobacteriales/Haloferacaceae/Halolamina_s__Halolamina_sediminis
2695420318	Halolamina_sediminis_halo7_Euryarchaeota_Halobacteria-2695489197
2695420988	Archaea/Halobacterota/Halobacteria/Halobacteriales/Haloferacaceae/Halobaculum_s__Halobaculum_gomorrense
2695421019	Archaea/Crenarchaeota/Bathyarchaeia/B26_1/BA1/BA1_s__GCA_001399805
2695421020	Archaea/Crenarchaeota/Bathyarchaeia/B26_1/BA1/BA2_s__GCA_001399795
2698536741	Archaea/Crenarchaeota/Nitrososphaeria/Nitrososphaerales/Nitrososphaeraceae
2698536755	Archaea/Microarchaeota/Micrarchaeia/Micrarchaeales
2698536756	Archaea/Microarchaeota/Micrarchaeia/Micrarchaeales
2698536759	Archaea/Microarchaeota/Micrarchaeia/Micrarchaeales/Micrarchaeaceae
2698536763	Archaea/Microarchaeota/Micrarchaeia/Micrarchaeales/Micrarchaeaceae/Micrarchaeum
2698536764	Archaea/Microarchaeota/Micrarchaeia/Micrarchaeales/Micrarchaeaceae
2698536766	Archaea/Microarchaeota/Micrarchaeia/Micrarchaeales
2698536768	Archaea/Microarchaeota/Micrarchaeia/Micrarchaeales/Micrarchaeaceae
2698536770	Archaea/Microarchaeota/Micrarchaeia/Micrarchaeales/Micrarchaeaceae
2698536771	Archaea/Microarchaeota/Micrarchaeia/Micrarchaeales/Micrarchaeaceae/Micrarchaeum
2698536772	Archaea/Microarchaeota/Micrarchaeia/Micrarchaeales/Micrarchaeaceae
2698536773	Archaea/Microarchaeota/Micrarchaeia/Micrarchaeales/Micrarchaeaceae
2698536774	Archaea/Microarchaeota/Micrarchaeia/Micrarchaeales/Micrarchaeaceae/Mia14
2698536775	Archaea/Microarchaeota/Micrarchaeia/Micrarchaeales/Micrarchaeaceae/Micrarchaeum_s__Micrarchaeum_acidiphilum
2698536776	Archaea/Microarchaeota/Micrarchaeia/Micrarchaeales
2698536778	Archaea/Nanoarchaeota/Nanoarchaeia/Parvarchaeales/Parvarchaeaceae/Parvarchaeum
2698536781	Archaea/Nanoarchaeota/Nanoarchaeia/Parvarchaeales/Parvarchaeaceae/Parvarchaeum
2698536782	Archaea/Nanoarchaeota/Nanoarchaeia/Parvarchaeales/Parvarchaeaceae
2698536785	Archaea/Nanoarchaeota/Nanoarchaeia/Parvarchaeales/Parvarchaeaceae/Parvarchaeum
2698536786	Archaea/Nanoarchaeota/Nanoarchaeia/Parvarchaeales/Parvarchaeaceae
2698536788	Archaea/Nanoarchaeota/Nanoarchaeia/Parvarchaeales/Parvarchaeaceae/Parvarchaeum
2698536792	Archaea/Microarchaeota/Micrarchaeia/Micrarchaeales/Micrarchaeaceae/UBA581_s__UBA581_sp1
2700988660	Archaea/Crenarchaeota/Nitrososphaeria/Nitrososphaerales/Nitrosopumilaceae/Nitrosopumilus
2700988666	Archaea/Crenarchaeota/Nitrososphaeria/Nitrososphaerales/Nitrosopumilaceae/Nitrosopumilus
2700988733	Archaea/Crenarchaeota/Methanomethylicia/Methanomethyliales/Methanomethyliaceae/Methanomethylicus_s__Methanomethylicus_oleusabulum
2700988736	Archaea/Crenarchaeota/Methanomethylicia/Methanomethyliales/Methanomethyliaceae/Methanomethylicus_s__Methanomethylicus_mesodigestum
2703719067	Archaea/Halobacterota/Methanosarcinia/Methanosarcinales/Methanosarcinaceae/Methanohalophilus_s__GCA_001726015
2706794822	Archaea/Crenarchaeota/Nitrososphaeria/Nitrososphaerales/Nitrosopumilaceae/Nitrosopelagicus
2706794840	Archaea/Crenarchaeota/Nitrososphaeria/Nitrososphaerales/Nitrosopumilaceae/Nitrosopelagicus
2706794887	Archaea/Halobacterota/Methanosarcinia/Methanosarcinales/Methanosarcinaceae/Methanohalophilus_s__Methanohalophilus_portucalensis
2706794887	Methanohalophilus_portucalensis_FDF-1_Euryarchaeota_Methanomicrobia-2708420071
2708742554	Archaea/Nanoarchaeota/Aenigmarchaeia/CG1_02_38_14/CG1_02_38_14/RBG_16_49_10_s__GCA_001784635
2708742561	Archaea/Crenarchaeota/Bathyarchaeia/RBG_16_48_13/RBG_16_48_13/RBG_16_48_13_s__GCA_001775995
2711768646	Archaea/Euryarchaeota/Thermococci/Thermococcales/Thermococcaceae/Pyrococcus_s__Pyrococcus_chitonophagus
2713897305	Archaea/Crenarchaeota/Nitrososphaeria/Nitrososphaerales/UBA57/UBA57
2718217640	Archaea/Halobacterota/Halobacteria/Halobacteriales/Haloferacaceae/B1_Br10_E2g2_s__GCF_002156705
2718217641	Unclassified_Aigarchaeota_JZ_bin_28_Thaumarchaeota_unclassified-2718332229
2718217644	Archaea/Crenarchaeota/Nitrososphaeria/Caldiarchaeales/JGI_OTU_1/JGI_OTU_1
2718217646	Archaea/Crenarchaeota/Nitrososphaeria/Caldiarchaeales/JGI_0000106	J15
2718217669	Archaea/Crenarchaeota/Bathyarchaeia/B26_1/B26_1
2718217684	Archaea/Crenarchaeota/Nitrososphaeria
2718217700	Archaea/Halobacterota/Halobacteria/Halobacteriales/Halobacteriaceae/Halodesulfurarchaeum_s__Halodesulfurarchaeum_formicicum
2721755427	Archaea/Crenarchaeota/Thermoprotei/Desulfurococcales/Desulfurococcaceae/Desulfurococcus
2721755431	Archaea/Crenarchaeota/Thermoprotei/Desulfurococcales/Desulfurococcaceae/Thermosphaera
2721755432	Archaea/Crenarchaeota/Thermoprotei/Desulfurococcales/Acidilobaceae
2721755433	Archaea/Crenarchaeota/Thermoprotei/Thermofilales
2721755437	Archaea/Crenarchaeota/Methanomethylicia
2721755442	Archaea/Crenarchaeota/Thermoprotei/Desulfurococcales/Ignisphaeraceae
2721755443	Archaea/Crenarchaeota/Thermoprotei/Sulfolobales/Sulfolobaceae
2721755844	Archaea/Crenarchaeota/Nitrososphaeria/UBA164
2721755891	Archaea/Nanoarchaeota/Nanoarchaeia
2721755895	Archaea/Nanoarchaeota/Aenigmarchaeia
2721755897	Archaea/Crenarchaeota/Nitrososphaeria
2721755899	2724283908	Unclassified_archaeon_DRTY-7_bin_35_Archaea/Microarchaeota/Micrarchaeia
2721755900	Archaea/Crenarchaeota/Methanomethylicia
2721756112	Archaea/Thermoplasmatota/MGII/MGII/MGIIA/UBA557
2724679704	Archaea/Halobacterota/Halobacteria/Halobacteriales/Haloferacaceae/Halorubrum_s__Halorubrum_ezzemoulense
2724679794	Archaea/Halobacterota/Halobacteria/Halobacteriales/Haloferacaceae/Halorubrum
2724679803	Archaea/Halobacterota/Halobacteria/Halobacteriales/Haloferacaceae/Halorubrum
2724679816	Archaea/Halobacterota/Halobacteria/Halobacteriales/Haloferacaceae/Haloquadratum
2728369221	Archaea/Halobacterota/Halobacteria/Halobacteriales/Haloferacaceae/Salinarchaeum
2728369297	Archaea/Crenarchaeota/Nitrososphaeria/JdFR_13/JdFR_13
2728369305	Archaea/Halobacterota/Archaeoglobi/JdFR_21/JdFR_21/JdFR_21_s__GCA_002011165
2728369305	Euryarchaeota_archaeon_JdFR-21_Euryarchaeota_unclassified-2729998163
2728369305	Euryarchaeota_archaeon_JdFR-21_Euryarchaeota_unclassified-2729999599
2728369318	Archaea/Halobacterota/Methanosarcinia/Methanotrichales_A/Methermicoccaceae/JdFR_19_s__GCA_002010075
2728369319	Archaea/Thermoplasmatota/E2/DHVEG_1/JdFR_43/JdFR_43_s__GCA_002011355
2728369328	Archaea/Thermoplasmatota/Thermoplasmata/Acidiprofundales/JdFR_45/JdFR_45_s__GCA_002011395
2728369490	Unclassfied_Crenarchaeota_ZZQ_bin_4_3rd_Crenarchaeota_unclassified-2730567898
2728369528	Archaea/Thermoplasmatota/Thermoplasmata/Thermoplasmatales/Thermoplasmataceae/UBA574_s__UBA574_sp1
2728369529	Archaea/Thermoplasmatota/Thermoplasmata/Thermoplasmatales/Thermoplasmataceae/GCA_000496135	s__GCA_000496135
2728369530	Archaea/Thermoplasmatota/Thermoplasmata/Thermoplasmatales/GCA_001856825/GCA_001856825	s__GCA_001856825
2728369534	Archaea/Crenarchaeota/Thermoprotei/Sulfolobales/Sulfolobaceae/Sulfolobus_A_s__GCF_001719125
2728369535	Archaea/Halobacterota/Halobacteria/Halobacteriales/Haloferacaceae/Haloferax_s__Haloferax_gibbonsii
2728369535	Haloferax_gibbonsii_ARA6_Euryarchaeota_Halobacteria-2730751494
2728369538	Archaea/Halobacterota/Halobacteria/Halobacteriales/Haloadaptaceae/Haladaptatus_s__GCF_001723155
2728369539	Archaea/Euryarchaeota/Methanobacteria/Methanobacteriales/Methanobacteriaceae/Methanobacterium_C_s__Methanobacterium_C_congolense
2728369539	Methanobacterium_congolense_Buetzberg_Euryarchaeota_Methanobacteria-2730765288
2728369540	Archaea/Euryarchaeota/Methanobacteria/Methanobacteriales/Methanothermobacteraceae/Methanothermobacter_s__Methanothermobacter_wolfeii
2728369540	Methanothermobacter_wolfeii_SIV6_Euryarchaeota_Methanobacteria-2730766461
2728369540	Methanothermobacter_wolfeii_SIV6_Euryarchaeota_Methanobacteria-2730766587
2728369541	Archaea/Crenarchaeota/Thermoprotei/Sulfolobales/Sulfolobaceae/Sulfolobus_A_s__Sulfolobus_A_solfataricus
2728369542	Archaea/Crenarchaeota/Thermoprotei/Desulfurococcales/Pyrodictiaceae/Pyrodictium_s__Pyrodictium_occultum
2728369549	Methanosarcinales_archaeon_Methan_01_Euryarchaeota_Methanomicrobia-2730788794
2728369726	Archaea/Crenarchaeota/Bathyarchaeia/B26_1/UBA233
2728369738	Pyrobaculum_sp_GMQ_bins_6_Crenarchaeota_Thermoprotei-2731606540
2731639189	Archaea/Crenarchaeota/Nitrososphaeria/Nitrososphaerales/Nitrosopumilaceae/Nitrosopelagicus
2731639213	Archaea/Crenarchaeota/Nitrososphaeria/Nitrososphaerales/Nitrosopumilaceae/Nitrosopumilus
2734482124	Archaea/Nanoarchaeota/Nanoarchaeia/Nanoarchaeales/Nanopusillaceae/Nanopusillus
2734482324	Archaea/Microarchaeota/Micrarchaeia/UBA10214
2739367758	Archaea/Crenarchaeota/Thermoprotei/Thermofilales
2739367765	Archaea/Nanoarchaeota/Nanoarchaeia/Parvarchaeales/Parvarchaeaceae/Parvarchaeum
2740891965	Archaea/Thermoplasmatota/MGII/MGII/MGIIA/UBA252
2740891979	Archaea/Thermoplasmatota/Thermoplasmata/SG8_5/SG8_5/SG8_5_s__GCA_001595885
2740891980	Archaea/Altiarchaeota/Altiarchaeia/IMC4/WOR_SM1_SCG/WOR_SM1_SCG_s__GCA_001723855
2740891981	Candidatus_Thorarchaeota_archaeon_SMTZ1-83_CandidatusThorarchaeota_unclassified-2741372168
2740891983	Archaea/Nanoarchaeota/UBA10117/SM23_78/SM23_78/SM23_78_s__GCA_001595785
2740891986	Archaea/Asgardarchaeota/Lokiarchaeia/Odinarchaeales/LCB_4/LCB_4_s__GCA_001940665
2740891990	Archaea/Asgardarchaeota/Heimdallarchaeia/UBA460/UBA460/UBA460_s__GCA_001940755
2740891997	Archaea/Halobacterota/Halobacteria/Halobacteriales/Haloferacaceae/Natronolimnobius_s__Natronolimnobius_baerhuensis
2740891998	Archaea/Halobacterota/Halobacteria/Halobacteriales/Haloarculaceae/Halorientalis_s__GCF_001989615
2740891998	Halorientalis_sp_IM1011_Euryarchaeota_Halobacteria-2741430366
2740891998	Halorientalis_sp_IM1011_Euryarchaeota_Halobacteria-2741431833
2740892000	Archaea/Thermoplasmatota/Thermoplasmata/Thermoplasmatales/Thermoplasmataceae/Ferroplasma_s__Ferroplasma_acidarmanus
2740892001	Archaea/Crenarchaeota/Thermoprotei/Sulfolobales/Sulfolobaceae/Acidianus_s__Acidianus_manzaensis
2740892562	Archaea/Crenarchaeota/Nitrososphaeria/Nitrososphaerales/Nitrosopumilaceae/Nitrosopelagicus
2756170388	Archaea/Halobacterota/Methanosarcinia/Methanosarcinales/Methanosarcinaceae
2757320366	Archaea/Euryarchaeota/Methanobacteria/Methanobacteriales/Methanothermobacteraceae/Methanothermobacter_s__Methanothermobacter_thermautotrophicus
2757320680	Archaea/Microarchaeota/Micrarchaeia/Micrarchaeales/Micrarchaeaceae/Mia14_s__GCF_002214165
2757320681	Archaea/Crenarchaeota/Nitrososphaeria/Nitrososphaerales/Nitrosopumilaceae/Nitrosotalea_s__Nitrosotalea_devanaterra
2757320762	Archaea/Crenarchaeota/Nitrososphaeria/Nitrososphaerales/Nitrosopumilaceae/Nitrosopumilus_s__Nitrosopumilus_catalina
2757320857	Archaea/Euryarchaeota/Methanopyri/Methanopyrales/Methanopyraceae/Methanopyrus_s__GCF_002201915
2758568021	Archaea/Euryarchaeota/Thermococci/Thermococcales/Thermococcaceae/Thermococcus_s__Thermococcus_radiotolerans
2758568023	Archaea/Euryarchaeota/Thermococci/Thermococcales/Thermococcaceae/Thermococcus_s__Thermococcus_gorgonarius
2758568024	Archaea/Euryarchaeota/Thermococci/Thermococcales/Thermococcaceae/Thermococcus_s__Thermococcus_siculi
2758568025	Archaea/Euryarchaeota/Thermococci/Thermococcales/Thermococcaceae/Thermococcus_s__Thermococcus_pacificus
2758568026	Archaea/Euryarchaeota/Thermococci/Thermococcales/Thermococcaceae/Thermococcus_s__Thermococcus_barossii
2758568027	Archaea/Euryarchaeota/Thermococci/Thermococcales/Thermococcaceae/Thermococcus_s__Thermococcus_profundus
2758568028	Archaea/Euryarchaeota/Thermococci/Thermococcales/Thermococcaceae/Thermococcus_s__GCF_002197185
2758568029	Archaea/Euryarchaeota/Thermococci/Thermococcales/Thermococcaceae/Thermococcus_s__GCF_002214525
2758568403	Archaea/Halobacterota/Halobacteria/Halobacteriales/Haloferacaceae/Haloquadratum
2758568405	Archaea/Halobacterota/Halobacteria/Halobacteriales/Haloferacaceae/Halorubrum
2758568426	Archaea/Halobacterota/Halobacteria/Halobacteriales/Haloferacaceae/Halorubrum
2770939652	Archaea/Nanoarchaeota/UBA10117/GW2011_AR15/GW2011_AR15
2770939655	Archaea/Halobacterota/Methanosarcinia/Methanosarcinales/Methanosarcinaceae/Methanomethylovorans
2773857858	Archaea/Euryarchaeota/Thermococci/Thermococcales/Thermococcaceae/Thermococcus_s__Thermococcus_celer
2773858044	Archaea/Thermoplasmatota/Thermoplasmata/Thermoplasmatales/Thermoplasmataceae/Cuniculiplasma_s__Cuniculiplasma_divulgatum
2773858058	Archaea/Crenarchaeota/Thermoprotei/Desulfurococcales/Pyrodictiaceae/Pyrodictium_s__Pyrodictium_delaneyi
2773858064	Archaea/Euryarchaeota/Thermococci/Thermococcales/Thermococcaceae/Thermococcus_s__Thermococcus_thioreducens
2775506846	Archaea/Crenarchaeota/Nitrososphaeria/Nitrososphaerales/Nitrosopumilaceae/Nitrosotalea
2775506854	Archaea/Crenarchaeota/Nitrososphaeria/Nitrososphaerales/Nitrosopumilaceae/Nitrosotalea
2775506919	Archaea/Euryarchaeota/Methanobacteria/Methanobacteriales/Methanobacteriaceae/Methanobacterium_s__Methanobacterium_sp1
2775506920	Methanobacterium_subterraneum_A8p_Euryarchaeota_Methanobacteria-2776341197
2775506935	Archaea/Halobacterota/Halobacteria/Halobacteriales/Haloarculaceae/Haloarcula
2775506935	Haloarcula_taiwanensis_Taiwanensis_Euryarchaeota_Halobacteria-2776405235
2775506935	Haloarcula_taiwanensis_Taiwanensis_Euryarchaeota_Halobacteria-2776406846
2775506963	Archaea/Euryarchaeota/Thermococci/Thermococcales/Thermococcaceae/Thermococcus
2775507271	Archaea/Halobacterota/Halobacteria/Halobacteriales/Haloferacaceae/Halorubrum
2775507271	Halorubrum_trapanicum_CBA1232_Euryarchaeota_Halobacteria-2778194763
2778260947	Archaea/Halobacterota/Halobacteria/Halobacteriales/Haloarculaceae/Haloarcula
2778260947	Haloarcula_quadrata_DSM_11927_Euryarchaeota_Halobacteria-2778384042
2778260947	Haloarcula_quadrata_DSM_11927_Euryarchaeota_Halobacteria-2778386098
2778260947	Haloarcula_quadrata_DSM_11927_Euryarchaeota_Halobacteria-2778387600
2778261189	Archaea/Microarchaeota/Iainarchaeia/Iainarchaeales
2778261189	Diapherotrites_archaeon_ARS1307_CandidatusDiapherotrites_unclassified-2779201211
2778261189	Diapherotrites_archaeon_ARS1307_CandidatusDiapherotrites_unclassified-2779201475
2778261486	Archaea/Asgardarchaeota/Heimdallarchaeia/LC_2/LC_2
2778261547	Archaea/Thermoplasmatota/MGII/MGIII/CG_Epi1/UBA8886
637000129	Archaea/Halobacterota/Halobacteria/Halobacteriales/Haloferacaceae/Haloquadratum_s__Haloquadratum_walsbyi
637000161	Archaea/Halobacterota/Methanosarcinia/Methanosarcinales/Methanosarcinaceae/Methanococcoides_s__Methanococcoides_burtonii
637000163	Archaea/Euryarchaeota/Methanobacteria/Methanobacteriales/Methanobacteriaceae/Methanosphaera_s__Methanosphaera_stadtmanae
637000164	Archaea/Halobacterota/Methanomicrobia/Methanomicrobiales/Methanospirillaceae/Methanospirillum_s__Methanospirillum_hungatei
637000187	Archaea/Halobacterota/Halobacteria/Halobacteriales/Haloarculaceae/Natronomonas_s__Natronomonas_pharaonis
638154502	Archaea/Halobacterota/Archaeoglobi/Archaeoglobales/Archaeoglobaceae/Archaeoglobus_s__Archaeoglobus_fulgidus
638154503	Archaea/Halobacterota/Halobacteria/Halobacteriales/Haloarculaceae/Haloarcula_s__Haloarcula_marismortui
638154504	Archaea/Halobacterota/Halobacteria/Halobacteriales/Halobacteriaceae/Halobacterium_s__Halobacterium_salinarum
638154505	Archaea/Euryarchaeota/Methanococci/Methanococcales/Methanocaldococcaceae/Methanocaldococcus_s__Methanocaldococcus_jannaschii
638154508	Archaea/Halobacterota/Methanosarcinia/Methanosarcinales/Methanosarcinaceae/Methanosarcina_s__Methanosarcina_acetivorans
638154510	Archaea/Euryarchaeota/Methanobacteria/Methanobacteriales/Methanothermobacteraceae/Methanothermobacter_s__Methanothermobacter_thermautotrophicus
638154511	Archaea/Nanoarchaeota/Nanoarchaeia/Nanoarchaeales/Nanoarchaeaceae/Nanoarchaeum_s__Nanoarchaeum_equitans
638154512	Archaea/Thermoplasmatota/Thermoplasmata/Thermoplasmatales/Thermoplasmataceae/Picrophilus_s__Picrophilus_torridus
638154514	Archaea/Euryarchaeota/Thermococci/Thermococcales/Thermococcaceae/Pyrococcus_s__Pyrococcus_abyssi
638154519	Archaea/Crenarchaeota/Thermoprotei/Sulfolobales/Sulfolobaceae/Sulfolobus_C_s__Sulfolobus_C_tokodaii
638154521	Archaea/Thermoplasmatota/Thermoplasmata/Thermoplasmatales/Thermoplasmataceae/Thermoplasma_s__Thermoplasma_acidophilum
638154522	Archaea/Thermoplasmatota/Thermoplasmata/Thermoplasmatales/Thermoplasmataceae/Thermoplasma_s__Thermoplasma_volcanium
638341092	Archaea/Thermoplasmatota/Thermoplasmata/Thermoplasmatales/Thermoplasmataceae/Ferroplasma_s__Ferroplasma_acidarmanus
639633038	Archaea/Halobacterota/Methanosarcinia/Methanotrichales/Methanotrichaceae/Methanosaeta_s__Methanosaeta_thermophila
639633053	Archaea/Crenarchaeota/Thermoprotei/Thermoproteales/Thermoproteaceae/Pyrobaculum_s__Pyrobaculum_islandicum
639633064	Archaea/Crenarchaeota/Thermoprotei/Thermofilales/Thermofilaceae/Thermofilum_s__Thermofilum_pendens
640069314	Archaea/Crenarchaeota/Thermoprotei/Desulfurococcales/Pyrodictiaceae/Hyperthermus_s__Hyperthermus_butylicus
640069316	Archaea/Euryarchaeota/Methanococci/Methanococcales/Methanococcaceae/Methanococcus_s__Methanococcus_maripaludis_A
640069317	Archaea/Halobacterota/Methanomicrobia/Methanomicrobiales/Methanocorpusculaceae/Methanocorpusculum_s__Methanocorpusculum_labreanum
640069318	Archaea/Halobacterota/Methanomicrobia/Methanomicrobiales/Methanocullaceae/Methanoculleus_s__Methanoculleus_marisnigri
640069326	Archaea/Crenarchaeota/Thermoprotei/Thermoproteales/Thermoproteaceae/Pyrobaculum_s__Pyrobaculum_calidifontis
640069332	Archaea/Crenarchaeota/Thermoprotei/Desulfurococcales/Desulfurococcaceae/Staphylothermus_s__Staphylothermus_marinus
640427121	Archaea/Euryarchaeota/Methanobacteria/Methanobacteriales/Methanobacteriaceae/Methanobrevibacter_A_s__Methanobrevibacter_A_smithii
640753014	Archaea/Halobacterota/Methanomicrobia/Methanomicrobiales/Methanoregulaceae/Methanoregula_s__Methanoregula_boonei
640753029	Archaea/Crenarchaeota/Thermoprotei/Desulfurococcales/Ignicoccaceae/Ignicoccus_A_s__Ignicoccus_A_hospitalis
640753034	Archaea/Euryarchaeota/Methanococci/Methanococcales/Methanococcaceae/Methanococcus_A_s__Methanococcus_A_aeolicus
640753035	Archaea/Euryarchaeota/Methanococci/Methanococcales/Methanococcaceae/Methanococcus_s__Methanococcus_maripaludis
640753036	Archaea/Euryarchaeota/Methanococci/Methanococcales/Methanococcaceae/Methanococcus_s__Methanococcus_vannielii
641228483	Archaea/Crenarchaeota/Thermoprotei/Thermoproteales/Thermocladiaceae/Caldivirga_s__Caldivirga_maquilingensis
641522611	Archaea/Crenarchaeota/Korarchaeia/Korarchaeales/Korarchaeaceae/Korarchaeum_s__Korarchaeum_cryptofilum
641522613	Archaea/Crenarchaeota/Nitrososphaeria/Nitrososphaerales/Nitrosopumilaceae/Cenarchaeum_s__Cenarchaeum_symbiosum
641522657	Archaea/Crenarchaeota/Thermoprotei/Thermoproteales/Thermoproteaceae/Pyrobaculum_s__Pyrobaculum_neutrophilum
643348525	Archaea/Halobacterota/Methanomicrobia/Methanomicrobiales/Methanoregulaceae/Methanosphaerula_s__Methanosphaerula_palustris
643348540	Archaea/Crenarchaeota/Thermoprotei/Desulfurococcales/Desulfurococcaceae/Desulfurococcus_s__Desulfurococcus_amylolyticus
643348580	Archaea/Euryarchaeota/Thermococci/Thermococcales/Thermococcaceae/Thermococcus_s__Thermococcus_onnurineus
643692025	Archaea/Halobacterota/Halobacteria/Halobacteriales/Haloferacaceae/Halorubrum_s__Halorubrum_lacusprofundi
643692046	Archaea/Crenarchaeota/Thermoprotei/Sulfolobales/Sulfolobaceae/Sulfolobus_A_s__Sulfolobus_A_islandicus
643692049	Archaea/Crenarchaeota/Thermoprotei/Sulfolobales/Sulfolobaceae/Sulfolobus_A_s__Sulfolobus_A_islandicus
644736372	Archaea/Halobacterota/Halobacteria/Halobacteriales/Haloarculaceae/Halomicrobium_s__Halomicrobium_mukohataei
644736373	Archaea/Halobacterota/Halobacteria/Halobacteriales/Haloarculaceae/Halorhabdus_s__Halorhabdus_utahensis
644736385	Archaea/Euryarchaeota/Methanococci/Methanococcales/Methanocaldococcaceae/Methanocaldococcus_s__Methanocaldococcus_fervens
644736412	Archaea/Euryarchaeota/Thermococci/Thermococcales/Thermococcaceae/Thermococcus_A_s__Thermococcus_A_sibiricus
646311906	Archaea/Halobacterota/Archaeoglobi/Archaeoglobales/Archaeoglobaceae/Archaeoglobus_B_s__Archaeoglobus_B_profundus
646311934	Archaea/Halobacterota/Halobacteria/Halobacteriales/Haloferacaceae/Haloterrigena_s__Haloterrigena_turkmenica
646311943	Archaea/Euryarchaeota/Methanobacteria/Methanobacteriales/Methanobacteriaceae/Methanobrevibacter_s__Methanobrevibacter_ruminantium
646311944	Archaea/Euryarchaeota/Methanococci/Methanococcales/Methanocaldococcaceae/Methanocaldococcus_s__Methanocaldococcus_vulcanius
646564501	Archaea/Thermoplasmatota/Thermoplasmata/Acidiprofundales/Aciduliprofundaceae/Aciduliprofundum_s__Aciduliprofundum_boonei
646564534	Archaea/Halobacterota/Archaeoglobi/Archaeoglobales/Archaeoglobaceae/Ferroglobus_s__Ferroglobus_placidus
646564536	Archaea/Halobacterota/Halobacteria/Halobacteriales/Haloferacaceae/Haloferax_s__Haloferax_volcanii
646564547	Archaea/Euryarchaeota/Methanococci/Methanococcales/Methanocaldococcaceae/Methanocaldococcus_A_s__Methanocaldococcus_A_infernus
646564548	Archaea/Euryarchaeota/Methanococci/Methanococcales/Methanocaldococcaceae/Methanocaldococcus_s__GCF_000025525
646564549	Archaea/Euryarchaeota/Methanococci/Methanococcales/Methanococcaceae/Methanococcus_s__Methanococcus_voltae
646564550	Archaea/Halobacterota/Methanosarcinia/Methanosarcinales/Methanosarcinaceae/Methanohalophilus_s__Methanohalophilus_mahii
646564555	Archaea/Halobacterota/Halobacteria/Halobacteriales/Haloferacaceae/Natrialba_s__Natrialba_magadii
646564573	Archaea/Crenarchaeota/Thermoprotei/Desulfurococcales/Desulfurococcaceae/Staphylothermus_s__Staphylothermus_hellenicus
646564583	Archaea/Crenarchaeota/Thermoprotei/Desulfurococcales/Desulfurococcaceae/Thermosphaera_s__Thermosphaera_aggregans
648028003	Archaea/Crenarchaeota/Thermoprotei/Desulfurococcales/Acidilobaceae/Acidilobus_s__Acidilobus_saccharovorans
648028029	Archaea/Halobacterota/Halobacteria/Halobacteriales/Halococcaceae/Halalkalicoccus_s__Halalkalicoccus_jeotgali
648028035	Archaea/Crenarchaeota/Thermoprotei/Desulfurococcales/Ignisphaeraceae/Ignisphaera_s__Ignisphaera_aggregans
648028039	Archaea/Halobacterota/Methanosarcinia/Methanosarcinales/Methanosarcinaceae/Methanohalobium_s__Methanohalobium_evestigatum
648028040	Archaea/Halobacterota/Methanomicrobia/Methanomicrobiales/Methanomicrobiaceae/Methanolacinia_s__Methanolacinia_petrolearia
648028041	Archaea/Euryarchaeota/Methanobacteria/Methanobacteriales/Methanothermobacteraceae/Methanothermobacter_s__Methanothermobacter_marburgensis
648028062	Archaea/Crenarchaeota/Thermoprotei/Thermoproteales/Thermocladiaceae/Vulcanisaeta_s__Vulcanisaeta_distributa
649633040	Archaea/Crenarchaeota/Thermoprotei/Desulfurococcales/Desulfurococcaceae/Desulfurococcus_s__Desulfurococcus_mucosus
649633053	Archaea/Halobacterota/Halobacteria/Halobacteriales/Haloferacaceae/Halogeometricum_s__Halogeometricum_borinquense
649633067	Archaea/Euryarchaeota/Methanobacteria/Methanobacteriales/Methanothermaceae/Methanothermus_s__Methanothermus_fervidus
650377985	Archaea/Crenarchaeota/Thermoprotei/Thermoproteales/Thermocladiaceae/Vulcanisaeta_s__Vulcanisaeta_moutnovskia
650716001	Archaea/Crenarchaeota/Thermoprotei/Sulfolobales/Sulfolobaceae/Acidianus_s__Acidianus_hospitalis
650716051	Archaea/Crenarchaeota/Thermoprotei/Sulfolobales/Sulfolobaceae/Metallosphaera_s__Metallosphaera_cuprina
650716052	Archaea/Euryarchaeota/Methanobacteria/Methanobacteriales/Methanobacteriaceae/Methanobacterium_B_s__Methanobacterium_B_lacus
650716053	Archaea/Euryarchaeota/Methanobacteria/Methanobacteriales/Methanobacteriaceae/Methanobacterium_C_s__Methanobacterium_C_paludis
650716054	Archaea/Halobacterota/Methanosarcinia/Methanotrichales/Methanotrichaceae/Methanothrix_s__Methanothrix_concilii
650716055	Archaea/Euryarchaeota/Methanococci/Methanococcales/Methanococcaceae/Methanothermococcus_A_s__Methanothermococcus_A_okinawensis
650716056	Archaea/Euryarchaeota/Methanococci/Methanococcales/Methanococcaceae/Methanotorris_s__Methanotorris_igneus
650716079	Archaea/Euryarchaeota/Thermococci/Thermococcales/Thermococcaceae/Pyrococcus_s__GCF_000211475
650716080	Archaea/Euryarchaeota/Thermococci/Thermococcales/Thermococcaceae/Pyrococcus_A_s__Pyrococcus_A_yayanosii
650716096	Archaea/Euryarchaeota/Thermococci/Thermococcales/Thermococcaceae/Thermococcus_B_s__Thermococcus_B_barophilus
650716097	Archaea/Euryarchaeota/Thermococci/Thermococcales/Thermococcaceae/Thermococcus_s__GCF_000221185
650716098	Archaea/Crenarchaeota/Thermoprotei/Thermoproteales/Thermoproteaceae/Thermoproteus_s__Thermoproteus_uzoniensis
651324018	Archaea/Crenarchaeota/Nitrososphaeria/Nitrososphaerales/Nitrosopumilaceae/Nitrosoarchaeum_s__Nitrosoarchaeum_limnia
651324076	Archaea/Crenarchaeota/Nitrososphaeria/Nitrososphaerales/Nitrosopumilaceae/Nitrosoarchaeum_s__Nitrosoarchaeum_koreensis
AB019754	Unclutured_Hydrothermarchaeota
AB050210	Hadesarchaeota_uncultured_archaeon_SAGMA-F1232
AB050211	Hadesarchaeota_uncultured_archaeon_SAGMA-G1233
AB050213	Hadesarchaeota_uncultured_archaeon_SAGMA-I1233
AB050214	Hadesarchaeota_uncultured_archaeon_SAGMA-J1226
AB050223	Hadesarchaeota_uncultured_archaeon_SAGMA-R1232
AB050226	Hadesarchaeota_uncultured_archaeon_SAGMA-U1232
AB077223	Archaea_Euryarchaeota_Thermococci_Methanofastidiosales_Methanofastidiosaceae_Candidatus
AB213060	PCR-derivedsequencefromhydrothermalfluid
AB213079	PCR-derivedsequencefromhydrothermalfluid
AB213097	PCR-derivedsequencefromhydrothermalfluid
AB213103	PCR-derivedsequencefromhydrothermalfluid
AB237744	Hadesarchaeota_uncultured_archaeon_deep_subsurface_groundwater_from_sedimentary_rock_milieu1231
AB237745	Hadesarchaeota_uncultured_archaeon_deep_subsurface_groundwater_from_sedimentary_rock_milieu1230
AB260057	BlackrustformationonaboreholeobservatoryCORK1026B
AB858723	subseafloormassivesulfidedeposit
AB858727	subseafloormassivesulfidedeposit
AB858747	subseafloormassivesulfidedeposit
AB858756	subseafloormassivesulfidedeposit
AB858770	subseafloormassivesulfidedeposit
AB858772	subseafloormassivesulfidedeposit
AB858800	subseafloormassivesulfidedeposit
AB858802	subseafloormassivesulfidedeposit
AB858810	subseafloormassivesulfidedeposit
AB858811	subseafloormassivesulfidedeposit
AC-334_K11 Juan du Fuca Ridge crustal fluids
AC-335-L21	Unclutured_Hydrothermarchaeota Juan du Fuca Ridge crustal fluids
AC-335_G21 Juan du Fuca Ridge crustal fluids
AC-708-L17 Juan du Fuca Ridge crustal fluids
AC-708-N22	Unclutured_Hydrothermarchaeota Juan du Fuca Ridge crustal fluids
AF119124	Unclutured_Hydrothermarchaeota
AF119139	Unclutured_Hydrothermarchaeota
AF119140	Unclutured_Hydrothermarchaeota
AF424769	Archaea_Euryarchaeota_Thermococci_Methanofastidiosales_Methanofastidiosaceae_Candidatus
AJ576239	Archaea_Euryarchaeota_Thermococci_Methanofastidiosales_Methanofastidiosaceae_Candidatus
AY164305	uncultured_candidate_division_MSBL1_archaeon_hypersaline_anoxic_basin_brine_interface_of_Discovery_Mediterranean_Sea1239
AY693811	Archaea_Euryarchaeota_Thermococci_Methanofastidiosales_Methanofastidiosaceae_Candidatus
BMS3Abin17_BDTJ00000000	Archaea/Nanoarchaeota/UBA10117/Pacearchaeales/GW2011_AR1
BMS3Bbin15_BDTY00000000	Archaea/JdFR_18/JdFR_18/JdFR_18
DM040573	Archaea_Euryarchaeota_Thermococci_Methanofastidiosales_Methanofastidiosaceae_Candidatus
DQ103678	uncultured_euryarchaeote_hypersaline_endoevaporitic_microbial_mat1234__MSBL1
DQ230928	Hadesarchaeota_uncultured_archaeon_subsurface_water1256
DQ230930	Hadesarchaeota_uncultured_archaeon_subsurface_water1234
DQ841216	Hadesarchaeota_uncultured_archaeon_natural_gas_field1169
EU420681	Kao-MeiWetland
EU910627	Archaea_Euryarchaeota_Thermococci_Methanofastidiosales_Methanofastidiosaceae_Candidatus
FJ536511	uncultured_archaeon_hypersaline_sediments1240_MSBL1
FJ971744	Archaea_Euryarchaeota_Thermococci_Methanofastidiosales_Methanofastidiosaceae_Candidatus
FN820414	marinesedimentmudvolcano
FPLM01008949	Archaea_Euryarchaeota_Thermococci_Methanofastidiosales_Methanofastidiosaceae_Candidatus
FS844_Bin_41	Archaea/Halobacterota/Methanosarcinia/Syntrophoarchaeales
FS854_Bin_28	Archaea/Crenarchaeota/Thermoprotei/Desulfurococcales
FS854a_Bin_3	Archaea/Crenarchaeota/Nitrososphaeria/Nitrososphaerales/Nitrosopumilaceae/Nitrosopelagicus_s__GCA_000484935
FS854b_Bin_3	Archaea/Crenarchaeota/Nitrososphaeria/Nitrososphaerales/Nitrosopumilaceae/Nitrosopelagicus_s__GCA_000484935
FS854c_Bin_3	Archaea/Crenarchaeota/Nitrososphaeria/Nitrososphaerales/Nitrosopumilaceae/Nitrosopelagicus_s__GCA_000484935
FS881a_Bin_29	Archaea/Crenarchaeota/Thermoprotei/Desulfurococcales/Pyrodictiaceae/Pyrodictium
FS881b_Bin_29	Archaea/Crenarchaeota/Thermoprotei/Desulfurococcales/Pyrodictiaceae/Pyrodictium
GCA_001889985	_ASM188998v1_genomic	Archaea/Microarchaeota/Micrarchaeia/Micrarchaeales/Micrarchaeaceae/Micrarchaeum_s__Micrarchaeum_acidiphilum
GU137351	vent4_transectB_sediment0-10cmdepth_8mfromsource
GU553443	subseafloorsedimentattheYung-AnRidge
GU553446	subseafloorsedimentattheYung-AnRidge
GU553447	Hadesarchaeota_uncultured_archaeon_subseafloor_sediment_at_the_Yung-An_Ridge1230
GU553448	subseafloorsedimentattheYung-AnRidge
GU553534	Hadesarchaeota_uncultured_archaeon_subseafloor_sediment_at_the_Yung-An_Ridge1226
GU553537	Hadesarchaeota_uncultured_archaeon_subseafloor_sediment_at_the_Yung-An_Ridge1231
GU553545	subseafloorsedimentattheYung-AnRidge
GU553567	Hadesarchaeota_uncultured_archaeon_subseafloor_sediment_at_the_Yung-An_Ridge1231
GU553573	Hadesarchaeota_uncultured_archaeon_subseafloor_sediment_at_the_Yung-An_Ridge1231
HM187505	saturatedzoneoftheHanfordSite300Areasubsurface
HQ425175	uncultured_archaeon_brine1244_MSBL1
HQ425183	uncultured_archaeon_brine1240_MSBL1
JN123637	subseafloorsedimentattheTainanRidge
JN123725	Hadesarchaeota_uncultured_archaeon_subseafloor_sediment_at_the_Tainan_Ridge1231
JN229542	subseafloorsedimentatPorcupineseabight_siteU1317HoleA
JN229558	Hadesarchaeota_uncultured_archaeon_subseafloor_sediment_at_Porcupine_seabight_site_U1317_Hole_A1257
JN229631	subseafloorsedimentatPorcupineseabight_siteU1317HoleA
JN229652	subseafloorsedimentatPorcupineseabight_siteU1317HoleA
JN229782	Hadesarchaeota_uncultured_archaeon_subseafloor_sediment_at_Porcupine_seabight_site_U1317_Hole_A1232
JN229841	Hadesarchaeota_uncultured_archaeon_subseafloor_sediment_at_Porcupine_seabight_site_U1317_Hole_A1221
JN397681	Archaea_Euryarchaeota_Thermococci_Methanofastidiosales_Methanofastidiosaceae_Candidatus
JQ407230	Lei-Gong-Huomudvolcano
JQ815946	subseafloorsedimentattheDeepBasin
JQ815949	subseafloorsedimentattheDeepBasin
JQ815955	subseafloorsedimentattheDeepBasin
JQ815957	subseafloorsedimentattheDeepBasin
JQ815959	subseafloorsedimentattheDeepBasin
JQ815960	subseafloorsedimentattheDeepBasin
JQ815963	subseafloorsedimentattheDeepBasin
JQ815967	subseafloorsedimentattheDeepBasin
JQ816039	subseafloorsedimentattheDeepBasin
JQ816058	Hadesarchaeota_uncultured_archaeon_subseafloor_sediment_at_the_Deep_Basin1231
JQ816375	Hadesarchaeota_uncultured_archaeon_subseafloor_sediment_at_the_Fangliao_Canyon1238
JQ817015	subseafloorsedimentattheGoodWeatherRidge
JQ817318	Hadesarchaeota_uncultured_archaeon_subseafloor_sediment_at_the_Formosa_Ridge1231
JQ817589	Hadesarchaeota_uncultured_archaeon_subseafloor_sediment_at_the_Kaoping_Canyon1231
JQ817855	Hadesarchaeota_uncultured_archaeon_subseafloor_sediment_at_the_Tainan_Slope1231
JQ989579	subseafloorsedimentatthe96Ridge
JQ989580	subseafloorsedimentatthe96Ridge
JQ989721	subseafloorsedimentattheKP-9
JX000584	Hadesarchaeota_uncultured_archaeon_subseafloor_sediment_at_the_Fangliao_Ridge1238
JX000622	Hadesarchaeota_uncultured_archaeon_subseafloor_sediment_at_the_Fangliao_Ridge1239
JX000727	Hadesarchaeota_uncultured_archaeon_subseafloor_sediment_at_the_Deformation_Front1230
JX000840	subseafloorsedimentattheDeformationFront
JdFR-17 Juan du Fuca Ridge crustal fluids
JdFR-18	Unclutured_Hydrothermarchaeota Juan du Fuca Ridge crustal fluids
JdFR_18	Archaea/JdFR_18/JdFR_18/JdFR_18/JdFR_18/JdFR_18_s__GCA_002011125
KC465578	uncultured_euryarchaeote_brine_pool_water_from_Davis-Schrimpf_Seep_Field1212_MSBL1
KF564591	Archaea_Euryarchaeota_Thermococci_Methanofastidiosales_Methanofastidiosaceae_Candidatus
KM408628	Archaea_Euryarchaeota_Thermococci_Methanofastidiosales_Methanofastidiosaceae_Candidatus
KP204816	OrcaBasinslopesediment
KP784726	Hadesarchaeota_uncultured_archaeon_hot_spring1258
LC002078	Archaea_Euryarchaeota_Thermococci_Methanofastidiosales_Methanofastidiosaceae_Candidatus
LGFJ00000000	Archaea/Euryarchaeota/Thermococci/Thermococcales/Thermococcaceae/Thermococcus_A_s__Thermococcus_A_sibiricus
LGFT00000000	Archaea/Halobacterota/Methanosarcinia/Methanotrichales/Methanotrichaceae/Methanothrix_A_s__Methanothrix_A_harundinacea
LHXJ01000006	candidate_divison_MSBL1_archaeon_SCGC-AAA259A05_single_cell_amplified_by_MDA_deep_sea_brine1276
LHYJ01000009	candidate_divison_MSBL1_archaeon_SCGC-AAA382N08_single_cell_amplified_by_MDA_deep_sea_brine1276
LIAL00000000	Archaea/Crenarchaeota/Nitrososphaeria/Nitrososphaerales/Nitrosopumilaceae/Nitrosopumilus_s__Nitrosopumilus_sp1
LNGF01000029	Archaea_Euryarchaeota_Thermococci_Methanofastidiosales_Methanofastidiosaceae_Candidatus
LNJE01000006	Archaea_Euryarchaeota_Thermococci_Methanofastidiosales_Methanofastidiosaceae_Candidatus
MNWW01000050	Archaea/Nanoarchaeota/UBA10117/Woesearchaeales/CG1_02_57_44/CG1_02_57_44_s__GCA_001871415
PCVE01000104	Archaea/Nanoarchaeota/UBA10117
PCVV01000021	Archaea/Nanoarchaeota/UBA10117/Pacearchaeales/GW2011_AR1/GW2011_AR1_s__GW2011_AR1_sp1
PCXZ01000024	Archaea/Nanoarchaeota/UBA10117/UBA12501
PCYA01000003	Archaea/Nanoarchaeota/UBA10117
PEUK01000130	Archaea/Altiarchaeota/Altiarchaeia/Altiarchaeales/Altiarchaeaceae/Altiarchaeum_s__Altiarchaeum_sp1
PEVX01000028	Archaea/Nanoarchaeota/UBA10117/Pacearchaeales/UBA284
PEWF01000040	Archaea/Nanoarchaeota/UBA10117
PEXD01000041	Archaea/Nanoarchaeota/UBA10117/Woesearchaeales
PEZQ01000005	Archaea/Nanoarchaeota/Nanoarchaeia
PFCD01000002	Archaea/Microarchaeota/Micrarchaeia/UBA10214
PFCV01000019	Archaea/Nanoarchaeota/UBA10117/Pacearchaeales/UBA73
PFCW01000013	Archaea/Nanoarchaeota/UBA10117/Pacearchaeales/CG1_02_31_27/CG1_02_31_27_s__GCA_001872145
PFLQ01000023	Archaea/Nanoarchaeota/UBA10117/Pacearchaeales/UBA73/CG1_02_35_32_s__GCA_001872325
PFNQ01000015	Archaea/Nanoarchaeota/UBA10117/GW2011_AR9/GW2011_AR9
PFPF01000007	Archaea/Microarchaeota/Micrarchaeia/UBA8480/UBA93/UBA93_s__UBA93_sp1
PFPH01000053	Archaea/Microarchaeota/Micrarchaeia/UBA10214/UBA8471/UBA8471_s__UBA8471_sp1
PFTD01000193	Archaea/Crenarchaeota/Nitrososphaeria/Nitrososphaerales/Nitrosopumilaceae/Nitrosoarchaeum
PFUM01000212	Archaea/Thermoplasmatota
PKTL01000064	Archaea/Nanoarchaeota/UBA10117
SURF_58	Archaea/Nanoarchaeota/UBA10117/SM23_78
SURF_65	Archaea/Nanoarchaeota/UBA10117/GW2011_AR4
TOBG_ARS_1025	Archaea/Thermoplasmatota/MGII/MGIII/CG_Epi1/UBA8886_s__UBA8886_sp1
TOBG_ARS_106	Archaea/Nanoarchaeota/UBA10117/GW2011_AR4/GW2011_AR11
TOBG_ARS_1176	Archaea/Nanoarchaeota/UBA10117/GW2011_AR20/GW2011_AR20
TOBG_ARS_1180	Archaea/Nanoarchaeota/UBA10117/Pacearchaeales
TOBG_ARS_1286	Archaea/Nanoarchaeota/UBA10117/SCGC_AAA011_G17/SCGC_AAA011_G17
TOBG_ARS_1414	Archaea/Nanoarchaeota/UBA10117
TOBG_ARS_21	Archaea/Nanoarchaeota/UBA10117
UBA218	Archaea/Crenarchaeota/Nitrososphaeria/Nitrososphaerales/Nitrosopumilaceae/Nitrosotenuis_s__Nitrosotenuis_sp1
UBA347	Archaea/Crenarchaeota/Nitrososphaeria/Nitrososphaerales/Nitrososphaeraceae/UBA10452_s__UBA10452_sp1
UBA431	Archaea/Nanoarchaeota/UBA10117/UBA583/UBA583/UBA431_s__GCA_002505525
UBA446	Archaea/Nanoarchaeota/Nanoarchaeia/Parvarchaeales/Parvarchaeaceae/Parvarchaeum_s__Parvarchaeum_acidophilus
UBA460	Archaea/Asgardarchaeota/Heimdallarchaeia/UBA460/UBA460/UBA460_s__GCA_002505645
UBA489	Archaea/Nanoarchaeota/UBA10117/UBA489/UBA489/UBA489_s__UBA489_sp1
UBA543	Archaea/UAP2/UBA543/UBA543/UBA543/UBA543_s__GCA_002502135
UBA583	Archaea/Nanoarchaeota/UBA10117/UBA583/UBA583/UBA583_s__GCA_002506365
UBA73	Archaea/Nanoarchaeota/UBA10117/Pacearchaeales/UBA73/UBA73_s__GCA_002496015

## Sheet: Table S9
Table S9. Genes identified within Candidatus Hydrothermarchaeota related to sulfate reduction
Gene ID	Gene Product Name	symbol	Genome
2730021467	adenylylsulfate reductase subunit B	aprB	JdFR-18
2730021468	dissimilatory adenylylsulfate reductase alpha subunit precursor	aprA	JdFR-18
2522231054	Dissimilatory sulfite reductase (desulfoviridin), alpha and beta subunits	drsAB	AC-334-K11
2522231053	Dissimilatory sulfite reductase (desulfoviridin), alpha and beta subunits	drsAB	AC-334-K11
2636321813	Dissimilatory sulfite reductase (desulfoviridin), alpha and beta subunits	drsAB	AC-708-L17
2730021465	Dissimilatory sulfite reductase (desulfoviridin), alpha and beta subunits	drsAB	JdFR-18
2636321565	dissimilatory sulfite reductase alpha subunit	dsrA	AC-708-L17
2730025441	dissimilatory sulfite reductase alpha subunit	dsrA	JdFR-17
2730022387	dissimilatory sulfite reductase alpha subunit	dsrA	JdFR-18
2636321566	dissimilatory sulfite reductase beta subunit	dsrB	AC-708-L17
2730025440	dissimilatory sulfite reductase beta subunit	dsrB	JdFR-17
2730027195	dissimilatory sulfite reductase beta subunit	dsrB	JdFR-17
2730020593	dissimilatory sulfite reductase beta subunit	dsrB	JdFR-18
2730022388	dissimilatory sulfite reductase beta subunit	dsrB	JdFR-18
2730026357	Nitrite/Sulfite reductase ferredoxin-like half domain-containing protein	nir/sir	JdFR-17
2730021464	Nitrite/Sulfite reductase ferredoxin-like half domain-containing protein	nir/sir	JdFR-18
2522231249	phosphoadenosine phosphosulfate reductase	cycH	AC-334-K11
2730016603	phosphoadenosine phosphosulfate reductase	cycH	JdFR-16
2730027551	phosphoadenosine phosphosulfate reductase	cycH	JdFR-17
2730020541	phosphoadenosine phosphosulfate reductase	cycH	JdFR-18
2730021704	phosphoadenosine phosphosulfate reductase	cycH	JdFR-18
2730021875	phosphoadenosine phosphosulfate reductase	cycH	JdFR-18
2522231951	putative sulfite reductase-associated electron transfer protein DsrK	dsrK	AC-334-K11
2636304158	putative sulfite reductase-associated electron transfer protein DsrK	dsrK	AC-335-G21
2636309467	putative sulfite reductase-associated electron transfer protein DsrK	dsrK	AC-335-L21
2730016247	putative sulfite reductase-associated electron transfer protein DsrK	dsrK	JdFR-16
2730026763	putative sulfite reductase-associated electron transfer protein DsrK	dsrK	JdFR-17
2730027829	putative sulfite reductase-associated electron transfer protein DsrK	dsrK	JdFR-17
2522231952	putative sulfite reductase-associated electron transfer protein DsrM	dsrM	AC-334-K11
2730021466	sulfate adenylyltransferase	sat	JdFR-18
2636320776	sulfate adenylyltransferase subunit 2	cysD	AC-708-L17
2636324005	sulfate adenylyltransferase subunit 2	cysD	AC-708-N22
2636309489	sulfate permease, SulP family	SulP	AC-335-L21
2636321438	sulfate permease, SulP family	SulP	AC-708-L17
2522231330	sulfate permease, SulP family	SulP	AC-334-K11
2636324282	sulfate permease, SulP family	SulP	AC-708-N22
2730027603	sulfate permease, SulP family	SulP	JdFR-17
2730021301	sulfate permease, SulP family	SulP	JdFR-18
2730021933	sulfate permease, SulP family	SulP	JdFR-18
2522231637	sulfide:quinone oxidoreductase		JdFR-17
2730016033	sulfide:quinone oxidoreductase		JdFR-16
2730025858	sulfide:quinone oxidoreductase		JdFR-17
2730016933	sulfite reductase alpha subunit	drsA	JdFR-16
2730020594	sulfite reductase alpha subunit	drsA	JdFR-18
2730016250	Sulfur relay (sulfurtransferase) complex TusBCD TusD component, DsrE family	dsrE	JdFR-16
2730026766	Sulfur relay (sulfurtransferase) complex TusBCD TusD component, DsrE family	dsrE	JdFR-17
2730027832	Sulfur relay (sulfurtransferase) complex TusBCD TusD component, DsrE family	dsrE	JdFR-17
2636304156	Sulfur relay (sulfurtransferase) complex TusC component, DsrF/TusC family	dsrF	AC-335-G21
2636309469	Sulfur relay (sulfurtransferase) complex TusC component, DsrF/TusC family	dsrF	AC-335-L21
2636322179	Sulfur relay (sulfurtransferase) complex TusC component, DsrF/TusC family	dsrF	AC-708-L17
2730016249	Sulfur relay (sulfurtransferase) complex TusC component, DsrF/TusC family	dsrF	JdFR-16
2730026765	Sulfur relay (sulfurtransferase) complex TusC component, DsrF/TusC family	dsrF	JdFR-17
2730027831	Sulfur relay (sulfurtransferase) complex TusC component, DsrF/TusC family	dsrF	JdFR-17
2522231953	Sulfur relay (sulfurtransferase) complex TusC component, DsrF/TusC family	dsrF	JdFR-17
2730016251	sulfur relay protein TusB/DsrH	dsrH	JdFR-16
2730026767	sulfur relay protein TusB/DsrH	dsrH	JdFR-17
2730027833	sulfur relay protein TusB/DsrH	dsrH	JdFR-17
2730015767	sulfur relay protein, TusE/DsrC/DsvC family	dsrC	JdFR-16
2636303895	thiosulfate/3-mercaptopyruvate sulfurtransferase	TST	AC-335-G21
2636308801	thiosulfate/3-mercaptopyruvate sulfurtransferase	TST	AC-335-L21
2730017019	thiosulfate/3-mercaptopyruvate sulfurtransferase	TST	JdFR-16
2730026109	thiosulfate/3-mercaptopyruvate sulfurtransferase	TST	JdFR-17
2730026871	thiosulfate/3-mercaptopyruvate sulfurtransferase	TST	JdFR-17

## Sheet: Table S10
Table S10. Genes identified within Candidatus Hydrothermarchaeota related to the reduction of nitrogen compounds
Gene ID	Gene Product Name	symbol	Genome
2522231972	periplasmic nitrate reductase NapA	napA	AC-334-K11
2730025251	periplasmic nitrate reductase NapA	napA	JdFR-17
2730021142	periplasmic nitrate reductase NapA	napA	JdFR-18
2522231968	periplasmic nitrate reductase chaperone NapD	napD	AC-334-K11
2730027786	periplasmic nitrate reductase chaperone NapD	napD	JdFR-17
2730026600	periplasmic nitrate reductase chaperone NapD	napD	JdFR-17
2730021141	periplasmic nitrate reductase chaperone NapD	napD	JdFR-18
2730025249	periplasmic nitrate reductase subunit NapG	napG	JdFR-17
2522231970	ferredoxin-type protein NapG	napG	AC-334-K11
2730026598	ferredoxin-type protein NapG	napG	JdFR-17
2522231969	ferredoxin-type protein NapH	napH	AC-334-K11
2730026599	ferredoxin-type protein NapH	napH	JdFR-17
2730025434	nitrate reductase alpha subunit	narG	JdFR-17
2730021156	nitrate reductase alpha subunit	narG	JdFR-18
2730025435	respiratory nitrate reductase beta subunit	narH	JdFR-17
2730021153	nitrate reductase beta subunit	narH	JdFR-18
2636309468	Nitrate reductase gamma subunit	narI	AC-335-L21
2636321044	Nitrate reductase gamma subunit	narI	AC-708-L17
2636304157	Nitrate reductase gamma subunit	narI	AC-335-G21
2636304200	Nitrate reductase gamma subunit	narI	AC-335-G21
2636309046	Nitrate reductase gamma subunit	narI	AC-335-L21
2636324402	Nitrate reductase gamma subunit	narI	AC-708-N22
2730016098	Nitrate reductase gamma subunit	narI	JdFR-16
2730015966	Nitrate reductase gamma subunit	narI	JdFR-16
2730015897	Nitrate reductase gamma subunit	narI	JdFR-16
2730016248	Nitrate reductase gamma subunit	narI	JdFR-16
2730026764	Nitrate reductase gamma subunit	narI	JdFR-17
2730027830	Nitrate reductase gamma subunit	narI	JdFR-17
2730025437	nitrate reductase gamma subunit	narI	JdFR-17
2730021851	Nitrate reductase gamma subunit	narI	JdFR-18
2730022092	Nitrate reductase gamma subunit	narI	JdFR-18
2730016001	Nitrate reductase delta subunit	narJ	JdFR-16
2730025436	respiratory nitrate reductase chaperone NarJ	narJ	JdFR-17
2730020708	Nitrate reductase delta subunit	narJ	JdFR-18
2730025438	MFS transporter, NNP family, nitrate/nitrite transporter	narK	JdFR-17
2730020591	nitric oxide reductase, NorB subunit apoprotein	norB	JdFR-18
2730020592	nitric oxide reductase, NorC subunit apoprotein	norC	JdFR-18
2730026177	nitrous oxide reductase apoprotein	nosZ	JdFR-17

## Sheet: Table S11
Table S11. Cytochromes identified within Candidatus Hydrothermarchaeota
Gene ID	Gene Product Name	symbol		Genome
2636303921	Cytochrome b subunit of the bc complex		b-type	AC-335-G21
2636309170	Cytochrome b subunit of the bc complex		b-type	AC-335-G21
2636321501	Cytochrome b subunit of the bc complex		b-type	AC-335-G21
2636320783	Cytochrome b subunit of the bc complex		b-type	AC-335-G21
2730016480	Cytochrome b subunit of the bc complex		b-type	JdFR-16
2730025346	Cytochrome b subunit of the bc complex		b-type	JdFR-17
2730021714	Cytochrome b subunit of the bc complex		b-type	JdFR-18
2522231245	Cytochrome b subunit of the bc complex		b-type	AC-334-K11
2636321647	cytochrome b6		b6	AC-335-G21
2636324390	cytochrome b6		b6	AC-335-G21
2730025316	Cytochrome b(C-terminal)/b6/petD		b6	JdFR-17
2730025315	cytochrome b6		b6	JdFR-17
2730027303	cytochrome b6		b6	JdFR-17
2730021151	Cytochrome b(C-terminal)/b6/petD		b6	JdFR-18
2730021150	Cytochrome b/b6/petB		b6	JdFR-18
2730021149	cytochrome b6-f complex iron-sulfur subunit		b6	JdFR-18
2636321648	Cytochrome b(C-terminal)/b6/petD		b6	AC-335-G21
2636324391	Cytochrome b(C-terminal)/b6/petD		b6	AC-335-G21
2730027304	Cytochrome b(C-terminal)/b6/petD		b6	JdFR-17
2636309369	Cytochrome C assembly protein	ccmC	c assembly	AC-335-G21
2636309364	Cytochrome c biogenesis protein CcdA	DsbD	c assembly	AC-335-G21
2636309510	Cytochrome c biogenesis protein CcdA	DsbD	c assembly	AC-335-G21
2636321904	Cytochrome C assembly protein	DsbD	c assembly	AC-335-G21
2636320999	Cytochrome c biogenesis protein CcdA	DsbD	c assembly	AC-335-G21
2636321580	Cytochrome c biogenesis protein CcdA	DsbD	c assembly	AC-335-G21
2636320996	Cytochrome c biogenesis protein CcdA	DsbD	c assembly	AC-335-G21
2730026557	Cytochrome C assembly protein	ccmC	c assembly	JdFR-17
2730027939	Cytochrome C biogenesis protein transmembrane region		c assembly	JdFR-17
2730020930	Cytochrome c biogenesis protein CcdA	DsbD	c assembly	JdFR-18
2730021457	Cytochrome c biogenesis protein CcdA	DsbD	c assembly	JdFR-18
2730020932	Cytochrome c biogenesis protein CcdA	DsbD	c assembly	JdFR-18
2636303809	cytochrome c-type biogenesis protein CcmE	CcmE	c biogenesis	AC-335-G21
2636309112	cytochrome c-type biogenesis protein	DsbD	c biogenesis	AC-335-G21
2636308887	cytochrome c-type biogenesis protein CcmE	CcmE	c biogenesis	AC-335-G21
2636321358	cytochrome c-type biogenesis protein	DsbD	c biogenesis	AC-335-G21
2636321817	cytochrome c-type biogenesis protein CcmE	CcmE	c biogenesis	AC-335-G21
2730016739	cytochrome c-type biogenesis protein	DsbD	c biogenesis	JdFR-16
2730016107	cytochrome c-type biogenesis protein CcmE	CcmE	c biogenesis	JdFR-16
2730015929	cytochrome c-type biogenesis protein CcmE	CcmE	c biogenesis	JdFR-16
2730025733	cytochrome c-type biogenesis protein	DsbD	c biogenesis	JdFR-17
2730027663	cytochrome c-type biogenesis protein CcmE	CcmE	c biogenesis	JdFR-17
2730021920	cytochrome c-type biogenesis protein	DsbD	c biogenesis	JdFR-18
2730022452	cytochrome c-type biogenesis protein CcmE	CcmE	c biogenesis	JdFR-18
2730021458	cytochrome c-type biogenesis protein CcmF		c biogenesis	JdFR-18
2730022379	cytochrome c-type biogenesis protein CcmF		c biogenesis	JdFR-18
2522231322	cytochrome c-type biogenesis protein CcmE	CcmE	c biogenesis	AC-334-K11
2730016139	cytochrome c oxidase subunit 1	cox1	c oxidase	JdFR-16
2730027133	cytochrome c oxidase subunit 1	cox1	c oxidase	JdFR-17
2730027132	cytochrome c oxidase subunit 2	cox2	c oxidase	JdFR-17
2730026172	cytochrome c oxidase subunit 2	cox2	c oxidase	JdFR-17
2730027131	Cytochrome c oxidase subunit IIa family protein	cox2	c oxidase	JdFR-17
2730022367	cytochrome c oxidase subunit 2	cox2	c oxidase	JdFR-18
2730021000	Cytochrome C oxidase, cbb3-type, subunit III		c oxidase	JdFR-18
2636304356	c-type cytochrome biogenesis protein CcmF	CcmF	c-type	AC-335-G21
2636303675	Cytochrome c	cytC	c-type	AC-335-G21
2636309273	Cytochrome c	cytC	c-type	AC-335-G21
2636322132	Cytochrome C and Quinol oxidase polypeptide I	cox1	c-type	AC-335-G21
2730016105	c-type cytochrome biogenesis protein CcmF	CcmF	c-type	JdFR-16
2730025741	c-type cytochrome biogenesis protein CcmF	CcmF	c-type	JdFR-17
2730026193	c-type cytochrome biogenesis protein CcmF	CcmF	c-type	JdFR-17
2730025478	Cytochrome c	cytC	c-type	JdFR-17
2730025514	Cytochrome c	cytC	c-type	JdFR-17
2730025750	Cytochrome C and Quinol oxidase polypeptide I	cox1	c-type	JdFR-17
2730025433	Cytochrome c1		c-type	JdFR-17
2730020911	c-type cytochrome biogenesis protein CcmF	CcmF	c-type	JdFR-18
2730022451	c-type cytochrome biogenesis protein CcmF	CcmF	c-type	JdFR-18
2730020588	Cytochrome C and Quinol oxidase polypeptide I	cox1	c-type	JdFR-18
2730022375	Cytochrome c, mono- and diheme variants		c-type	JdFR-18
2522231320	c-type cytochrome biogenesis protein CcmF	CcmF	c-type	AC-334-K11
2730027687	Formate-dependent nitrite reductase, cytochrome c552 subunit		c552	JdFR-17
2636303898	Cytochrome c554 and c-prime		c554	AC-335-G21
2730017414	Cytochrome c554 and c-prime		c554	JdFR-16
2730016494	Cytochrome c554 and c-prime		c554	JdFR-16
2730026890	Cytochrome c554 and c-prime		c554	JdFR-17
2730027426	Cytochrome c554 and c-prime		c554	JdFR-17
2730026434	Cytochrome c554 and c-prime		c554	JdFR-17
2730025488	Cytochrome c554 and c-prime		c554	JdFR-17
2730025457	Cytochrome c554 and c-prime		c554	JdFR-17
2730025573	Cytochrome c554 and c-prime		c554	JdFR-17
2730026092	Cytochrome c554 and c-prime		c554	JdFR-17
2730021152	Cytochrome c554 and c-prime		c554	JdFR-18
2730022042	Cytochrome c554 and c-prime		c554	JdFR-18
2522230946	Cytochrome c554 and c-prime		c554	AC-334-K11
2636304124	Cytochrome c7		c7	AC-335-G21
2636309294	Cytochrome c7		c7	AC-335-G21
2636309320	Cytochrome c7		c7	AC-335-G21
2636322097	Cytochrome c7		c7	AC-335-G21
2636320933	Cytochrome c7		c7	AC-335-G21
2636320959	Cytochrome c7		c7	AC-335-G21
2522231966	Cytochrome c7		c7	AC-334-K11
2522231806	Cytochrome c7		c7	AC-334-K11
2522231422	Cytochrome c7		c7	AC-334-K11
2636308761	Cbb3-type cytochrome oxidase, subunit 1	cox1	Cbb3	AC-335-G21
2636322098	Cbb3-type cytochrome oxidase, subunit 1	cox1	Cbb3	AC-335-G21
2636323972	Cbb3-type cytochrome oxidase, subunit 1	cox1	Cbb3	AC-335-G21
2730025934	Cbb3-type cytochrome oxidase, subunit 1	cox1	Cbb3	JdFR-17
2730026603	Cbb3-type cytochrome oxidase, subunit 1	cox1	Cbb3	JdFR-17
2730027783	Cbb3-type cytochrome oxidase, subunit 1	cox1	Cbb3	JdFR-17
2522231686	Cbb3-type cytochrome oxidase, subunit 1	cox1	Cbb3	AC-334-K11
2522231801	Cbb3-type cytochrome oxidase, subunit 1	cox1	Cbb3	AC-334-K11
2730026602	Seven times multi-haem cytochrome CxxCH		multihaem	JdFR-17
2730026139	Seven times multi-haem cytochrome CxxCH		multihaem	JdFR-17
2730027784	Seven times multi-haem cytochrome CxxCH		multihaem	JdFR-17
2730025825	Seven times multi-haem cytochrome CxxCH		multihaem	JdFR-17
2730021143	Seven times multi-haem cytochrome CxxCH		multihaem	JdFR-18

## Sheet: Table S12
Table S12 Genes identified within Candidatus Hydrothermarchaeota related to carboxydotrophy.
Gene ID	Gene Product Name	symbol	Genome
2522231215	CO dehydrogenase/acetyl-CoA decarbonylase/synthase alpha subunit	cdhA	AC-334-K11
2636320813	CO dehydrogenase/acetyl-CoA decarbonylase/synthase alpha subunit	cdhA	AC-708-L17
2730020794	CO dehydrogenase/acetyl-CoA decarbonylase/synthase alpha subunit	cdhA	JdFR-18
2522231216	CO dehydrogenase/acetyl-CoA decarbonylase/synthase epsilon subunit	cdhB	AC-334-K11
2636320812	CO dehydrogenase/acetyl-CoA decarbonylase/synthase epsilon subunit	cdhB	AC-708-L17
2636324461	CO dehydrogenase/acetyl-CoA decarbonylase/synthase epsilon subunit	cdhB	AC-708-N22
2636324460	CO dehydrogenase/acetyl-CoA decarbonylase/synthase epsilon subunit	cdhB	AC-708-N22
2730025989	CO dehydrogenase/acetyl-CoA decarbonylase/synthase epsilon subunit	cdhB	JdFR-17
2730027556	CO dehydrogenase/acetyl-CoA decarbonylase/synthase epsilon subunit	cdhB	JdFR-17
2730020795	CO dehydrogenase/acetyl-CoA decarbonylase/synthase epsilon subunit	cdhB	JdFR-18
2636309386	CO dehydrogenase/acetyl-CoA decarbonylase/synthase beta subunit	cdhC	AC-335-L21
2522231381	CO dehydrogenase/acetyl-CoA decarbonylase/synthase beta subunit	cdhC	AC-334-K11
2636321887	CO dehydrogenase/acetyl-CoA decarbonylase/synthase beta subunit	cdhC	AC-708-L17
2636321961	CO dehydrogenase/acetyl-CoA decarbonylase/synthase beta subunit	cdhC	AC-708-L17
2730016795	CO dehydrogenase/acetyl-CoA decarbonylase/synthase beta subunit	cdhC	JdFR-16
2730017220	CO dehydrogenase/acetyl-CoA decarbonylase/synthase beta subunit	cdhC	JdFR-16
2730025724	CO dehydrogenase/acetyl-CoA decarbonylase/synthase beta subunit	cdhC	JdFR-17
2730027501	CO dehydrogenase/acetyl-CoA decarbonylase/synthase beta subunit	cdhC	JdFR-17
2730026574	CO dehydrogenase/acetyl-CoA decarbonylase/synthase beta subunit	cdhC	JdFR-17
2730021910	CO dehydrogenase/acetyl-CoA decarbonylase/synthase beta subunit	cdhC	JdFR-18
2636303978	CO dehydrogenase/acetyl-CoA decarbonylase/synthase beta subunit	cdhC	SCGC AC-335-G21
2730027008	CO dehydrogenase/acetyl-CoA decarbonylase/synthase delta subunit	cdhD	JdFR-17
2730022548	CO dehydrogenase/acetyl-CoA decarbonylase/synthase delta subunit	cdhD	JdFR-18
2522231385	CO dehydrogenase/acetyl-CoA decarbonylase/synthase gamma subunit	cdhE	AC-334-K11
2636321957	CO dehydrogenase/acetyl-CoA decarbonylase/synthase gamma subunit	cdhE	AC-708-L17
2730016426	CO dehydrogenase/acetyl-CoA decarbonylase/synthase gamma subunit	cdhE	JdFR-16
2730026957	CO dehydrogenase/acetyl-CoA decarbonylase/synthase gamma subunit	cdhE	JdFR-17
2730027572	CO dehydrogenase/acetyl-CoA decarbonylase/synthase gamma subunit	cdhE	JdFR-17
[truncated: 16 more rows]

## Sheet: Table S13
Table S13. Genes identified within Candidatus Hydrothermarchaeota related to the Wood-Ljundajhl pathway
[truncated: 112 more rows]

[truncated: 14 more sheets: Table S14, Table S15, Table S16, Table S20, Table S21, Table S22, Table S23, Table S24, Table S25, Table S26, Table S27, Table S28, Table S29, Table S30]
